# Supplementary material for: Developmentally Regulated Oscillations in the Expression of UV Repair Genes in a Soilborne Plant Pathogen Dictate UV Repair Efficiency and Survival
Source: mBio. 2019 Dec 3;10(6):e02623-19. doi: 10.1128/mBio.02623-19 (PMC6890992; doi:10.1128/mBio.02623-19)
Supplement: TABLE S2 [file mBio.02623-19-st002.xlsx]

## Sheet: 8h_ctrl_vs_14h_ctrl_I
TRANS	GENE_ID	MUT	DESC	log2FoldChange	pvalue	padj
FOXG_11741T0	FOXG_11741	#N/A	protein ycac	-7.34387	4.98299e-38	1.92712e-35
FOXG_15935T0	FOXG_15935	#N/A	#N/A	-6.78249	5.46463e-11	1.09724e-09
FOXG_04000T0	FOXG_04000	#N/A	duf895 domain membrane protein	-6.68919	2.52175e-07	2.81796e-06
FOXG_00125T0	FOXG_00125	#N/A	40s ribosomal protein s28	-6.35613	7.77611e-14	2.23846e-12
FOXG_20703T0	FOXG_20703	#N/A	#N/A	-6.28612	2.74376e-06	2.51606e-05
FOXG_04619T0	FOXG_04619	#N/A	#N/A	-6.23741	7.68647e-39	3.41856e-36
FOXG_11159T0	FOXG_11159	#N/A	hypothetical protein FOMG_00418	-6.23567	4.60017e-12	1.07116e-10
FOXG_05557T0	FOXG_05557	#N/A	guanine nucleotide-binding protein subunit beta-like protein	-6.17773	3.80567e-18	1.65129e-16
FOXG_17187T0	FOXG_17187	#N/A	tripeptidyl-peptidase sed4	-6.01968	7.49736e-38	2.77871e-35
FOXG_03848T0	FOXG_03848	#N/A	fusarubin cluster-esterase	-5.94056	3.07909e-13	8.27448e-12
FOXG_11970T0	FOXG_11970	#N/A	phenylacetyl- ligase	-5.7981	1.11194e-14	3.49494e-13
FOXG_10494T0	FOXG_10494	ASE1	microtubule-associated protein	-5.64508	4.49589e-23	3.17388e-21
FOXG_11779T0	FOXG_11779	#N/A	mitochondrial carrier	-5.49909	5.08463e-05	0.000351687
FOXG_13720T0	FOXG_13720	#N/A	#N/A	-5.44722	6.43758e-05	0.000433805
FOXG_04844T0	FOXG_04844	#N/A	hypothetical protein FOMG_06148	-5.4358	1.62986e-08	2.28309e-07
FOXG_19822T0	FOXG_19822	#N/A	#N/A	-5.41351	2.01511e-08	2.77039e-07
FOXG_11927T0	FOXG_11927	#N/A	aro80-positive transcription regulator of aro9 and aro10	-5.41096	8.11797e-05	0.000532911
FOXG_17555T0	FOXG_17555	#N/A	cutinase transcription factor 1 beta	-5.38707	7.53621e-05	0.000498028
FOXG_12324T0	FOXG_12324	#N/A	aat family amino acid transporter	-5.36411	9.97225e-05	0.000636642
FOXG_11958T0	FOXG_11958	#N/A	#N/A	-5.34561	3.29818e-14	9.97869e-13
FOXG_02607T0	FOXG_02607	#N/A	fungal specific transcription factor domain-containing protein	-5.31695	0.000167979	0.00100821
FOXG_00964T0	FOXG_00964	#N/A	#N/A	-5.27681	0.000115705	0.000723767
FOXG_14151T0	FOXG_14151	#N/A	#N/A	-5.26887	4.60149e-08	5.86394e-07
FOXG_13172T0	FOXG_13172	#N/A	hypothetical protein FOXG_13172	-5.24615	1.5494e-20	8.56021e-19
FOXG_12885T1	FOXG_12885	#N/A	40s ribosomal protein s26e	-5.18542	3.52002e-08	4.63983e-07
FOXG_15802T0	FOXG_15802	#N/A	transcriptional activator acu-15	-5.17469	4.41913e-06	3.87273e-05
FOXG_00394T0	FOXG_00394	#N/A	eburicol 14-alpha-demethylase	-5.17004	0.000200977	0.00118234
FOXG_02600T0	FOXG_02600	#N/A	glucokinase	-5.15551	4.5184e-06	3.94805e-05
FOXG_12372T0	FOXG_12372	#N/A	ribonuclease t2 family protein	-5.10665	4.92808e-20	2.57854e-18
FOXG_15241T0	FOXG_15241	#N/A	zinc-binding dehydrogenase	-5.08705	2.49935e-45	3.70528e-42
FOXG_10170T0	FOXG_10170	#N/A	transcriptional regulatory protein	-5.05216	0.000267625	0.00151819
FOXG_10644T0	FOXG_10644	#N/A	acetylxylan esterase 2	-5.04484	0.000368397	0.00200544
FOXG_07462T0	FOXG_07462	#N/A	hypothetical protein FOXG_07462	-5.038	1.2637e-05	0.000100542
FOXG_05398T0	FOXG_05398	#N/A	60s ribosomal protein l5	-4.97622	4.64654e-45	5.90443e-42
FOXG_20821T0	FOXG_20821	#N/A	#N/A	-4.97353	0.000534393	0.00278303
FOXG_15239T0	FOXG_15239	#N/A	nonribosomal peptide synthetase (component of the myxochelin iron transport regulon)	-4.97202	1.05075e-26	9.73584e-25
FOXG_12657T0	FOXG_12657	#N/A	40s ribosomal protein s23	-4.95492	1.20797e-20	6.84389e-19
FOXG_03719T0	FOXG_03719	#N/A	hmg box-containing protein	-4.94263	1.84763e-08	2.55594e-07
FOXG_16907T0	FOXG_16907	#N/A	#N/A	-4.9266	0.000435487	0.00232233
FOXG_03705T0	FOXG_03705	#N/A	membrane protein	-4.92189	0.000461515	0.00244501
FOXG_02085T0	FOXG_02085	#N/A	haspin protein kinase	-4.91018	1.63313e-17	6.60303e-16
FOXG_02829T0	FOXG_02829	#N/A	#N/A	-4.89634	5.34317e-23	3.6843e-21
FOXG_04074T0	FOXG_04074	#N/A	60s ribosomal protein l27a	-4.85286	1.08285e-43	1.07022e-40
FOXG_07704T0	FOXG_07704	#N/A	60s ribosomal protein l27-a	-4.84351	2.74623e-19	1.3496e-17
FOXG_02666T0	FOXG_02666	#N/A	pyruvate phosphoenolpyruvate partial	-4.82277	4.47608e-05	0.000314493
FOXG_02068T0	FOXG_02068	#N/A	ribosomal protein l37ae	-4.7973	4.11499e-27	3.93579e-25
FOXG_10570T0	FOXG_10570	#N/A	40s ribosomal protein s14	-4.77852	2.60947e-39	1.28951e-36
FOXG_15244T0	FOXG_15244	#N/A	#N/A	-4.76144	5.38584e-26	4.60645e-24
FOXG_13721T0	FOXG_13721	#N/A	#N/A	-4.75077	4.78698e-05	0.000332139
FOXG_17635T0	FOXG_17635	#N/A	hypothetical protein FOMG_08856	-4.74788	0.000927986	0.00446427
FOXG_11501T0	FOXG_11501	#N/A	40s ribosomal protein s16	-4.73807	3.73491e-16	1.32359e-14
FOXG_11969T0	FOXG_11969	#N/A	tri13-cytochrome p450	-4.73637	3.6388e-19	1.77841e-17
FOXG_00978T0	FOXG_00978	CDC20	cell division cycle cofactor-apc complex	-4.71438	1.43961e-18	6.50016e-17
FOXG_01818T0	FOXG_01818	#N/A	#N/A	-4.71378	0.000868393	0.00421865
FOXG_02121T0	FOXG_02121	#N/A	40s ribosomal protein s12	-4.70083	2.10723e-35	5.85744e-33
FOXG_10532T0	FOXG_10532	#N/A	ribosomal protein l28e	-4.67185	6.86677e-24	5.09e-22
FOXG_07183T0	FOXG_07183	#N/A	allergen fus c 3	-4.66854	0.00103665	0.00492576
FOXG_00371T0	FOXG_00371	#N/A	60s ribosomal protein l35	-4.65519	1.86652e-39	1.03767e-36
FOXG_00802T0	FOXG_00802	RPL15B	60s ribosomal protein l15	-4.6504	1.00403e-36	3.18959e-34
FOXG_02665T0	FOXG_02665	#N/A	taurine catabolism dioxygenase family protein	-4.63521	4.68416e-06	4.08487e-05
FOXG_05561T0	FOXG_05561	#N/A	50s ribosomal protein l18e	-4.6306	4.9416e-44	5.49444e-41
FOXG_02366T0	FOXG_02366	#N/A	40s ribosomal protein s7	-4.61562	1.26307e-37	4.49402e-35
FOXG_10571T0	FOXG_10571	#N/A	60s ribosomal protein l7	-4.60606	1.67248e-38	6.76214e-36
FOXG_12922T0	FOXG_12922	#N/A	glycolipid 2-alpha-mannosyltransferase	-4.60459	8.78329e-11	1.71332e-09
FOXG_07073T0	FOXG_07073	#N/A	#N/A	-4.60314	3.86759e-13	1.01482e-11
FOXG_22627T0	FOXG_22627	#N/A	#N/A	-4.58985	0.0013768	0.00623556
FOXG_00307T0	FOXG_00307	#N/A	60s ribosomal protein l11	-4.58795	3.59109e-36	1.06476e-33
FOXG_02777T0	FOXG_02777	#N/A	magnesium-translocating p-type atpase	-4.5817	3.47842e-16	1.2476e-14
FOXG_02729T0	FOXG_02729	#N/A	oxidoreductase ordl	-4.55904	8.14952e-06	6.71203e-05
FOXG_12656T0	FOXG_12656	#N/A	4-hydroxybenzoate hexaprenyltransferase	-4.55455	3.7209e-13	9.82118e-12
FOXG_02588T0	FOXG_02588	#N/A	aspartic-type signal peptidase	-4.55217	6.53714e-09	9.67519e-08
FOXG_11881T0	FOXG_11881	#N/A	#N/A	-4.54361	0.00160346	0.00712782
FOXG_03394T0	FOXG_03394	#N/A	hypothetical protein FOC1_g10006869	-4.54213	2.36296e-05	0.000177371
FOXG_09229T0	FOXG_09229	#N/A	#N/A	-4.51686	6.24209e-15	1.99009e-13
FOXG_03620T0	FOXG_03620	#N/A	40s ribosomal protein s9	-4.51428	2.38431e-36	7.31325e-34
FOXG_03994T0	FOXG_03994	#N/A	aspartic proteinase precursor	-4.50859	5.63344e-21	3.29668e-19
FOXG_00237T0	FOXG_00237	#N/A	60s ribosomal protein l9-b	-4.48714	9.31166e-23	6.32269e-21
FOXG_11959T0	FOXG_11959	#N/A	flavin containing monooxygenase 2	-4.48575	1.50577e-17	6.1159e-16
FOXG_01139T0	FOXG_01139	#N/A	60s ribosomal protein l23	-4.47458	5.02879e-39	2.35427e-36
FOXG_12840T0	FOXG_12840	#N/A	40s ribosomal protein s0	-4.47125	1.12241e-29	1.63669e-27
FOXG_18888T0	FOXG_18888	#N/A	transcriptional activator mut3p	-4.4681	0.00201915	0.00870594
FOXG_07546T0	FOXG_07546	#N/A	hnm1-choline permease	-4.44641	0.000193098	0.00114278
FOXG_09465T0	FOXG_09465	#N/A	40s ribosomal protein s3	-4.44302	1.82304e-30	2.79585e-28
FOXG_00252T0	FOXG_00252	#N/A	ttk protein kinase	-4.43384	8.89635e-16	3.05533e-14
FOXG_08019T0	FOXG_08019	#N/A	30s ribosomal protein s10e	-4.40848	1.06506e-34	2.78638e-32
FOXG_09245T0	FOXG_09245	RPS17B	40s ribosomal protein s17	-4.40146	6.85389e-33	1.35479e-30
FOXG_07726T0	FOXG_07726	#N/A	s25 ribosomal protein	-4.35673	7.12827e-19	3.31969e-17
FOXG_05032T0	FOXG_05032	#N/A	60s acidic ribosomal protein p1	-4.35452	8.49378e-33	1.64244e-30
FOXG_07731T0	FOXG_07731	#N/A	#N/A	-4.34789	0.00289101	0.011831
FOXG_18716T0	FOXG_18716	#N/A	#N/A	-4.34681	6.54093e-08	8.12592e-07
FOXG_12190T0	FOXG_12190	#N/A	hypothetical protein FOMG_14700	-4.33575	3.08287e-25	2.47046e-23
FOXG_10455T0	FOXG_10455	#N/A	40s ribosomal protein s19	-4.3322	4.03608e-28	4.66861e-26
FOXG_09399T0	FOXG_09399	#N/A	40s ribosomal protein s20	-4.32577	9.71618e-37	3.18959e-34
FOXG_07590T0	FOXG_07590	#N/A	60s ribosomal protein l38	-4.32368	2.10794e-19	1.04167e-17
FOXG_07727T0	FOXG_07727	#N/A	carrier protein	-4.31306	7.73956e-10	1.3446e-08
FOXG_01619T0	FOXG_01619	#N/A	40s ribosomal protein s29	-4.31121	6.18505e-32	1.12278e-29
FOXG_05815T0	FOXG_05815	#N/A	l-amino-acid oxidase	-4.30881	0.00552185	0.0204995
FOXG_01001T0	FOXG_01001	#N/A	40s ribosomal protein s11	-4.30175	1.09111e-32	2.02196e-30
FOXG_04442T0	FOXG_04442	RPL16A	60s ribosomal protein l16	-4.29521	2.93003e-35	7.89777e-33
FOXG_16614T0	FOXG_16614	#N/A	atp-dependent dna helicase pif1	-4.29462	1.17974e-08	1.67365e-07
FOXG_12778T0	FOXG_12778	#N/A	60s ribosomal protein	-4.29275	1.04541e-32	1.97849e-30
FOXG_03083T0	FOXG_03083	#N/A	40s ribosomal protein s4	-4.28959	2.64584e-33	5.97989e-31
FOXG_15248T0	FOXG_15248	#N/A	polyketide synthase	-4.28655	2.84758e-20	1.52586e-18
FOXG_03490T0	FOXG_03490	#N/A	50s ribosomal protein l13e	-4.27487	3.70378e-33	8.03539e-31
FOXG_00149T0	FOXG_00149	#N/A	60s ribosomal protein l36	-4.2739	2.6891e-33	5.97989e-31
FOXG_03862T0	FOXG_03862	#N/A	pantothenate kinase	-4.26976	0.00344086	0.0137495
FOXG_03124T0	FOXG_03124	#N/A	60s ribosomal protein l24	-4.26915	1.29587e-28	1.62348e-26
FOXG_14604T0	FOXG_14604	#N/A	gtp-binding protein	-4.2511	1.39933e-09	2.32655e-08
FOXG_11485T0	FOXG_11485	#N/A	50s ribosomal protein l34e	-4.24617	1.25266e-23	8.98582e-22
FOXG_05325T0	FOXG_05325	#N/A	50s ribosomal protein l22e	-4.24412	1.6255e-27	1.68126e-25
FOXG_22724T0	FOXG_22724	#N/A	#N/A	-4.24014	0.00387	0.015225
FOXG_04543T0	FOXG_04543	#N/A	choline transport protein	-4.24005	3.56566e-16	1.27376e-14
FOXG_22725T0	FOXG_22725	#N/A	#N/A	-4.23825	0.000501846	0.00263358
FOXG_13104T0	FOXG_13104	#N/A	glutathione s-transferase p 10	-4.21051	1.8528e-06	1.75326e-05
FOXG_04217T0	FOXG_04217	#N/A	60s ribosomal protein l12	-4.20442	2.0105e-30	3.03108e-28
FOXG_08348T0	FOXG_08348	#N/A	#N/A	-4.19021	2.82762e-10	5.22903e-09
FOXG_08979T0	FOXG_08979	#N/A	n amino acid transport system protein	-4.18897	0.00429728	0.0165473
FOXG_08503T0	FOXG_08503	#N/A	hsp10-like protein	-4.173	2.33228e-25	1.90327e-23
FOXG_04262T0	FOXG_04262	RPL17A	60s ribosomal protein l17	-4.16918	1.14679e-28	1.47837e-26
FOXG_21474T0	FOXG_21474	#N/A	#N/A	-4.1583	0.00479063	0.0181562
FOXG_09726T0	FOXG_09726	#N/A	o-methylsterigmatocystin oxidoreductase	-4.12696	1.18698e-17	4.86553e-16
FOXG_09809T0	FOXG_09809	#N/A	opt family small oligopeptide transporter	-4.12593	5.54653e-09	8.30579e-08
FOXG_11176T0	FOXG_11176	#N/A	dolichyl-phosphate-mannose-protein mannosyltransferase	-4.10702	0.00562914	0.0208107
FOXG_20551T0	FOXG_20551	#N/A	#N/A	-4.10567	0.000847682	0.0041445
FOXG_08199T0	FOXG_08199	#N/A	#N/A	-4.10311	3.59619e-12	8.46247e-11
FOXG_04562T0	FOXG_04562	#N/A	#N/A	-4.10246	0.0054827	0.0203797
FOXG_05254T0	FOXG_05254	#N/A	protein air2	-4.09252	0.00568884	0.0209273
FOXG_04169T0	FOXG_04169	#N/A	ubiquitin-60s ribosomal protein l40	-4.08518	1.30159e-31	2.31553e-29
FOXG_01413T0	FOXG_01413	#N/A	40s ribosomal protein s1	-4.08035	2.79058e-29	3.87847e-27
FOXG_12586T0	FOXG_12586	#N/A	reticulocyte-binding protein 2 like protein a	-4.07917	0.000123041	0.000762866
FOXG_11330T0	FOXG_11330	#N/A	#N/A	-4.07534	0.00602748	0.0219077
FOXG_21815T0	FOXG_21815	#N/A	#N/A	-4.0703	0.00109552	0.00515861
FOXG_07725T0	FOXG_07725	#N/A	40s ribosomal protein s5	-4.06085	1.53308e-22	1.01767e-20
FOXG_01227T0	FOXG_01227	#N/A	hypothetical protein FOXG_01227	-4.05966	2.3732e-05	0.00017799
FOXG_04867T0	FOXG_04867	#N/A	sucrose utilization protein suc1	-4.03909	0.0010836	0.00511603
FOXG_17028T0	FOXG_17028	#N/A	probable flavohemoglobin	-4.03314	NA	NA
FOXG_05692T0	FOXG_05692	#N/A	alpha-mannosidase 1a	-4.03091	4.30392e-06	3.77548e-05
FOXG_00107T0	FOXG_00107	RPL33B	60s ribosomal protein l33-a	-4.02654	3.63768e-21	2.21624e-19
FOXG_13112T0	FOXG_13112	#N/A	#N/A	-4.02304	6.95982e-05	0.000465121
FOXG_08062T0	FOXG_08062	#N/A	#N/A	-4.02093	0.00672681	0.023934
FOXG_11227T0	FOXG_11227	#N/A	40s ribosomal protein s2	-4.02073	2.90207e-31	4.96422e-29
FOXG_09533T0	FOXG_09533	#N/A	60s ribosomal protein l29	-4.00914	5.37719e-21	3.16755e-19
FOXG_15249T0	FOXG_15249	#N/A	udp-glucose 4-epimerase	-4.00682	0.00713861	0.0251676
FOXG_01135T0	FOXG_01135	#N/A	40s ribosomal protein s21	-4.00125	2.6076e-20	1.4143e-18
FOXG_03132T0	FOXG_03132	#N/A	60s ribosomal protein l37	-3.99734	1.42641e-29	2.04643e-27
FOXG_11846T0	FOXG_11846	#N/A	2-dehydropantoate 2-reductase	-3.98813	0.00834397	0.0286895
FOXG_12028T0	FOXG_12028	#N/A	cytochrome p450 oxidoreductase	-3.987	9.38041e-20	4.76793e-18
FOXG_12637T0	FOXG_12637	#N/A	intracellular protein transport protein uso1	-3.97791	1.70074e-09	2.7809e-08
FOXG_08165T0	FOXG_08165	#N/A	ribosomal rna small subunit methyltransferase nep1	-3.97737	0.00165147	0.00731566
FOXG_00381T0	FOXG_00381	#N/A	#N/A	-3.97378	3.81401e-13	1.00372e-11
FOXG_05784T0	FOXG_05784	#N/A	#N/A	-3.97135	0.00778319	0.0271496
FOXG_12264T0	FOXG_12264	#N/A	pectate lyase	-3.96917	0.00849046	0.0290695
FOXG_09282T0	FOXG_09282	#N/A	60s acidic ribosomal protein p2	-3.95142	8.17575e-28	8.97819e-26
FOXG_13739T0	FOXG_13739	#N/A	40s ribosomal protein s24	-3.94201	1.11547e-27	1.1812e-25
FOXG_01448T0	FOXG_01448	#N/A	#N/A	-3.93551	1.6008e-13	4.46367e-12
FOXG_01927T0	FOXG_01927	RPS18B	40s ribosomal protein s18	-3.93392	2.25716e-26	2.04871e-24
FOXG_05799T0	FOXG_05799	#N/A	#N/A	-3.9056	0.00191457	0.00831953
FOXG_17019T0	FOXG_17019	#N/A	sterigmatocystin biosynthesis lipase esterase stci	-3.90234	0.00219504	0.00935998
FOXG_20141T0	FOXG_20141	#N/A	#N/A	-3.89737	0.000554391	0.00286039
FOXG_17140T0	FOXG_17140	#N/A	#N/A	-3.88644	0.00958373	0.0321567
FOXG_07886T0	FOXG_07886	#N/A	#N/A	-3.88585	3.84881e-24	2.92609e-22
FOXG_12225T0	FOXG_12225	#N/A	presilphiperfolan-8-beta-ol synthase	-3.88203	5.40408e-10	9.59174e-09
FOXG_02443T0	FOXG_02443	#N/A	#N/A	-3.88051	3.12126e-09	4.88796e-08
FOXG_04722T0	FOXG_04722	#N/A	hol1 protein (member of major facilitator superfamily)	-3.86413	0.0102559	0.0339385
FOXG_09664T0	FOXG_09664	#N/A	oxidoreductase	-3.8585	1.50849e-05	0.000118116
FOXG_01760T0	FOXG_01760	#N/A	40s ribosomal protein s13	-3.85791	1.01869e-27	1.09171e-25
FOXG_17684T0	FOXG_17684	#N/A	#N/A	-3.84845	4.10725e-09	6.28944e-08
FOXG_22749T0	FOXG_22749	#N/A	cutinase transcription factor 1 beta	-3.84702	0.000102299	0.000651361
FOXG_00795T0	FOXG_00795	#N/A	hsp70-like protein	-3.84086	1.20156e-11	2.65869e-10
FOXG_16978T0	FOXG_16978	#N/A	hypothetical protein FOXG_16978	-3.83093	0.00241194	0.0101009
FOXG_06086T0	FOXG_06086	#N/A	nek protein kinase	-3.82956	2.99681e-20	1.59621e-18
FOXG_04267T0	FOXG_04267	HBN1	nitroreductase family protein	-3.82742	9.26969e-11	1.8003e-09
FOXG_14895T0	FOXG_14895	#N/A	histone acetyltransferase	-3.81565	0.0113453	0.0367904
FOXG_05227T0	FOXG_05227	#N/A	60s ribosomal protein l44	-3.8108	2.37645e-28	2.81846e-26
FOXG_14510T0	FOXG_14510	#N/A	ham1 family protein	-3.81049	0.0122087	0.0389933
FOXG_07062T0	FOXG_07062	#N/A	#N/A	-3.80402	1.14644e-06	1.13813e-05
FOXG_17758T0	FOXG_17758	#N/A	gtpase-binding protein rid1	-3.80271	1.22573e-12	3.037e-11
FOXG_01021T0	FOXG_01021	#N/A	kinesin family member 11	-3.80077	1.52834e-11	3.33201e-10
FOXG_16630T0	FOXG_16630	#N/A	tpn1 pyridoxine transporter	-3.79672	9.01107e-12	2.04473e-10
FOXG_09949T0	FOXG_09949	#N/A	c6 transcription factor	-3.78762	0.0121545	0.0388917
FOXG_00857T0	FOXG_00857	#N/A	rapid response to glucose protein 1	-3.77701	3.12596e-06	2.82002e-05
FOXG_08793T0	FOXG_08793	#N/A	#N/A	-3.77197	0.0134718	0.0422099
FOXG_06293T0	FOXG_06293	#N/A	diaminohydroxyphosphoribosylamino-pyrimidine deaminase	-3.76725	0.000755721	0.0037638
FOXG_18233T0	FOXG_18233	#N/A	#N/A	-3.75179	3.09291e-14	9.43767e-13
FOXG_06244T1	FOXG_06244	#N/A	#N/A	-3.7329	0.0137628	0.0429393
FOXG_18357T0	FOXG_18357	#N/A	c6 finger protein	-3.7316	1.57141e-06	1.51602e-05
FOXG_11406T0	FOXG_11406	#N/A	alcohol dehydrogenase (nadp+)	-3.73064	7.22983e-17	2.73657e-15
FOXG_15231T0	FOXG_15231	#N/A	secretory lipase	-3.70952	0.00119296	0.005547
FOXG_21143T0	FOXG_21143	#N/A	#N/A	-3.70861	0.0145929	0.0450239
FOXG_12084T0	FOXG_12084	#N/A	#N/A	-3.69667	0.00421078	0.0162848
FOXG_01341T0	FOXG_01341	#N/A	beta- -xylosyltransferase 1	-3.69135	4.7994e-10	8.58967e-09
FOXG_08792T0	FOXG_08792	#N/A	gdsl lipase acylhydrolase family partial	-3.68532	0.00427876	0.0164903
FOXG_13588T0	FOXG_13588	#N/A	#N/A	-3.67881	1.93668e-11	4.17112e-10
FOXG_05671T0	FOXG_05671	#N/A	transcription factor	-3.67766	3.02149e-09	4.74843e-08
FOXG_04841T0	FOXG_04841	#N/A	phosphoribosylaminoimidazole carboxylase	-3.67034	1.64029e-09	2.70193e-08
FOXG_06329T0	FOXG_06329	#N/A	#N/A	-3.66253	7.60179e-08	9.32661e-07
FOXG_08194T0	FOXG_08194	#N/A	40s ribosomal protein s27	-3.6594	0.00563886	0.020821
FOXG_10869T0	FOXG_10869	#N/A	hypothetical protein FOMG_00076	-3.65847	0.0171603	0.0513937
FOXG_09450T0	FOXG_09450	#N/A	#N/A	-3.65161	0.00445468	0.0170647
FOXG_08090T0	FOXG_08090	TRM10	trna (guanine-n -)-methyltransferase	-3.65096	0.00449903	0.0171976
FOXG_20189T0	FOXG_20189	#N/A	hypothetical protein FOMG_15346	-3.61609	0.0180173	0.0535999
FOXG_12709T0	FOXG_12709	#N/A	transcriptional regulatory protein	-3.61454	0.0179301	0.0533624
FOXG_07777T0	FOXG_07777	#N/A	isotrichodermin c-15 hydroxylase	-3.61407	6.52559e-18	2.75095e-16
FOXG_11968T0	FOXG_11968	#N/A	#N/A	-3.61039	4.17421e-08	5.37332e-07
FOXG_22898T0	FOXG_22898	#N/A	ammonia transport outward protein 2	-3.60402	0.0184214	0.054656
FOXG_05199T0	FOXG_05199	#N/A	#N/A	-3.59564	3.09814e-14	9.43767e-13
FOXG_16948T0	FOXG_16948	#N/A	#N/A	-3.58871	0.00851243	0.0291258
FOXG_15220T0	FOXG_15220	#N/A	transcription activator	-3.5738	0.00582569	0.0213363
FOXG_10290T0	FOXG_10290	#N/A	#N/A	-3.57036	1.6779e-07	1.94588e-06
FOXG_05453T0	FOXG_05453	#N/A	non-classical export protein 2	-3.57015	8.18392e-13	2.07396e-11
FOXG_11732T0	FOXG_11732	#N/A	#N/A	-3.56942	1.03814e-12	2.59389e-11
FOXG_20713T0	FOXG_20713	#N/A	transcription fungi	-3.55232	0.000120917	0.00075214
FOXG_02122T0	FOXG_02122	#N/A	40s ribosomal protein s22	-3.55139	0.0208755	0.0604057
FOXG_15301T0	FOXG_15301	#N/A	multidrug resistant protein	-3.54607	0.0251888	0.0702364
FOXG_05217T0	FOXG_05217	#N/A	leukotriene a-4 hydrolase	-3.53725	4.08206e-13	1.06169e-11
FOXG_03079T0	FOXG_03079	#N/A	myosin heavy chain	-3.53384	8.09643e-21	4.67648e-19
FOXG_12159T0	FOXG_12159	#N/A	hypothetical protein FOMG_14665	-3.52644	0.00975292	0.0326259
FOXG_13612T0	FOXG_13612	#N/A	#N/A	-3.52626	2.75046e-13	7.45895e-12
FOXG_00409T0	FOXG_00409	#N/A	#N/A	-3.5229	3.24243e-06	2.91327e-05
FOXG_12222T0	FOXG_12222	#N/A	related to nonribosomal peptide synthetase (component of the myxochelin iron transport regulon)	-3.49995	0.00226367	0.00960196
FOXG_17505T0	FOXG_17505	#N/A	lysophospholipase	-3.49926	0.000160312	0.00096611
FOXG_10885T0	FOXG_10885	#N/A	hypothetical protein FOMG_00094	-3.49686	8.4002e-07	8.54918e-06
FOXG_03516T0	FOXG_03516	#N/A	#N/A	-3.49093	2.9901e-06	2.71674e-05
FOXG_07382T0	FOXG_07382	#N/A	acid phosphatase	-3.4852	2.02706e-17	8.04943e-16
FOXG_14766T0	FOXG_14766	#N/A	#N/A	-3.47238	0.0243811	0.0683616
FOXG_03853T0	FOXG_03853	#N/A	cmgc srpk protein kinase	-3.47216	0.00799269	0.0277305
FOXG_04601T0	FOXG_04601	#N/A	carboxypeptidase d	-3.46855	2.31757e-18	1.02053e-16
FOXG_07378T0	FOXG_07378	#N/A	acyl- synthetase family member mitochondrial	-3.4639	0.0260843	0.072303
FOXG_17251T0	FOXG_17251	#N/A	#N/A	-3.46277	5.94967e-06	5.04503e-05
FOXG_21485T0	FOXG_21485	#N/A	#N/A	-3.46194	2.56079e-09	4.08945e-08
FOXG_19544T0	FOXG_19544	#N/A	ubiquitin carboxyl-terminal hydrolase 1	-3.46144	0.0249224	0.0696464
FOXG_11449T0	FOXG_11449	EMW1	tpr repeat-containing protein	-3.45917	1.72464e-07	1.98971e-06
FOXG_15317T0	FOXG_15317	#N/A	transcriptional regulatory protein	-3.45675	4.9617e-07	5.24784e-06
FOXG_21176T0	FOXG_21176	#N/A	#N/A	-3.44981	0.0258464	0.0717329
FOXG_17188T0	FOXG_17188	#N/A	cytochrome p450 7a1	-3.44744	7.93007e-19	3.63598e-17
FOXG_10214T0	FOXG_10214	#N/A	glucan endo- -beta-glucosidase a1	-3.44676	0.0288244	0.0781687
FOXG_05553T0	FOXG_05553	#N/A	50s ribosomal protein l19e	-3.44599	8.86737e-14	2.52805e-12
FOXG_01457T0	FOXG_01457	#N/A	#N/A	-3.44313	5.77586e-09	8.62018e-08
FOXG_06951T0	FOXG_06951	#N/A	#N/A	-3.44148	2.49095e-07	2.78704e-06
FOXG_19887T0	FOXG_19887	#N/A	#N/A	-3.4344	0.000958348	0.0045979
FOXG_03689T0	FOXG_03689	#N/A	hypothetical protein FOXG_03689	-3.4307	0.000389107	0.00210401
FOXG_05182T0	FOXG_05182	GLN1	glutamine synthetase	-3.42953	0.0275494	0.0753774
FOXG_11777T0	FOXG_11777	#N/A	#N/A	-3.42751	0.00118746	0.00552429
FOXG_15211T0	FOXG_15211	#N/A	#N/A	-3.41752	0.00319063	0.0128769
FOXG_10116T0	FOXG_10116	#N/A	formate transport protein	-3.41685	0.0050933	0.0191321
FOXG_03332T0	FOXG_03332	#N/A	phosphoadenosine phosphosulfate reductase	-3.40825	0.00326849	0.0131494
FOXG_16869T0	FOXG_16869	#N/A	glycoside hydrolase family 16 protein	-3.40642	2.41165e-09	3.8582e-08
FOXG_05353T0	FOXG_05353	#N/A	ribonucleoprotein-associated protein	-3.39407	5.74978e-05	0.000391336
FOXG_22148T0	FOXG_22148	#N/A	#N/A	-3.39114	0.0296712	0.0799774
FOXG_01096T0	FOXG_01096	#N/A	fad-containing monooxygenase	-3.38728	6.69937e-11	1.32424e-09
FOXG_16878T0	FOXG_16878	#N/A	acid phosphatase	-3.38727	1.6443e-17	6.61812e-16
FOXG_14757T0	FOXG_14757	#N/A	#N/A	-3.37106	0.0332013	0.0873318
FOXG_19501T0	FOXG_19501	#N/A	infection structure specific protein	-3.36865	5.55461e-17	2.12967e-15
FOXG_00953T0	FOXG_00953	#N/A	diphthamide biosynthesis protein 1	-3.36019	0.000131776	0.000812287
FOXG_02458T0	FOXG_02458	#N/A	linear gramicidin synthase subunit d	-3.35298	4.14438e-07	4.46298e-06
FOXG_09791T0	FOXG_09791	#N/A	6-hydroxy-d-nicotine oxidase	-3.35214	7.72114e-14	2.22985e-12
FOXG_11068T0	FOXG_11068	#N/A	#N/A	-3.34845	6.0432e-07	6.28705e-06
FOXG_17872T0	FOXG_17872	#N/A	#N/A	-3.3483	0.0316251	0.0839969
FOXG_20600T0	FOXG_20600	#N/A	nitrogen assimilation transcription factor nit-4	-3.3448	0.0124061	0.0394537
FOXG_17352T0	FOXG_17352	#N/A	hydroxymethylglutaryl- lyase	-3.33605	0.0320717	0.0850054
FOXG_00764T0	FOXG_00764	#N/A	rho other	-3.32514	7.21518e-16	2.52673e-14
FOXG_20740T0	FOXG_20740	#N/A	#N/A	-3.32072	0.000780946	0.00386347
FOXG_08880T0	FOXG_08880	#N/A	#N/A	-3.3166	0.0375199	0.095985
FOXG_04719T0	FOXG_04719	#N/A	ferulic acid decarboxylase 1	-3.3162	0.00537996	0.0200649
FOXG_00048T1	FOXG_00048	#N/A	origin recognition complex subunit 1	-3.3109	0.0339464	0.0890456
FOXG_07376T0	FOXG_07376	#N/A	carnitinyl- dehydratase	-3.30834	7.41167e-06	6.17871e-05
FOXG_15629T0	FOXG_15629	#N/A	sterol 24-c-methyltransferase	-3.28236	4.86464e-16	1.7171e-14
FOXG_07464T0	FOXG_07464	#N/A	copper amine oxidase 1	-3.2763	5.85809e-18	2.49319e-16
FOXG_01260T0	FOXG_01260	#N/A	#N/A	-3.27569	9.2872e-06	7.58583e-05
FOXG_03800T0	FOXG_03800	#N/A	proline dehydrogenase	-3.27397	1.19913e-15	4.05561e-14
FOXG_05179T0	FOXG_05179	#N/A	#N/A	-3.27154	4.81528e-10	8.60079e-09
FOXG_07706T0	FOXG_07706	#N/A	4-hydroxyphenylpyruvate dioxygenase	-3.26629	3.81402e-07	4.1222e-06
FOXG_10522T0	FOXG_10522	#N/A	50s ribosomal protein l23ae	-3.26062	0.00151746	0.00678284
FOXG_11422T0	FOXG_11422	#N/A	l-amino acid oxidase	-3.25915	2.13831e-06	1.99583e-05
FOXG_20314T0	FOXG_20314	#N/A	enolase-phosphatase e1	-3.25403	0.0053398	0.0199234
FOXG_11805T0	FOXG_11805	#N/A	c6 transcription factor	-3.25402	0.0154611	0.0472598
FOXG_04752T0	FOXG_04752	#N/A	mfs multidrug transporter	-3.25061	1.50614e-13	4.22622e-12
FOXG_10920T0	FOXG_10920	#N/A	n- gnat protein	-3.24386	0.00554477	0.0205503
FOXG_03126T0	FOXG_03126	#N/A	nascent polypeptide-associated complex subunit beta	-3.24267	0.000208866	0.00122469
FOXG_05914T0	FOXG_05914	#N/A	#N/A	-3.23274	3.18105e-13	8.49713e-12
FOXG_20077T0	FOXG_20077	#N/A	chromophore lyase	-3.21872	2.61466e-05	0.000193489
FOXG_01523T0	FOXG_01523	#N/A	phospholipase carboxylesterase superfamily partial	-3.21716	2.70095e-05	0.000199047
FOXG_20831T0	FOXG_20831	#N/A	aldo keto protein	-3.20908	0.0424504	0.105918
FOXG_10180T0	FOXG_10180	#N/A	#N/A	-3.20826	2.77865e-07	3.08951e-06
FOXG_10442T0	FOXG_10442	#N/A	sulfite reductase	-3.19619	0.0419144	0.104933
FOXG_00893T0	FOXG_00893	#N/A	heat shock protein ssb1	-3.19606	4.06279e-19	1.95343e-17
FOXG_08762T0	FOXG_08762	#N/A	mrna binding post-transcriptional regulator	-3.194	0.0436046	0.108251
FOXG_08142T0	FOXG_08142	#N/A	uroporphyrinogen-iii synthase	-3.18525	1.55071e-05	0.00012089
FOXG_03336T0	FOXG_03336	#N/A	elongation factor 3	-3.18304	0.00715328	0.0252094
FOXG_21275T0	FOXG_21275	#N/A	#N/A	-3.1813	0.000112925	0.000708553
FOXG_08316T0	FOXG_08316	#N/A	extracellular serine-rich protein	-3.17835	8.23111e-11	1.61268e-09
FOXG_22524T0	FOXG_22524	#N/A	#N/A	-3.17773	0.0470138	0.115171
FOXG_03626T0	FOXG_03626	#N/A	alpha- -mannosyltransferase hoc1	-3.17633	0.00736714	0.0258912
FOXG_04805T0	FOXG_04805	#N/A	#N/A	-3.17289	0.0187275	0.0553136
FOXG_07816T0	FOXG_07816	#N/A	trimethyllysine dioxygenase	-3.16508	4.52283e-05	0.000316776
FOXG_09294T0	FOXG_09294	#N/A	#N/A	-3.16236	2.01854e-17	8.04943e-16
FOXG_00374T0	FOXG_00374	#N/A	2-oxoisovalerate dehydrogenase e2 component (dihydrolipoyl transacylase)	-3.16034	2.73368e-08	3.6456e-07
FOXG_13752T0	FOXG_13752	YHB1	nitric oxide dioxygenase	-3.15928	0.000170861	0.00102344
FOXG_09928T0	FOXG_09928	#N/A	transcriptional regulatory protein	-3.15884	5.65143e-06	4.82433e-05
FOXG_15205T0	FOXG_15205	#N/A	hypothetical protein FOXG_15205	-3.15737	0.000312693	0.00174164
FOXG_02498T0	FOXG_02498	#N/A	cytokinin dehydrogenase 3	-3.15648	0.045972	0.113087
FOXG_05725T0	FOXG_05725	#N/A	allantoate permease	-3.15643	3.07808e-09	4.82884e-08
FOXG_02280T0	FOXG_02280	#N/A	pre-rrna-processing protein	-3.1546	0.000330016	0.00181989
FOXG_08948T0	FOXG_08948	#N/A	6-hydroxy-d-nicotine oxidase	-3.14646	1.86491e-05	0.000143127
FOXG_16446T0	FOXG_16446	#N/A	#N/A	-3.14439	2.98904e-06	2.71674e-05
FOXG_09210T0	FOXG_09210	#N/A	coq5 family	-3.13772	1.02498e-07	1.24382e-06
FOXG_08778T0	FOXG_08778	#N/A	nudix domain	-3.13603	0.0110645	0.0359982
FOXG_13713T0	FOXG_13713	#N/A	#N/A	-3.13347	0.00973881	0.0325909
FOXG_13615T0	FOXG_13615	#N/A	#N/A	-3.12589	0.00410162	0.0159388
FOXG_16952T0	FOXG_16952	#N/A	#N/A	-3.12538	0.0223525	0.063767
FOXG_22603T0	FOXG_22603	#N/A	related to tol protein	-3.12505	0.0226877	0.0645577
FOXG_03205T0	FOXG_03205	#N/A	#N/A	-3.12388	0.0488487	0.118643
FOXG_05467T0	FOXG_05467	AIP1	stress protein p66	-3.12138	0.0222729	0.0636215
FOXG_11511T0	FOXG_11511	#N/A	uricase	-3.11971	1.81051e-12	4.37623e-11
FOXG_13396T0	FOXG_13396	#N/A	#N/A	-3.11015	2.93849e-13	7.94464e-12
FOXG_01665T0	FOXG_01665	#N/A	kynurenine formamidase	-3.10749	1.57352e-06	1.51641e-05
FOXG_11708T0	FOXG_11708	#N/A	hypothetical protein FOMG_14209	-3.10652	0.000887982	0.00429272
FOXG_04633T0	FOXG_04633	#N/A	demethylmenaquinone methyltransferase family protein	-3.09848	0.0540576	0.128568
FOXG_08601T0	FOXG_08601	#N/A	murein transglycosylase	-3.09496	4.44498e-15	1.43775e-13
FOXG_02842T0	FOXG_02842	#N/A	transmembrane transporter liz1p	-3.09465	0.00110542	0.00518603
FOXG_17569T0	FOXG_17569	#N/A	hypothetical protein FOMG_00002	-3.09252	0.00435126	0.0167045
FOXG_06275T0	FOXG_06275	#N/A	elongation factor 2	-3.09176	1.16626e-06	1.15394e-05
FOXG_10285T0	FOXG_10285	#N/A	mitochondrial import inner membrane translocase subunit tim44	-3.09077	6.20813e-14	1.81923e-12
FOXG_02186T0	FOXG_02186	#N/A	#N/A	-3.08263	5.07485e-07	5.34844e-06
FOXG_20643T0	FOXG_20643	#N/A	hypothetical protein FOXG_20643	-3.07855	0.0108752	0.0355642
FOXG_05207T0	FOXG_05207	#N/A	aconitate mitochondrial	-3.07826	2.22006e-09	3.56451e-08
FOXG_03220T0	FOXG_03220	#N/A	meiotically up-regulated protein	-3.06893	0.000219831	0.00128138
FOXG_17272T0	FOXG_17272	#N/A	amino acid adenylation domain protein	-3.06718	0.00549063	0.0204007
FOXG_06351T0	FOXG_06351	#N/A	protein pyrabcn	-3.06686	1.02721e-10	1.98631e-09
FOXG_04701T0	FOXG_04701	#N/A	exostoses 3	-3.06673	0.0251119	0.0700441
FOXG_05790T0	FOXG_05790	#N/A	fungal transcriptional regulatory n-terminal	-3.06362	0.0570375	0.133906
FOXG_09168T0	FOXG_09168	#N/A	lathosterol oxidase	-3.06362	0.0570375	0.133906
FOXG_03515T0	FOXG_03515	#N/A	translation elongation factor 1-alpha	-3.06082	1.59553e-08	2.24206e-07
FOXG_02011T0	FOXG_02011	#N/A	3-hydroxybutyryl- dehydrogenase	-3.05877	1.06617e-09	1.82026e-08
FOXG_05927T0	FOXG_05927	#N/A	phenylalanine ammonia-lyase	-3.05626	0.000144015	0.000878611
FOXG_17027T0	FOXG_17027	#N/A	#N/A	-3.05475	0.0545268	0.129441
FOXG_00277T0	FOXG_00277	#N/A	endochitinase 1	-3.05177	0.0544918	0.129427
FOXG_02129T0	FOXG_02129	#N/A	#N/A	-3.04601	3.2323e-11	6.68635e-10
FOXG_03374T0	FOXG_03374	#N/A	nascent polypeptide-associated complex subunit alpha	-3.03754	0.0569742	0.133858
FOXG_12224T0	FOXG_12224	#N/A	transcription factor	-3.03662	0.0556947	0.131616
FOXG_21288T0	FOXG_21288	#N/A	probable cyc8-general repressor of transcription	-3.03662	0.0556947	0.131616
FOXG_07912T0	FOXG_07912	#N/A	protein phosphatase 2c like protein 4	-3.03616	1.174e-09	1.98532e-08
FOXG_19001T0	FOXG_19001	#N/A	#N/A	-3.03601	0.00506192	0.0190475
FOXG_05696T0	FOXG_05696	#N/A	hypothetical protein FOMG_11552	-3.03599	0.0136007	0.0425081
FOXG_13265T0	FOXG_13265	#N/A	transcriptional regulatory protein	-3.03427	0.0581533	0.13591
FOXG_00951T1	FOXG_00951	#N/A	40s ribosomal protein s6-b	-3.03343	0.0274299	0.0751892
FOXG_05706T0	FOXG_05706	RPS30B	40s ribosomal protein s30	-3.03224	1.99098e-11	4.27773e-10
FOXG_02383T0	FOXG_02383	#N/A	altered inheritance of mitochondria protein 1	-3.02906	0.057409	0.134537
FOXG_18905T0	FOXG_18905	#N/A	#N/A	-3.02906	0.057409	0.134537
FOXG_00054T0	FOXG_00054	#N/A	thioesterase family protein	-3.02633	2.1433e-09	3.45374e-08
FOXG_12029T0	FOXG_12029	#N/A	#N/A	-3.02503	1.32349e-06	1.29939e-05
FOXG_12923T0	FOXG_12923	#N/A	mpv17 pmp22 family protein	-3.02407	1.53685e-06	1.48429e-05
FOXG_19145T0	FOXG_19145	#N/A	#N/A	-3.01636	0.0586329	0.136743
FOXG_00569T0	FOXG_00569	#N/A	wd40 repeat-like protein	-3.01398	0.058078	0.135836
FOXG_05065T0	FOXG_05065	#N/A	#N/A	-3.01378	8.75212e-05	0.000567835
FOXG_15622T0	FOXG_15622	#N/A	clavaminate synthase	-3.01052	1.00461e-09	1.72177e-08
FOXG_07702T0	FOXG_07702	#N/A	udp-galactopyranose mutase	-3.00872	1.08647e-17	4.47415e-16
FOXG_02802T0	FOXG_02802	#N/A	#N/A	-3.00705	0.000457815	0.0024283
FOXG_12282T0	FOXG_12282	#N/A	uracil phosphoribosyltransferase	-2.99273	0.00995038	0.0331369
FOXG_14853T0	FOXG_14853	#N/A	short-chain dehydrogenase oxidoreductase	-2.9913	0.000269034	0.00152424
FOXG_12997T0	FOXG_12997	#N/A	dehydrogenase reductase sdr family member 2	-2.98774	0.0152942	0.0468301
FOXG_09222T0	FOXG_09222	#N/A	lactose regulatory protein	-2.97965	1.50801e-05	0.000118116
FOXG_04921T0	FOXG_04921	#N/A	#N/A	-2.96966	2.30974e-08	3.13667e-07
FOXG_10135T0	FOXG_10135	#N/A	dual specificity catalytic domain containing protein	-2.96847	0.000777475	0.00385058
FOXG_17415T0	FOXG_17415	#N/A	#N/A	-2.95634	0.0147843	0.0455039
FOXG_15777T0	FOXG_15777	#N/A	hypothetical protein FOMG_15611	-2.95373	0.0333254	0.0876151
FOXG_11324T0	FOXG_11324	#N/A	elongation factor mitochondrial	-2.95339	4.02615e-10	7.24952e-09
FOXG_15329T0	FOXG_15329	#N/A	bacteriodes thetaiotaomicron symbiotic chitinase	-2.95257	0.0650821	0.148121
FOXG_20432T0	FOXG_20432	#N/A	#N/A	-2.95257	0.0650821	0.148121
FOXG_15294T0	FOXG_15294	#N/A	catalase	-2.95251	9.16633e-07	9.2338e-06
FOXG_09267T0	FOXG_09267	#N/A	clathrin heavy chain	-2.95101	0.000188433	0.0011189
FOXG_08164T0	FOXG_08164	#N/A	ribosomal protein s17	-2.94818	1.0342e-09	1.76908e-08
FOXG_04315T0	FOXG_04315	#N/A	tyrosinase	-2.94815	0.0347496	0.0906179
FOXG_06061T1	FOXG_06061	#N/A	squalene synthase	-2.9456	0.0339114	0.0890062
FOXG_15250T0	FOXG_15250	#N/A	hypothetical protein FOXG_15250	-2.94213	0.0370651	0.0951402
FOXG_02199T0	FOXG_02199	#N/A	bni4 bud neck involved	-2.93986	0.0696623	0.155681
FOXG_11173T0	FOXG_11173	#N/A	#N/A	-2.93985	0.00820768	0.0283084
FOXG_08818T0	FOXG_08818	#N/A	phenylacetone monooxygenase	-2.93617	0.00973115	0.0325775
FOXG_07985T0	FOXG_07985	#N/A	ribonuclease iii	-2.93336	5.43892e-05	0.000373873
FOXG_05133T0	FOXG_05133	#N/A	#N/A	-2.93172	7.17182e-07	7.39204e-06
FOXG_15235T0	FOXG_15235	#N/A	cutinase transcription factor 1 beta	-2.92688	5.0513e-09	7.61548e-08
FOXG_02339T0	FOXG_02339	#N/A	tubulin beta chain	-2.92335	4.34282e-09	6.60331e-08
FOXG_08262T0	FOXG_08262	#N/A	rab6 gtpase activating gap	-2.92235	0.0398011	0.100806
FOXG_14548T0	FOXG_14548	#N/A	tpr domain protein	-2.9221	0.000402444	0.00217086
FOXG_07650T0	FOXG_07650	#N/A	meiotic recombination protein spo11	-2.91696	0.00796789	0.0276745
FOXG_14776T0	FOXG_14776	#N/A	#N/A	-2.90793	0.0115849	0.0374037
FOXG_12394T0	FOXG_12394	#N/A	#N/A	-2.90472	1.33815e-09	2.24159e-08
FOXG_12377T0	FOXG_12377	#N/A	gluconolactonase	-2.90136	0.000600861	0.0030646
FOXG_11965T0	FOXG_11965	#N/A	benzoate 4-monooxygenase cytochrome p450	-2.89581	3.68706e-08	4.83482e-07
FOXG_10200T0	FOXG_10200	#N/A	#N/A	-2.89166	0.0106676	0.0349624
FOXG_02782T0	FOXG_02782	#N/A	related to arca protein	-2.89095	0.00568021	0.0209129
FOXG_03554T0	FOXG_03554	#N/A	atp synthase mitochondrial f1 complex assembly factor 2	-2.8898	1.69024e-08	2.36394e-07
FOXG_05675T0	FOXG_05675	#N/A	hypothetical protein FOC4_g10001661	-2.88227	1.66072e-09	2.72547e-08
FOXG_07883T0	FOXG_07883	#N/A	urease accessory protein	-2.88182	0.00414527	0.0160873
FOXG_08683T0	FOXG_08683	#N/A	#N/A	-2.87676	8.01572e-06	6.61408e-05
FOXG_07815T0	FOXG_07815	#N/A	oxidoreductase	-2.87661	3.73672e-07	4.05838e-06
FOXG_15632T0	FOXG_15632	#N/A	like subfamily c member 2	-2.87512	2.54883e-13	6.95456e-12
FOXG_15188T0	FOXG_15188	#N/A	oxidoreductase ephd	-2.87342	0.0769619	0.167419
FOXG_00201T0	FOXG_00201	#N/A	agc ndr ndr protein kinase	-2.86987	0.0745725	0.163581
FOXG_21142T0	FOXG_21142	#N/A	c6 zinc finger protein	-2.86987	0.0745725	0.163581
FOXG_00373T0	FOXG_00373	#N/A	mitochondrial atpase complex subunit atp10	-2.86765	5.54711e-05	0.000380428
FOXG_09692T0	FOXG_09692	#N/A	hydrolase or acyltransferase of alpha beta superfamily protein	-2.8669	0.00289157	0.011831
FOXG_12661T0	FOXG_12661	ADK1	adenylate kinase 1	-2.86476	0.0748573	0.163843
FOXG_06228T0	FOXG_06228	#N/A	beta-tubulin	-2.86439	9.6727e-16	3.30918e-14
FOXG_07375T0	FOXG_07375	#N/A	3-oxoacyl-	-2.86426	0.0090842	0.0307123
FOXG_04612T0	FOXG_04612	#N/A	#N/A	-2.86366	0.00526462	0.0196595
FOXG_00212T0	FOXG_00212	#N/A	#N/A	-2.86334	0.0743329	0.163315
FOXG_03808T0	FOXG_03808	#N/A	#N/A	-2.86292	5.7662e-07	6.02707e-06
FOXG_13126T0	FOXG_13126	#N/A	sterigmatocystin biosynthesis monooxygenase stcb	-2.86115	0.0219965	0.0630581
FOXG_13789T0	FOXG_13789	#N/A	d-amino acid oxidase	-2.85373	0.0754673	0.164772
FOXG_04458T0	FOXG_04458	#N/A	cholesterol 7-alpha-monooxygenase	-2.85062	0.00575445	0.0211337
FOXG_02954T0	FOXG_02954	#N/A	acetyl- acyltransferase	-2.85059	7.57874e-09	1.10694e-07
FOXG_08555T0	FOXG_08555	#N/A	hsp70-like protein	-2.84507	6.44625e-14	1.87998e-12
FOXG_08652T0	FOXG_08652	#N/A	pyridoxine biosynthesis protein pdx1	-2.84492	3.2421e-14	9.84249e-13
FOXG_04095T0	FOXG_04095	#N/A	#N/A	-2.8445	0.00352587	0.0140388
FOXG_08379T1	FOXG_08379	#N/A	peptidylprolyl isomerase	-2.84275	0.0430077	0.107008
FOXG_14713T0	FOXG_14713	#N/A	cutinase 1	-2.83692	0.0774749	0.168083
FOXG_16556T0	FOXG_16556	#N/A	hypothetical protein FOXG_16556	-2.83469	0.0454738	0.112016
FOXG_05977T0	FOXG_05977	#N/A	delta24-sterol reductase	-2.83079	0.00197181	0.00851966
FOXG_18697T0	FOXG_18697	#N/A	#N/A	-2.83057	0.04398	0.10894
FOXG_07677T0	FOXG_07677	YNK1	nucleoside-diphosphate kinase	-2.82641	1.09566e-09	1.8599e-08
FOXG_00129T0	FOXG_00129	#N/A	trna-dihydrouridine synthase 4	-2.8207	0.080437	0.172615
FOXG_14668T0	FOXG_14668	#N/A	#N/A	-2.8207	0.080437	0.172615
FOXG_16770T0	FOXG_16770	#N/A	4-hydroxyphenylpyruvate dioxygenase	-2.82045	0.0796747	0.171517
FOXG_02441T0	FOXG_02441	#N/A	#N/A	-2.81937	0.00164189	0.00728048
FOXG_06393T0	FOXG_06393	#N/A	guanine deaminase	-2.81903	4.22525e-09	6.43554e-08
FOXG_09045T0	FOXG_09045	#N/A	hypothetical protein FOMG_07833	-2.81819	0.0451083	0.111266
FOXG_03075T0	FOXG_03075	#N/A	nuclease domain-containing protein 1	-2.8135	4.60315e-14	1.374e-12
FOXG_04544T0	FOXG_04544	#N/A	#N/A	-2.81179	4.68153e-12	1.08726e-10
FOXG_10530T0	FOXG_10530	ERG3	c-5 sterol desaturase	-2.81088	8.77006e-10	1.51456e-08
FOXG_14873T0	FOXG_14873	#N/A	#N/A	-2.80919	0.0526386	0.125949
FOXG_10160T0	FOXG_10160	#N/A	uracil catabolism protein 4	-2.80501	1.51902e-11	3.31982e-10
FOXG_06163T0	FOXG_06163	#N/A	glucose-regulated protein	-2.80321	1.69502e-09	2.77666e-08
FOXG_02801T0	FOXG_02801	#N/A	glycosyltransferase family 90 protein	-2.80037	0.00236301	0.00992864
FOXG_07110T0	FOXG_07110	#N/A	#N/A	-2.80017	0.0467876	0.11468
FOXG_01179T0	FOXG_01179	#N/A	cell cycle checkpoint protein	-2.79839	9.55841e-09	1.37799e-07
FOXG_05939T0	FOXG_05939	#N/A	ribose-phosphate pyrophosphokinase 3	-2.79692	0.000150615	0.000914483
FOXG_11535T0	FOXG_11535	#N/A	serine palmitoyltransferase	-2.79584	0.0832208	0.177518
FOXG_07995T0	FOXG_07995	#N/A	cofilin	-2.79576	0.00544269	0.0202648
FOXG_14607T0	FOXG_14607	#N/A	metalloprotease mep1	-2.79438	0.0837114	0.178213
FOXG_12771T0	FOXG_12771	DEG1	pseudouridine synthase 3	-2.79208	0.0124214	0.0394883
FOXG_14639T0	FOXG_14639	#N/A	allergen fus c 3	-2.78859	0.0483828	0.117808
FOXG_03273T0	FOXG_03273	#N/A	pest phosphatase interacting protein	-2.78737	3.22459e-10	5.91397e-09
FOXG_05551T0	FOXG_05551	#N/A	dna rna helicase (dead h box family ii)	-2.78619	0.0844429	0.179309
FOXG_00335T0	FOXG_00335	DUT1	dutp pyrophosphatase	-2.78523	3.19982e-13	8.52168e-12
FOXG_13174T0	FOXG_13174	#N/A	zeaxanthin chloroplastic	-2.78399	0.0507562	0.122219
FOXG_08904T0	FOXG_08904	#N/A	#N/A	-2.78388	1.51332e-05	0.000118391
FOXG_03156T0	FOXG_03156	#N/A	heat shock 70 kd protein cognate partial	-2.78061	1.8902e-11	4.08091e-10
FOXG_07984T0	FOXG_07984	#N/A	mitochondral 37s ribosomal protein s27	-2.77418	1.04956e-06	1.04428e-05
FOXG_00024T0	FOXG_00024	#N/A	acetate non-utilizing protein mitochondrial	-2.77366	0.00869607	0.029648
FOXG_02554T0	FOXG_02554	#N/A	#N/A	-2.77123	0.0263629	0.0727576
FOXG_07705T0	FOXG_07705	#N/A	#N/A	-2.76816	7.2547e-12	1.65888e-10
FOXG_12048T0	FOXG_12048	#N/A	#N/A	-2.76749	0.0267795	0.0737245
FOXG_07668T0	FOXG_07668	#N/A	small nuclear ribonucleoprotein d3	-2.76633	0.00185544	0.00811015
FOXG_07649T0	FOXG_07649	#N/A	ankyrin repeat-containing yar1	-2.76631	1.61015e-08	2.25904e-07
FOXG_03402T0	FOXG_03402	#N/A	endochitinase 2 precursor	-2.76323	0.0106504	0.034919
FOXG_08060T0	FOXG_08060	#N/A	30s ribosomal protein s2	-2.76314	6.73022e-05	0.000450793
FOXG_07754T1	FOXG_07754	#N/A	atp synthase subunit mitochondrial	-2.75861	1.49691e-10	2.82696e-09
FOXG_05879T0	FOXG_05879	#N/A	c6 finger domain-containing protein	-2.75528	0.0294777	0.0796247
FOXG_20000T0	FOXG_20000	#N/A	rieske domain-containing protein	-2.75448	0.00283611	0.0116523
FOXG_11632T0	FOXG_11632	#N/A	glu asp-trna amidotransferase subunit a	-2.75266	2.01601e-14	6.24824e-13
FOXG_01990T0	FOXG_01990	#N/A	proline iminopeptidase	-2.74835	0.0035964	0.0142813
FOXG_07744T0	FOXG_07744	#N/A	atp-citrate synthase subunit 1	-2.74809	2.90526e-10	5.36146e-09
FOXG_10168T0	FOXG_10168	#N/A	related to glutathione-s-transferases	-2.74565	4.9125e-11	9.93107e-10
FOXG_11694T0	FOXG_11694	#N/A	#N/A	-2.74277	2.57923e-08	3.45516e-07
FOXG_18762T0	FOXG_18762	#N/A	#N/A	-2.74225	0.0168197	0.0505956
FOXG_07711T0	FOXG_07711	#N/A	#N/A	-2.74005	6.45466e-05	0.000434627
FOXG_13745T0	FOXG_13745	#N/A	serine threonine protein kinase	-2.73437	0.0159191	0.04846
FOXG_09247T0	FOXG_09247	#N/A	#N/A	-2.73375	3.94339e-07	4.25169e-06
FOXG_15683T0	FOXG_15683	#N/A	#N/A	-2.73229	1.44963e-07	1.71469e-06
FOXG_07643T0	FOXG_07643	#N/A	#N/A	-2.7307	3.90284e-05	0.000279515
FOXG_10138T0	FOXG_10138	#N/A	peptidase a4 family protein	-2.72976	2.58188e-09	4.11033e-08
FOXG_05174T0	FOXG_05174	#N/A	#N/A	-2.72909	7.43234e-06	6.18435e-05
FOXG_03583T0	FOXG_03583	MIC17	chch domain-containing protein	-2.72893	5.52943e-12	1.27751e-10
FOXG_11773T0	FOXG_11773	#N/A	chitin deacetylase 1	-2.72632	0.0934058	0.193535
FOXG_02469T0	FOXG_02469	#N/A	xaa-pro dipeptidase	-2.7252	2.61431e-07	2.91773e-06
FOXG_09933T0	FOXG_09933	#N/A	#N/A	-2.72248	5.36067e-07	5.62301e-06
FOXG_00385T0	FOXG_00385	#N/A	elongation factor 1-beta	-2.7214	6.70201e-15	2.12908e-13
FOXG_11057T0	FOXG_11057	#N/A	septation initiation network scaffold protein cdc11	-2.72062	7.46366e-09	1.09193e-07
FOXG_05441T0	FOXG_05441	#N/A	mitochondrial ribosomal protein 8	-2.72003	1.02845e-05	8.33918e-05
FOXG_08310T0	FOXG_08310	#N/A	brefeldin a resistance protein bfr1 (maintenance of normal ploidy)	-2.71831	1.79476e-11	3.90328e-10
FOXG_19949T0	FOXG_19949	#N/A	transcription activator	-2.71588	0.00472778	0.0179563
FOXG_10890T0	FOXG_10890	#N/A	hnm1-choline permease	-2.70987	0.0977999	0.20095
FOXG_13398T0	FOXG_13398	#N/A	dehydrogenase reductase sdr family member 7 precursor	-2.70987	0.0977999	0.20095
FOXG_17592T0	FOXG_17592	#N/A	#N/A	-2.70569	0.0346056	0.0902687
FOXG_03246T0	FOXG_03246	#N/A	arrestin domain-containing protein	-2.70293	0.0360035	0.0930151
FOXG_19952T0	FOXG_19952	#N/A	adenosylmethionine-8-amino-7-oxononanoate aminotransferase	-2.69902	3.22884e-11	6.68635e-10
FOXG_17484T0	FOXG_17484	#N/A	#N/A	-2.6987	0.0587734	0.136927
FOXG_21491T0	FOXG_21491	#N/A	restless-like transposase	-2.69731	0.0999178	0.204221
FOXG_22883T0	FOXG_22883	#N/A	zn2-c6 fungal-type dna-binding domain	-2.69602	0.00564438	0.0208247
FOXG_12200T0	FOXG_12200	UME6	transcriptional regulatory protein ume6	-2.69498	0.0587216	0.136878
FOXG_13296T0	FOXG_13296	#N/A	amino acid permease	-2.69234	4.10811e-09	6.28944e-08
FOXG_02128T0	FOXG_02128	#N/A	cysteine synthase	-2.6913	5.48651e-08	6.92234e-07
FOXG_07859T0	FOXG_07859	#N/A	#N/A	-2.68948	5.95155e-11	1.18432e-09
FOXG_20061T0	FOXG_20061	#N/A	#N/A	-2.68946	0.000405384	0.0021801
FOXG_01817T0	FOXG_01817	#N/A	component of non-clathrin vesicle coat	-2.68041	1.95448e-06	1.83775e-05
FOXG_10218T0	FOXG_10218	#N/A	-dichlorophenol 6-monooxygenase	-2.67862	0.102269	0.207596
FOXG_20142T0	FOXG_20142	#N/A	#N/A	-2.67862	0.102269	0.207596
FOXG_13092T0	FOXG_13092	#N/A	#N/A	-2.67264	2.22374e-08	3.03377e-07
FOXG_18457T0	FOXG_18457	#N/A	#N/A	-2.67257	1.58385e-09	2.61379e-08
FOXG_10182T0	FOXG_10182	#N/A	hypothetical protein FOXG_10182	-2.67165	2.47479e-06	2.28117e-05
FOXG_09879T0	FOXG_09879	#N/A	transmembrane amino acid transporter	-2.67079	2.4659e-08	3.33346e-07
FOXG_18468T0	FOXG_18468	#N/A	#N/A	-2.66914	0.100557	0.205102
FOXG_07978T0	FOXG_07978	#N/A	#N/A	-2.66868	4.10053e-08	5.29378e-07
FOXG_01560T0	FOXG_01560	CYK3	sh3-domain protein cyk3	-2.66684	3.12004e-07	3.43475e-06
FOXG_09783T0	FOXG_09783	#N/A	aerobactin siderophore biosynthesis protein iucb	-2.66585	9.88678e-13	2.48426e-11
FOXG_21454T0	FOXG_21454	#N/A	hypothetical protein FOXG_21454	-2.66282	0.100817	0.205444
FOXG_04395T0	FOXG_04395	#N/A	dihydroxy-acid mitochondrial	-2.66279	4.93231e-10	8.79216e-09
FOXG_20025T1	FOXG_20025	#N/A	#N/A	-2.6615	0.10238	0.207685
FOXG_01075T0	FOXG_01075	#N/A	tyrosyl-trna synthetase	-2.65974	1.76253e-05	0.000135734
FOXG_06129T0	FOXG_06129	#N/A	phosphoribosylformylglycinamidine synthase	-2.65689	4.63642e-05	0.000323458
FOXG_13616T0	FOXG_13616	#N/A	hypothetical protein FOMG_10000	-2.65604	0.0033029	0.0132578
FOXG_10535T0	FOXG_10535	#N/A	bifunctional purine biosynthetic protein ade1	-2.65079	1.30366e-09	2.18794e-08
FOXG_21061T0	FOXG_21061	#N/A	glycine-rich rna binding protein	-2.64781	1.78493e-06	1.69625e-05
FOXG_18509T0	FOXG_18509	#N/A	#N/A	-2.64545	0.0381073	0.0971524
FOXG_04129T0	FOXG_04129	#N/A	#N/A	-2.64466	0.107199	0.214809
FOXG_08759T0	FOXG_08759	#N/A	ste ste20 ysk protein kinase	-2.64466	0.107199	0.214809
FOXG_00093T1	FOXG_00093	#N/A	tho complex subunit partial	-2.64435	0.0654886	0.148807
FOXG_01615T1	FOXG_01615	#N/A	50s ribosomal protein l4e	-2.64378	0.103608	0.209673
FOXG_21641T0	FOXG_21641	#N/A	#N/A	-2.64326	1.99198e-05	0.000152091
FOXG_11323T0	FOXG_11323	#N/A	homoisocitrate dehydrogenase	-2.6427	2.54211e-11	5.33303e-10
FOXG_08336T0	FOXG_08336	#N/A	arm-like repeat-containing partial	-2.642	0.00123538	0.00570545
FOXG_14138T0	FOXG_14138	#N/A	reverse partial	-2.64094	0.0656016	0.149001
FOXG_01883T0	FOXG_01883	#N/A	dna-directed rna polymerase i and iii subunit rpac2	-2.63985	7.83455e-06	6.50077e-05
FOXG_03331T0	FOXG_03331	#N/A	duf207 domain protein	-2.63945	0.00115143	0.00537918
FOXG_01418T0	FOXG_01418	#N/A	uracil phosphoribosyltransferase	-2.63936	0.0648207	0.14769
FOXG_15628T0	FOXG_15628	#N/A	pyruvate dehydrogenase e1 component subunit beta	-2.63854	8.70385e-11	1.70155e-09
FOXG_01492T0	FOXG_01492	#N/A	elongation factor 1-gamma	-2.63713	7.93332e-13	2.0162e-11
FOXG_06140T0	FOXG_06140	#N/A	uroporphyrin-iii c-methyltransferase precorrin-2 dehydrogenase sirohydrochlorin ferrochelatase	-2.63675	2.12046e-06	1.98751e-05
FOXG_02866T0	FOXG_02866	#N/A	#N/A	-2.63558	0.0377003	0.0963266
FOXG_03535T0	FOXG_03535	#N/A	berberine bridge enzyme	-2.6354	7.83423e-06	6.50077e-05
FOXG_21906T0	FOXG_21906	#N/A	abc transporter a family member 4	-2.63532	5.28811e-07	5.55345e-06
FOXG_15418T0	FOXG_15418	#N/A	transaldolase	-2.63303	0.0398652	0.100882
FOXG_11932T0	FOXG_11932	#N/A	quinate transport protein	-2.633	0.105209	NA
FOXG_00864T0	FOXG_00864	#N/A	u3 small nucleolar rna-associated protein 17	-2.62491	0.075382	0.164667
FOXG_20240T0	FOXG_20240	#N/A	sterol regulatory element-binding protein ecm22	-2.62292	0.000123071	0.000762866
FOXG_22593T0	FOXG_22593	#N/A	mfs transporter	-2.62186	0.0406706	0.10228
FOXG_06967T0	FOXG_06967	#N/A	kda protein in trax-fino intergenic region	-2.6211	0.0670914	0.151467
FOXG_06428T0	FOXG_06428	#N/A	#N/A	-2.62055	0.0681392	0.153404
FOXG_05483T0	FOXG_05483	PXL1	paxillin-like protein 1	-2.62016	1.32616e-06	1.30057e-05
FOXG_13294T0	FOXG_13294	#N/A	#N/A	-2.61863	0.0222149	0.0634966
FOXG_10638T0	FOXG_10638	#N/A	endoglucanase type k	-2.61312	0.0529367	0.126482
FOXG_01490T0	FOXG_01490	#N/A	#N/A	-2.61047	7.37465e-05	0.000488077
FOXG_00034T0	FOXG_00034	#N/A	bub protein kinase	-2.60897	3.35549e-09	5.20891e-08
FOXG_08502T0	FOXG_08502	#N/A	murein transglycosylase	-2.60695	0.000944571	0.00453914
FOXG_13797T0	FOXG_13797	#N/A	argininosuccinate synthase	-2.60597	3.29227e-11	6.7946e-10
FOXG_01329T0	FOXG_01329	#N/A	#N/A	-2.60164	0.110609	NA
FOXG_15163T0	FOXG_15163	#N/A	#N/A	-2.60116	0.113996	0.225181
FOXG_07379T0	FOXG_07379	#N/A	enoyl- hydratase	-2.59933	0.110958	NA
FOXG_09496T1	FOXG_09496	#N/A	negative regulator of differentiation 1	-2.59933	0.110958	NA
FOXG_07395T0	FOXG_07395	#N/A	tpa: zn 2cys6 transcription factor	-2.59876	0.0786433	0.170078
FOXG_03672T0	FOXG_03672	#N/A	#N/A	-2.59831	0.0138353	0.0431201
FOXG_05061T0	FOXG_05061	#N/A	#N/A	-2.59771	0.022891	0.0650528
FOXG_00599T0	FOXG_00599	#N/A	#N/A	-2.59725	0.111104	NA
FOXG_00754T0	FOXG_00754	#N/A	serine-rich protein	-2.59119	4.49763e-14	1.34702e-12
FOXG_16868T0	FOXG_16868	#N/A	demethylmenaquinone methyltransferase	-2.58997	1.57243e-07	1.84522e-06
FOXG_07952T0	FOXG_07952	#N/A	hypercellular protein	-2.5899	0.00109882	0.00516871
FOXG_10576T0	FOXG_10576	#N/A	tryptophanyl-trna synthetase	-2.58727	1.29533e-05	0.000102967
FOXG_07897T0	FOXG_07897	#N/A	cytochrome-c mitochondrial import factor cyc2	-2.58679	0.0250592	0.0699289
FOXG_09080T0	FOXG_09080	#N/A	trna dimethylallyltransferase	-2.58678	0.00138415	0.00626133
FOXG_08978T0	FOXG_08978	#N/A	indoleamine -dioxygenase	-2.58492	3.75775e-07	4.07624e-06
FOXG_13845T0	FOXG_13845	MGS1	atpase	-2.5843	0.000342904	0.0018828
FOXG_05843T0	FOXG_05843	#N/A	protein disulfide-isomerase	-2.578	4.79844e-09	7.24654e-08
FOXG_05956T0	FOXG_05956	#N/A	homoserine dehydrogenase	-2.57774	1.74068e-09	2.84098e-08
FOXG_05880T0	FOXG_05880	#N/A	transcription activator protein acu-15	-2.57729	0.0748442	0.163843
FOXG_05434T0	FOXG_05434	#N/A	#N/A	-2.57664	2.20031e-07	2.48689e-06
FOXG_16536T0	FOXG_16536	#N/A	cytidine and deoxycytidylate deaminase zinc-binding region	-2.56738	3.0611e-06	2.76994e-05
FOXG_09934T0	FOXG_09934	#N/A	phenazine biosynthesis protein	-2.56647	0.0240253	0.0676709
FOXG_04205T0	FOXG_04205	#N/A	#N/A	-2.5645	1.76401e-05	0.000135734
FOXG_05738T0	FOXG_05738	#N/A	proline dehydrogenase	-2.5641	4.49609e-08	5.75649e-07
FOXG_08320T0	FOXG_08320	#N/A	phosphomevalonate kinase	-2.56202	1.64613e-09	2.70654e-08
FOXG_01419T0	FOXG_01419	#N/A	#N/A	-2.56105	0.0313879	0.0835914
FOXG_09122T0	FOXG_09122	#N/A	#N/A	-2.55842	0.121139	0.235946
FOXG_10179T0	FOXG_10179	#N/A	amino acid permease	-2.55812	0.000270291	0.00153039
FOXG_10244T0	FOXG_10244	#N/A	transcriptional regulatory protein moc3	-2.54804	0.12279	0.237978
FOXG_11712T0	FOXG_11712	#N/A	antigen 1	-2.54712	0.00564456	0.0208247
FOXG_09213T0	FOXG_09213	#N/A	transmembrane domain-containing protein	-2.54678	7.9222e-06	6.54993e-05
FOXG_16609T0	FOXG_16609	#N/A	sexual differentiation process protein isp4	-2.54642	8.28718e-09	1.20646e-07
FOXG_17141T0	FOXG_17141	#N/A	#N/A	-2.54583	0.12259	0.237798
FOXG_19101T0	FOXG_19101	#N/A	#N/A	-2.54583	0.12259	0.237798
FOXG_14259T0	FOXG_14259	#N/A	#N/A	-2.5457	2.45998e-05	0.000183262
FOXG_11531T0	FOXG_11531	#N/A	#N/A	-2.5434	0.00142067	0.00640164
FOXG_09824T0	FOXG_09824	#N/A	#N/A	-2.54276	0.120594	NA
FOXG_21271T0	FOXG_21271	#N/A	#N/A	-2.54212	0.0788795	0.170338
FOXG_11263T0	FOXG_11263	#N/A	phenylalanyl-trna synthetase	-2.54188	3.24657e-07	3.55643e-06
FOXG_16877T0	FOXG_16877	#N/A	vacuolar iron transport protein	-2.53433	1.98644e-12	4.76264e-11
FOXG_02462T0	FOXG_02462	#N/A	protein rdr1	-2.53416	0.0810773	0.173737
FOXG_02843T1	FOXG_02843	#N/A	hypothetical protein FOXG_02843	-2.53158	0.0257086	0.0713725
FOXG_11956T0	FOXG_11956	#N/A	threonine mitochondrial precursor	-2.52074	0.0851909	0.180478
FOXG_11456T0	FOXG_11456	#N/A	#N/A	-2.52056	1.85886e-06	1.75713e-05
FOXG_10558T0	FOXG_10558	#N/A	protein emp47	-2.51754	2.47945e-11	5.22056e-10
FOXG_10047T0	FOXG_10047	#N/A	transcription factor	-2.51721	0.0827934	0.176776
FOXG_16879T0	FOXG_16879	#N/A	laccase precursor	-2.5155	2.21436e-11	4.71213e-10
FOXG_09286T0	FOXG_09286	#N/A	dna-directed rna polymerase iii subunit rpc8	-2.5123	4.04046e-06	3.56546e-05
FOXG_03930T0	FOXG_03930	#N/A	tryptophan dimethylallyltransferase 1	-2.51062	0.00897768	0.0304331
FOXG_08409T0	FOXG_08409	#N/A	acyl- dehydrogenase	-2.51048	2.32706e-07	2.61683e-06
FOXG_02868T0	FOXG_02868	#N/A	c4-dicarboxylate transport protein mae1	-2.50956	2.2636e-07	2.5487e-06
FOXG_10687T0	FOXG_10687	#N/A	phosphate-repressible phosphate permease	-2.50943	0.0348974	0.0908967
FOXG_18621T0	FOXG_18621	#N/A	#N/A	-2.50921	0.128587	0.246322
FOXG_00736T0	FOXG_00736	#N/A	60s ribosomal protein l16	-2.50523	2.56292e-08	3.43849e-07
FOXG_10284T0	FOXG_10284	#N/A	ribosomal protein mitochondrial	-2.50247	1.16733e-09	1.97779e-08
FOXG_16647T0	FOXG_16647	#N/A	peptide transporter	-2.50216	3.60536e-05	0.000260517
FOXG_07780T0	FOXG_07780	#N/A	u3 small nucleolar rna-associated protein 6	-2.50168	0.000119368	0.000743545
FOXG_03754T0	FOXG_03754	#N/A	transcriptional regulatory protein	-2.49865	0.00949335	0.0319136
FOXG_03032T0	FOXG_03032	#N/A	pre-mrna-splicing factor cwc24	-2.49852	4.7404e-06	4.11776e-05
FOXG_21654T0	FOXG_21654	#N/A	#N/A	-2.49824	0.00399973	0.0156227
FOXG_10454T0	FOXG_10454	#N/A	membrane zinc transporter	-2.49762	1.82316e-11	3.94573e-10
FOXG_22247T0	FOXG_22247	#N/A	hypothetical protein FOMG_16669	-2.49529	0.0155819	0.0475638
FOXG_03192T1	FOXG_03192	#N/A	nitrite reductase	-2.49488	0.0256908	0.0713456
FOXG_03313T0	FOXG_03313	#N/A	isovaleryl- dehydrogenase	-2.49153	8.8308e-07	8.92613e-06
FOXG_11995T0	FOXG_11995	#N/A	arginine metabolism regulation protein ii	-2.49134	0.027797	0.0758448
FOXG_04246T0	FOXG_04246	#N/A	clathrin light chain	-2.49101	0.000583921	0.0029902
FOXG_09436T0	FOXG_09436	#N/A	noc3 required for maturation and intranuclear transport of pre-ribosome	-2.49073	3.76753e-05	0.000270915
FOXG_08546T0	FOXG_08546	#N/A	orotate phosphoribosyltransferase	-2.48989	2.60906e-09	4.14421e-08
FOXG_03485T0	FOXG_03485	#N/A	ribosomal subunit 39s family protein	-2.48783	0.0880482	0.185021
FOXG_09792T0	FOXG_09792	#N/A	#N/A	-2.48761	2.00388e-06	1.88221e-05
FOXG_00955T0	FOXG_00955	#N/A	hydroxymethylglutaryl- lyase	-2.48732	5.56284e-11	1.11445e-09
FOXG_13233T0	FOXG_13233	#N/A	guanyl-specific ribonuclease f1	-2.48493	1.09961e-08	1.56998e-07
FOXG_12221T0	FOXG_12221	#N/A	ent-kaurene oxidase	-2.48375	0.000562072	0.00289163
FOXG_04849T0	FOXG_04849	#N/A	tri13-cytochrome p450	-2.48338	0.00258475	0.0107236
FOXG_10445T0	FOXG_10445	#N/A	hypothetical protein FOMG_07215	-2.48021	2.91166e-10	5.36215e-09
FOXG_00684T0	FOXG_00684	#N/A	noc4 nucleolar protein	-2.48021	2.01615e-05	0.000153575
FOXG_21821T0	FOXG_21821	#N/A	#N/A	-2.47965	0.00287425	0.0117818
FOXG_01475T0	FOXG_01475	#N/A	related to secretory pathway protein ysy6	-2.47786	4.77951e-09	7.23023e-08
FOXG_05869T0	FOXG_05869	#N/A	conserved protein domain typically associated with flavoprotein dim6 ntab family	-2.47493	0.0574146	0.134537
FOXG_04753T0	FOXG_04753	#N/A	bikaverin cluster-transcription factor	-2.46681	8.27017e-07	8.42648e-06
FOXG_20638T0	FOXG_20638	#N/A	hypothetical protein FOXG_20638	-2.46253	0.00105905	0.00501079
FOXG_01230T0	FOXG_01230	#N/A	#N/A	-2.46246	0.13702	0.258055
FOXG_01000T0	FOXG_01000	#N/A	#N/A	-2.46045	3.7003e-05	0.000266296
FOXG_04337T0	FOXG_04337	#N/A	hypothetical protein FOMG_02818	-2.46038	0.00122159	0.00565352
FOXG_01728T0	FOXG_01728	#N/A	bem46 family protein	-2.4589	0.0256894	0.0713456
FOXG_20631T0	FOXG_20631	#N/A	transcription activator protein acu-15	-2.45813	0.0563604	0.132712
FOXG_02056T0	FOXG_02056	#N/A	transcription factor tfiiib component b	-2.4563	0.000309293	0.00172486
FOXG_07808T0	FOXG_07808	#N/A	argininosuccinate synthase	-2.45326	0.138106	NA
FOXG_12870T0	FOXG_12870	#N/A	hexaprenyl pyrophosphate mitochondrial	-2.44891	3.6961e-08	4.83482e-07
FOXG_09996T0	FOXG_09996	#N/A	enoyl- hydratase	-2.44831	0.000227589	0.00131513
FOXG_10540T0	FOXG_10540	#N/A	condensin complex subunit 3	-2.44711	2.66646e-06	2.4477e-05
FOXG_08168T0	FOXG_08168	#N/A	ring finger protein	-2.44693	0.0397396	0.100707
FOXG_21821T3	FOXG_21821	#N/A	#N/A	-2.44653	0.139292	NA
FOXG_02035T0	FOXG_02035	#N/A	utp13-u3 snornp protein	-2.44579	1.59585e-07	1.86532e-06
FOXG_08943T0	FOXG_08943	#N/A	mfs sp general alpha glucoside:h+ symporter	-2.44567	0.0565322	0.133025
FOXG_01603T0	FOXG_01603	#N/A	centromere microtubule-binding protein cbf5	-2.44019	1.61225e-10	3.02551e-09
FOXG_08267T0	FOXG_08267	#N/A	gamma-tubulin complex component 6	-2.43688	0.0103023	0.0340664
FOXG_08066T0	FOXG_08066	#N/A	apoptosis protein rp-8	-2.43546	0.000495013	0.00260541
FOXG_01618T0	FOXG_01618	#N/A	elongation factor mitochondrial	-2.43504	4.44232e-10	7.98271e-09
FOXG_02430T0	FOXG_02430	MRPL38	50s ribosomal protein l14	-2.43468	6.63916e-09	9.80985e-08
FOXG_12263T0	FOXG_12263	#N/A	serine protease precursor	-2.42699	5.69289e-06	4.85506e-05
FOXG_01796T0	FOXG_01796	MKT1	mkt1 protein	-2.42532	0.00328185	0.0131912
FOXG_10178T0	FOXG_10178	#N/A	#NAME?	-2.42324	0.140346	NA
FOXG_15206T0	FOXG_15206	#N/A	pyruvate decarboxylase	-2.42324	0.140346	NA
FOXG_08101T0	FOXG_08101	#N/A	translation initiation factor if-2	-2.42113	0.00450407	0.0172095
FOXG_12780T0	FOXG_12780	#N/A	#N/A	-2.42107	1.80779e-10	3.38532e-09
FOXG_08603T0	FOXG_08603	#N/A	elongation factor g	-2.42091	0.00390108	0.0153201
FOXG_04060T0	FOXG_04060	#N/A	3-ketosphinganine reductase	-2.41943	2.181e-07	2.46819e-06
FOXG_04536T0	FOXG_04536	#N/A	ubiquitin-conjugating enzyme e2-24 partial	-2.41744	0.0630411	0.144785
FOXG_03569T0	FOXG_03569	#N/A	2-methylcitrate dehydratase	-2.41696	3.98756e-10	7.20636e-09
FOXG_14605T0	FOXG_14605	#N/A	#N/A	-2.41635	0.1412	NA
FOXG_17625T0	FOXG_17625	#N/A	zn 2cys6 transcriptional activator	-2.41635	0.1412	NA
FOXG_12848T0	FOXG_12848	DUR1,2	#NAME?	-2.41635	0.1412	NA
FOXG_02538T0	FOXG_02538	#N/A	transcriptional activator protein dal81	-2.41561	0.0332047	0.0873318
FOXG_08545T0	FOXG_08545	#N/A	nucleolar gtp-binding protein	-2.41538	3.80558e-07	4.11808e-06
FOXG_08022T0	FOXG_08022	#N/A	#N/A	-2.41502	1.04947e-07	1.26835e-06
FOXG_11188T0	FOXG_11188	#N/A	#N/A	-2.4149	0.100073	0.204444
FOXG_07661T0	FOXG_07661	#N/A	duf967 domain protein	-2.41474	8.00594e-12	1.8213e-10
FOXG_06985T0	FOXG_06985	#N/A	tetracycline-efflux transporter	-2.41361	0.142099	NA
FOXG_10136T0	FOXG_10136	#N/A	major facilitator superfamily transporter	-2.41361	0.142099	NA
FOXG_14294T0	FOXG_14294	#N/A	serine threonine protein kinase	-2.41361	0.142099	NA
FOXG_03311T0	FOXG_03311	#N/A	#N/A	-2.41188	0.145444	NA
FOXG_02380T0	FOXG_02380	#N/A	minor extracellular protease vpr	-2.41112	5.98216e-09	8.91312e-08
FOXG_19109T0	FOXG_19109	#N/A	#N/A	-2.40551	6.19927e-09	9.20576e-08
FOXG_21496T0	FOXG_21496	#N/A	#N/A	-2.40458	0.101301	0.206195
FOXG_10698T0	FOXG_10698	#N/A	thioredoxin 1	-2.40452	9.90709e-12	2.23098e-10
FOXG_01423T0	FOXG_01423	#N/A	dtmp kinase	-2.39902	3.21267e-08	4.25882e-07
FOXG_19233T0	FOXG_19233	#N/A	rpp14 family	-2.398	0.000541718	0.00280476
FOXG_09440T0	FOXG_09440	#N/A	#N/A	-2.39741	0.071225	0.158387
FOXG_04396T0	FOXG_04396	#N/A	polyketide synthase	-2.39517	1.69186e-06	1.61644e-05
FOXG_08900T0	FOXG_08900	#N/A	#N/A	-2.39515	8.82197e-07	8.92613e-06
FOXG_02698T0	FOXG_02698	#N/A	ppr1-transcription factor regulating pyrimidine pathway	-2.39451	0.0685378	0.154002
FOXG_00329T0	FOXG_00329	#N/A	fk506-binding protein 4	-2.39369	1.97204e-07	2.246e-06
FOXG_16448T0	FOXG_16448	#N/A	#N/A	-2.39119	0.071423	0.158629
FOXG_08997T0	FOXG_08997	#N/A	serine threonine protein kinase	-2.38903	0.104502	0.210828
FOXG_11118T1	FOXG_11118	#N/A	oxidoreductase	-2.38879	0.146659	NA
FOXG_03612T1	FOXG_03612	APC5	anaphase-promoting complex subunit 5	-2.38879	0.146659	NA
FOXG_03463T0	FOXG_03463	#N/A	homogentisate -dioxygenase	-2.38844	2.88059e-06	2.63338e-05
FOXG_10941T0	FOXG_10941	#N/A	shikimate-5-dehydrogenase	-2.38788	0.10417	0.210446
FOXG_15826T0	FOXG_15826	#N/A	#N/A	-2.38788	0.10417	0.210446
FOXG_13500T0	FOXG_13500	#N/A	endothelin-converting enzyme 2	-2.38553	0.0344181	0.0899381
FOXG_09313T0	FOXG_09313	#N/A	mitochondrial import inner membrane translocase subunit tim23	-2.38369	0.104345	0.210608
FOXG_18458T0	FOXG_18458	#N/A	#N/A	-2.3798	1.37044e-06	1.3381e-05
FOXG_00537T0	FOXG_00537	#N/A	#N/A	-2.37944	8.37585e-05	0.000547013
FOXG_03363T0	FOXG_03363	#N/A	dna-directed rna polymerase iii subunit rpc10	-2.37914	0.000425563	0.00227761
FOXG_18218T0	FOXG_18218	#N/A	#N/A	-2.3789	0.148511	NA
FOXG_20646T0	FOXG_20646	#N/A	protein prib	-2.3789	0.148511	NA
FOXG_11375T0	FOXG_11375	#N/A	oxidoreductase yusz	-2.37882	3.22484e-06	2.9004e-05
FOXG_14235T0	FOXG_14235	#N/A	reticulocyte-binding protein 2 like protein a	-2.37845	2.4072e-05	0.000180085
FOXG_07444T0	FOXG_07444	#N/A	glutamyl-trna partial	-2.37806	2.49909e-05	0.000185709
FOXG_14518T0	FOXG_14518	#N/A	transcriptional regulatory protein	-2.37447	0.0351049	0.0912444
FOXG_04261T0	FOXG_04261	#N/A	#N/A	-2.37409	0.108624	0.216687
FOXG_12805T0	FOXG_12805	#N/A	transcriptional repressor rco-1	-2.37297	0.00135317	0.00615361
FOXG_02444T0	FOXG_02444	#N/A	alcohol dehydrogenase	-2.36995	0.00425157	0.0164068
FOXG_11604T0	FOXG_11604	#N/A	#N/A	-2.36839	0.0218041	0.0625838
FOXG_04167T0	FOXG_04167	#N/A	rhodanese domain protein	-2.36823	3.73254e-06	3.31488e-05
FOXG_13269T0	FOXG_13269	#N/A	5-methylthioadenosine s-adenosylhomocysteine deaminase	-2.36623	0.150896	NA
FOXG_12843T0	FOXG_12843	#N/A	nucleolar protein nop58-like protein	-2.3662	2.85771e-07	3.17345e-06
FOXG_09608T0	FOXG_09608	#N/A	6-hydroxy-d-nicotine oxidase	-2.36309	0.0736363	0.162248
FOXG_04754T0	FOXG_04754	#N/A	#N/A	-2.36157	1.88348e-07	2.15896e-06
FOXG_11678T0	FOXG_11678	#N/A	carnitine transporter	-2.35993	0.0177778	0.0530075
FOXG_08255T0	FOXG_08255	#N/A	hsp70 hsp90 co-chaperone cns1	-2.35913	6.1277e-05	0.000414493
FOXG_01191T0	FOXG_01191	#N/A	nicotinate phosphoribosyltransferase	-2.35891	0.00979599	0.0327453
FOXG_11051T0	FOXG_11051	#N/A	37s ribosomal protein mitochondrial	-2.35879	0.118814	0.232456
FOXG_01160T0	FOXG_01160	#N/A	#N/A	-2.3583	0.0760981	0.165743
FOXG_00490T0	FOXG_00490	#N/A	dna polymerase v	-2.35703	0.000154707	0.00093762
FOXG_06158T1	FOXG_06158	#N/A	t-complex protein 1 subunit epsilon	-2.35682	0.0471737	0.115404
FOXG_15236T0	FOXG_15236	#N/A	mfs-multidrug-resistance transporter	-2.3541	3.96381e-09	6.08993e-08
FOXG_11574T0	FOXG_11574	#N/A	ring finger domain partial	-2.35355	0.000600165	0.0030646
FOXG_11706T0	FOXG_11706	#N/A	#N/A	-2.3518	0.000571235	0.00293537
FOXG_05308T0	FOXG_05308	#N/A	cell division control protein 14	-2.35134	4.20402e-06	3.69879e-05
FOXG_08831T0	FOXG_08831	#N/A	nicotinamide mononucleotide permease	-2.34511	0.010767	0.0352665
FOXG_03912T0	FOXG_03912	#N/A	malic acid transport protein	-2.34279	NA	NA
FOXG_03177T0	FOXG_03177	#N/A	glucan -beta-glucosidase	-2.34191	2.63782e-09	4.18242e-08
FOXG_17850T0	FOXG_17850	#N/A	#N/A	-2.34053	0.122573	0.237798
FOXG_04878T0	FOXG_04878	#N/A	d-amino-acid oxidase	-2.33994	0.0784967	0.169885
FOXG_15238T2	FOXG_15238	#N/A	peroxisomal -2-hydroxy-acid oxidase glo4	-2.33725	0.1596	NA
FOXG_08202T0	FOXG_08202	#N/A	acyl-protein thioesterase 1	-2.33719	1.7206e-06	1.64038e-05
FOXG_03261T0	FOXG_03261	#N/A	sulfite reductase flavoprotein alpha-component	-2.3345	6.55072e-08	8.12673e-07
FOXG_12653T0	FOXG_12653	#N/A	chitinase 1	-2.33294	0.157766	NA
FOXG_12083T0	FOXG_12083	#N/A	intracellular serine protease	-2.3319	0.0242148	0.0680109
FOXG_04076T0	FOXG_04076	#N/A	purine-cytosine permease fcy2	-2.33115	5.74108e-06	4.88211e-05
FOXG_02425T0	FOXG_02425	#N/A	fructosyl amino acid oxidase	-2.33112	1.04195e-06	1.03787e-05
FOXG_12146T0	FOXG_12146	#N/A	positive activator of transcription	-2.32522	0.161898	NA
FOXG_13680T2	FOXG_13680	#N/A	#N/A	-2.32522	0.161898	NA
FOXG_14254T0	FOXG_14254	#N/A	duf1237 domain protein	-2.32522	0.161898	NA
FOXG_08835T0	FOXG_08835	#N/A	omega-6 fatty acid desaturase (delta-12 desaturase)	-2.32496	5.41321e-10	9.59174e-09
FOXG_03453T0	FOXG_03453	#N/A	transcriptional regulatory protein	-2.32268	0.161899	NA
FOXG_21818T0	FOXG_21818	#N/A	hypothetical protein FOXG_21818	-2.32268	0.161899	NA
FOXG_11445T0	FOXG_11445	#N/A	pantoate-beta-alanine ligase	-2.32165	3.6434e-06	3.2473e-05
FOXG_00565T0	FOXG_00565	#N/A	calnexin	-2.3202	1.17758e-08	1.67365e-07
FOXG_19785T0	FOXG_19785	#N/A	dna-directed rna polymerase i subunit rpa12	-2.31806	0.0520814	0.124936
FOXG_16604T0	FOXG_16604	#N/A	protein kinase domain-containing protein	-2.31653	0.00824693	0.0284091
FOXG_03198T0	FOXG_03198	#N/A	beta-n-acetylhexosaminidase	-2.31647	0.00887535	0.0301092
FOXG_05472T0	FOXG_05472	#N/A	#N/A	-2.31614	6.80176e-10	1.19333e-08
FOXG_13086T0	FOXG_13086	#N/A	transcriptional regulatory protein	-2.31485	0.00393833	0.0154324
FOXG_02026T0	FOXG_02026	#N/A	#N/A	-2.31448	0.163582	NA
FOXG_17276T0	FOXG_17276	#N/A	#N/A	-2.31448	0.163582	NA
FOXG_03612T0	FOXG_03612	APC5	anaphase-promoting complex subunit 5	-2.31448	0.163582	NA
FOXG_13288T0	FOXG_13288	#N/A	hypothetical protein FOMG_09603	-2.31311	0.0212439	0.0613716
FOXG_17516T0	FOXG_17516	#N/A	beta- cell wall isozyme	-2.31203	0.0844436	0.179309
FOXG_11592T0	FOXG_11592	#N/A	general amino acid permease	-2.31189	0.0425385	0.106078
FOXG_11113T0	FOXG_11113	#N/A	mitochondrial phosphate carrier protein	-2.30918	1.05436e-08	1.51024e-07
FOXG_19580T0	FOXG_19580	#N/A	hypothetical protein FOXG_19580	-2.30678	0.0584687	0.1365
FOXG_15775T0	FOXG_15775	#N/A	monocarboxylate transporter 2	-2.30676	0.128506	0.246242
FOXG_17984T0	FOXG_17984	#N/A	#N/A	-2.3061	0.0848057	0.179863
FOXG_03847T0	FOXG_03847	#N/A	#N/A	-2.30136	0.014184	0.0439758
FOXG_19006T0	FOXG_19006	#N/A	protein family upf0390	-2.29885	7.9958e-05	0.000526444
FOXG_15247T0	FOXG_15247	#N/A	aspartate kinase	-2.2985	1.61269e-06	1.54578e-05
FOXG_09995T0	FOXG_09995	#N/A	lipase 4	-2.29645	0.0922563	0.191599
FOXG_18784T0	FOXG_18784	#N/A	#N/A	-2.29457	0.167491	NA
FOXG_07743T0	FOXG_07743	#N/A	atp-citrate synthase subunit 2	-2.29313	3.53873e-05	0.000256327
FOXG_08390T0	FOXG_08390	#N/A	dihydroorotate oxidase	-2.29174	1.70656e-08	2.38284e-07
FOXG_05925T0	FOXG_05925	#N/A	xaa-pro aminopeptidase	-2.28999	5.68692e-05	0.000387977
FOXG_07843T0	FOXG_07843	#N/A	#N/A	-2.28599	0.00520801	0.019489
FOXG_08100T0	FOXG_08100	#N/A	#N/A	-2.28585	0.038079	0.097131
FOXG_01374T0	FOXG_01374	#N/A	zinc finger c2h2-type protein	-2.28452	0.16939	NA
FOXG_12950T0	FOXG_12950	#N/A	transcriptional regulatory protein	-2.28452	0.16939	NA
FOXG_14730T0	FOXG_14730	#N/A	histone-lysine n-methyltransferase ehmt2	-2.28452	0.16939	NA
FOXG_10623T0	FOXG_10623	#N/A	#N/A	-2.28405	0.000200309	0.00117918
FOXG_01280T0	FOXG_01280	#N/A	transcriptional regulatory protein	-2.2833	0.0193714	0.0568488
FOXG_00604T0	FOXG_00604	#N/A	wd repeat-containing protein	-2.28304	0.00587973	0.0214962
FOXG_09925T0	FOXG_09925	#N/A	#N/A	-2.28158	0.00954532	0.0320519
FOXG_10039T0	FOXG_10039	#N/A	#N/A	-2.27997	0.0853371	0.180646
FOXG_03709T0	FOXG_03709	#N/A	nadh-ubiquinone oxidoreductase 40 kda mitochondrial	-2.2779	3.79672e-05	0.000272353
FOXG_13095T0	FOXG_13095	#N/A	#N/A	-2.27719	0.129019	0.246888
FOXG_02754T0	FOXG_02754	#N/A	transport protein	-2.27213	0.000537462	0.00279248
FOXG_02318T0	FOXG_02318	#N/A	rp eb family microtubule-associated protein	-2.27192	7.25568e-08	8.93895e-07
FOXG_04119T0	FOXG_04119	#N/A	hypothetical protein FOMG_03084	-2.27084	0.13028	0.248785
FOXG_00176T0	FOXG_00176	#N/A	origin recognition complex subunit 3	-2.27068	0.000137873	0.000844614
FOXG_00512T0	FOXG_00512	CDC14	cell division cycle 14	-2.27009	1.70911e-08	2.38284e-07
FOXG_17670T0	FOXG_17670	#N/A	reticulocyte-binding protein 2 like protein a	-2.26789	0.000600535	0.0030646
FOXG_09564T0	FOXG_09564	#N/A	hydrolase or acyltransferase (alpha beta hydrolase superfamily)	-2.26755	0.0356058	0.0922826
FOXG_13650T0	FOXG_13650	#N/A	peptide chain release factor 1	-2.26466	0.00326414	0.0131437
FOXG_13312T0	FOXG_13312	#N/A	c6 transcription	-2.26233	0.0204406	0.0593599
FOXG_09669T0	FOXG_09669	#N/A	hypothetical protein FOXG_09669	-2.25947	0.0299645	0.0806586
FOXG_17964T0	FOXG_17964	#N/A	#N/A	-2.2592	0.0120005	0.0384942
FOXG_04127T0	FOXG_04127	#N/A	bcs1-mitochondrial protein of the aaa family of atpase	-2.25826	0.00046023	0.00243966
FOXG_20293T0	FOXG_20293	#N/A	#N/A	-2.25429	0.00120956	0.00560952
FOXG_03134T1	FOXG_03134	#N/A	ubiquitin carboxyl-terminal hydrolase l3	-2.24868	0.177046	NA
FOXG_10496T0	FOXG_10496	#N/A	#N/A	-2.24348	0.0419962	0.105095
FOXG_17706T0	FOXG_17706	#N/A	isochorismatase hydrolase	-2.24309	0.177844	NA
FOXG_02317T0	FOXG_02317	#N/A	atp-dependent rna helicase drs1	-2.24237	0.000272967	0.00154161
FOXG_01164T0	FOXG_01164	#N/A	rho coiled-coil associated kinase alpha	-2.24223	4.17219e-09	6.37656e-08
FOXG_06187T0	FOXG_06187	#N/A	kh domain protein	-2.242	0.00053833	0.00279472
FOXG_04915T0	FOXG_04915	#N/A	transporter mch4	-2.24176	0.000202013	0.00118764
FOXG_11120T0	FOXG_11120	#N/A	hypothetical protein FOMG_00377	-2.24023	0.000768156	0.00381142
FOXG_12869T0	FOXG_12869	#N/A	allantoinase	-2.23899	2.9092e-08	3.86229e-07
FOXG_15204T0	FOXG_15204	#N/A	xaa-pro aminopeptidase	-2.23758	6.02056e-05	0.000409113
FOXG_01855T0	FOXG_01855	#N/A	mitochondrial inner membrane protease atp23	-2.23641	0.000253988	0.00144915
FOXG_05682T0	FOXG_05682	#N/A	#N/A	-2.23454	0.04213	0.105266
FOXG_19867T0	FOXG_19867	#N/A	#N/A	-2.23119	0.0119304	0.0383108
FOXG_02459T0	FOXG_02459	#N/A	aat family amino acid transporter	-2.2302	0.0118249	0.0380545
FOXG_22832T0	FOXG_22832	#N/A	c6 zinc finger domain-containing protein	-2.22657	0.0957976	0.197433
FOXG_09862T0	FOXG_09862	#N/A	hypothetical protein FOXG_09862	-2.22485	0.0315358	0.0838597
FOXG_22272T0	FOXG_22272	#N/A	hypothetical protein FOMG_16919	-2.22375	0.000112156	0.000705533
FOXG_22652T0	FOXG_22652	#N/A	hypothetical protein FOXG_22652	-2.22187	0.182238	NA
FOXG_05113T0	FOXG_05113	UBP3	ubiquitin thiolesterase	-2.22187	0.182238	NA
FOXG_18532T0	FOXG_18532	#N/A	#N/A	-2.22086	0.0460687	0.11323
FOXG_00836T0	FOXG_00836	#N/A	protein tos1	-2.21846	0.0240332	0.0676719
FOXG_07866T0	FOXG_07866	#N/A	acriflavine sensitivity control protein acr-2	-2.21618	0.0342083	0.0896245
FOXG_18906T0	FOXG_18906	#N/A	#N/A	-2.21439	0.183715	NA
FOXG_03217T1	FOXG_03217	#N/A	#N/A	-2.21265	0.184469	NA
FOXG_08314T0	FOXG_08314	#N/A	methyltransferase	-2.21265	0.184469	NA
FOXG_20115T0	FOXG_20115	#N/A	#N/A	-2.21265	0.184469	NA
FOXG_18693T0	FOXG_18693	#N/A	isopenicillin n epimerase	-2.21112	0.186276	NA
FOXG_21411T0	FOXG_21411	#N/A	#N/A	-2.21112	0.186276	NA
FOXG_01453T1	FOXG_01453	#N/A	peptidyl-prolyl cis-trans isomerase b	-2.21078	2.36023e-05	0.000177316
FOXG_11515T0	FOXG_11515	#N/A	glutamyl-trna synthetase	-2.21056	2.13698e-06	1.99583e-05
FOXG_11628T0	FOXG_11628	#N/A	type 2c protein phosphatase	-2.21009	0.000405023	0.00217948
FOXG_11044T0	FOXG_11044	#N/A	#N/A	-2.20963	0.00512072	0.0192027
FOXG_22933T0	FOXG_22933	#N/A	hypothetical protein FOXG_22933	-2.20667	9.03473e-05	0.00058404
FOXG_12919T0	FOXG_12919	#N/A	#N/A	-2.20611	8.9914e-07	9.07815e-06
FOXG_11116T0	FOXG_11116	#N/A	#N/A	-2.20513	7.53606e-08	9.25873e-07
FOXG_11918T0	FOXG_11918	#N/A	hypothetical protein FOXG_11918	-2.20406	0.0733585	0.161748
FOXG_00135T0	FOXG_00135	#N/A	beta-glucosidase btge	-2.20292	7.63897e-11	1.50329e-09
FOXG_16949T0	FOXG_16949	#N/A	#N/A	-2.20286	0.0160171	0.0486086
FOXG_13232T0	FOXG_13232	#N/A	#N/A	-2.20023	1.87479e-07	2.15188e-06
FOXG_08393T0	FOXG_08393	#N/A	#N/A	-2.19854	0.148565	0.274851
FOXG_18667T0	FOXG_18667	#N/A	importin subunit beta-4	-2.19841	0.0570706	0.133943
FOXG_05465T0	FOXG_05465	#N/A	ribosomal protein partial	-2.19815	6.85445e-06	5.73029e-05
FOXG_03269T0	FOXG_03269	#N/A	methyltransferase mitochondrial	-2.19755	0.0502502	0.12123
FOXG_02468T0	FOXG_02468	#N/A	hypothetical protein FOYG_02377	-2.19738	0.001251	0.00575966
FOXG_07870T0	FOXG_07870	#N/A	nucleolar protein 16	-2.19702	0.000107195	0.000680098
FOXG_05853T0	FOXG_05853	#N/A	#N/A	-2.19626	1.94176e-06	1.82772e-05
FOXG_12206T0	FOXG_12206	#N/A	n1-acetylpolyamine oxidase	-2.19514	0.18785	NA
FOXG_12334T0	FOXG_12334	#N/A	d-arabinitol 2-dehydrogenase	-2.19514	0.18785	NA
FOXG_20053T0	FOXG_20053	#N/A	#N/A	-2.19514	0.18785	NA
FOXG_05233T0	FOXG_05233	#N/A	rrna methyltransferase mitochondrial	-2.19504	0.00033333	0.0018359
FOXG_08147T0	FOXG_08147	TAN1	dihydropteroate synthase	-2.19375	0.000331812	0.00182867
FOXG_03678T0	FOXG_03678	GNA1	glucosamine-phosphate n-acetyltransferase	-2.1894	0.0124498	0.0395504
FOXG_03033T0	FOXG_03033	#N/A	#N/A	-2.18808	0.103852	0.210089
FOXG_04916T0	FOXG_04916	#N/A	hypothetical protein FOMG_06234	-2.18727	7.69128e-07	7.86367e-06
FOXG_08776T0	FOXG_08776	#N/A	hypothetical protein FOMG_15726	-2.18669	0.000477198	0.0025191
FOXG_12754T0	FOXG_12754	#N/A	#N/A	-2.18643	8.72287e-09	1.26574e-07
FOXG_14202T0	FOXG_14202	#N/A	#N/A	-2.18507	0.154625	0.283585
FOXG_10165T0	FOXG_10165	#N/A	cmgc protein kinase	-2.18355	0.190596	NA
FOXG_01888T1	FOXG_01888	ADO1	adenosine kinase	-2.18355	0.190596	NA
FOXG_03167T0	FOXG_03167	#N/A	#N/A	-2.18279	0.0306971	0.0821947
FOXG_13829T0	FOXG_13829	#N/A	pth2 family peptidyl-trna hydrolase	-2.17798	4.38077e-07	4.68353e-06
FOXG_07595T0	FOXG_07595	#N/A	methionyl-trna mitochondrial	-2.17643	0.000771169	0.00382361
FOXG_00835T0	FOXG_00835	#N/A	lysyl-trna class ii	-2.17551	2.94286e-07	3.26357e-06
FOXG_21886T0	FOXG_21886	#N/A	permease of the major facilitator superfamily	-2.17508	0.000551378	0.00284649
FOXG_00956T0	FOXG_00956	TUB1	alpha partial	-2.17324	6.39612e-10	1.12884e-08
FOXG_14847T0	FOXG_14847	#N/A	histone acetyltransferase	-2.17297	0.0571704	0.134106
FOXG_13107T0	FOXG_13107	#N/A	transcriptional regulatory protein moc3	-2.17247	0.0084533	0.0289981
FOXG_07659T0	FOXG_07659	#N/A	cytochrome p450 7b1	-2.17065	0.0399247	0.100975
FOXG_09455T1	FOXG_09455	#N/A	rna recognition domain-containing protein	-2.16964	0.191273	NA
FOXG_11711T0	FOXG_11711	#N/A	positive transcriptional regulator for purine utilization	-2.16964	0.191273	NA
FOXG_05023T0	FOXG_05023	#N/A	tetrahydrofolylpolyglutamate synthase	-2.16742	7.15538e-05	0.000476044
FOXG_02044T0	FOXG_02044	#N/A	#N/A	-2.16456	2.40133e-09	3.84861e-08
FOXG_00555T0	FOXG_00555	RMT2	arginine n-methyltransferase 2	-2.16278	1.61051e-06	1.54536e-05
FOXG_11721T0	FOXG_11721	#N/A	c6 zinc finger domain-containing protein	-2.16172	0.0284259	0.0772057
FOXG_02984T0	FOXG_02984	#N/A	methionine synthase ii (cobalamin-independent)	-2.16155	0.000540215	0.00279861
FOXG_07827T0	FOXG_07827	#N/A	emp24 gp25l p24 family protein	-2.16115	2.24954e-08	3.05958e-07
FOXG_04061T0	FOXG_04061	#N/A	#N/A	-2.16052	0.008783	0.0298985
FOXG_07548T0	FOXG_07548	#N/A	#N/A	-2.15928	0.106527	0.213945
FOXG_01456T0	FOXG_01456	TYS1	tyrosyl-trna synthetase	-2.15925	9.37351e-07	9.40178e-06
FOXG_07407T0	FOXG_07407	#N/A	hypothetical protein FOXG_07407	-2.15751	0.193666	NA
FOXG_13254T0	FOXG_13254	#N/A	beta-glucosidase	-2.15751	0.193666	NA
FOXG_06420T0	FOXG_06420	#N/A	mannose-1-phosphate guanylyltransferase	-2.15739	1.4319e-08	2.0217e-07
FOXG_01306T0	FOXG_01306	#N/A	glycosidase crf1	-2.15663	0.0235443	0.0665479
FOXG_02189T0	FOXG_02189	#N/A	opt family small oligopeptide transporter	-2.15626	0.00311342	0.0126226
FOXG_10250T0	FOXG_10250	#N/A	ribosome biogenesis protein erb1	-2.15302	0.00230992	0.00975168
FOXG_19575T0	FOXG_19575	#N/A	hypothetical protein FOXG_19575	-2.15051	1.98583e-07	2.25594e-06
FOXG_08843T0	FOXG_08843	#N/A	translation initiation factor 3 subunit b	-2.14992	1.8155e-07	2.08912e-06
FOXG_02130T0	FOXG_02130	#N/A	ribosomal protein partial	-2.14718	4.15439e-08	5.35555e-07
FOXG_00454T0	FOXG_00454	#N/A	phospholipid-transporting atpase dnf3	-2.143	0.19689	NA
FOXG_06447T1	FOXG_06447	#N/A	l-ornithine n5-oxygenase	-2.143	0.19689	NA
FOXG_12660T0	FOXG_12660	#N/A	#N/A	-2.143	0.19689	NA
FOXG_19251T0	FOXG_19251	#N/A	#N/A	-2.143	0.19689	NA
FOXG_08715T0	FOXG_08715	#N/A	#N/A	-2.14104	0.114254	0.225542
FOXG_19892T0	FOXG_19892	#N/A	#N/A	-2.14033	0.0268222	0.0737963
FOXG_08149T0	FOXG_08149	#N/A	protein sgt1	-2.14017	0.0311347	0.0830662
FOXG_03728T0	FOXG_03728	#N/A	udp-glucose:glycoprotein glucosyltransferase	-2.13981	2.24742e-07	2.53368e-06
FOXG_00943T0	FOXG_00943	#N/A	bloom syndrome protein	-2.13893	0.0386012	0.0982144
FOXG_00851T0	FOXG_00851	#N/A	multiple rna-binding domain-containing protein 1	-2.13801	2.82363e-05	0.000207499
FOXG_12847T0	FOXG_12847	#N/A	udp-glucosyltransferase yojk	-2.13754	0.0418045	0.104688
FOXG_17937T0	FOXG_17937	#N/A	#N/A	-2.13695	0.159069	0.29021
FOXG_14614T0	FOXG_14614	#N/A	#N/A	-2.13619	0.165127	0.298113
FOXG_02780T0	FOXG_02780	#N/A	#N/A	-2.13382	1.26319e-07	1.5082e-06
FOXG_18950T0	FOXG_18950	#N/A	#N/A	-2.13182	0.0498688	0.120539
FOXG_08263T0	FOXG_08263	#N/A	evi5-like protein	-2.13153	0.000118261	0.000737682
FOXG_09992T0	FOXG_09992	#N/A	#N/A	-2.13083	0.00810898	0.0280441
FOXG_13125T0	FOXG_13125	#N/A	#N/A	-2.12976	0.000166341	0.00099973
FOXG_08505T0	FOXG_08505	#N/A	50s ribosomal protein l11	-2.12598	4.69567e-05	0.000326952
FOXG_11221T0	FOXG_11221	#N/A	ubiquitin-conjugating enzyme e2 c	-2.1257	1.61814e-07	1.88889e-06
FOXG_16977T0	FOXG_16977	#N/A	acyl- dehydrogenase	-2.12459	0.00823219	0.0283709
FOXG_13475T0	FOXG_13475	#N/A	#N/A	-2.12395	0.164293	0.29709
FOXG_10855T0	FOXG_10855	#N/A	feruloyl esterase b-2	-2.12053	4.04368e-05	0.000288904
FOXG_01679T0	FOXG_01679	#N/A	eukaryotic translation initiation factor 3 subunit m	-2.11874	9.10932e-09	1.31752e-07
FOXG_10760T0	FOXG_10760	#N/A	hypothetical protein FOMG_07563	-2.11816	0.202741	NA
FOXG_12638T0	FOXG_12638	#N/A	protein arginine n-methyltransferase 3	-2.11816	0.202741	NA
FOXG_06252T0	FOXG_06252	#N/A	electron transfer flavoprotein beta subunit	-2.11668	0.202824	NA
FOXG_07988T0	FOXG_07988	#N/A	#N/A	-2.11668	0.202824	NA
FOXG_10838T0	FOXG_10838	#N/A	g protein coupled receptor like protein	-2.11668	0.202824	NA
FOXG_18459T1	FOXG_18459	#N/A	#N/A	-2.11668	0.202824	NA
FOXG_20741T0	FOXG_20741	#N/A	#N/A	-2.11668	0.202824	NA
FOXG_15439T0	FOXG_15439	#N/A	#N/A	-2.11553	0.000227632	0.00131513
FOXG_01248T0	FOXG_01248	#N/A	related to acetyltransferase	-2.11409	5.7102e-05	0.000389212
FOXG_13867T0	FOXG_13867	#N/A	#N/A	-2.11387	0.000224028	0.00129989
FOXG_00397T0	FOXG_00397	#N/A	#N/A	-2.11331	0.00563141	0.0208107
FOXG_10423T0	FOXG_10423	#N/A	#N/A	-2.11189	0.00180687	0.0079447
FOXG_13127T0	FOXG_13127	#N/A	#N/A	-2.11132	0.161878	0.294279
FOXG_08449T0	FOXG_08449	#N/A	#N/A	-2.10823	4.73379e-06	4.11603e-05
FOXG_02181T0	FOXG_02181	#N/A	guanine nucleotide-binding protein subunit gamma	-2.10563	0.163226	0.295724
FOXG_12892T0	FOXG_12892	#N/A	mitochondrial	-2.10558	1.29902e-06	1.27677e-05
FOXG_03579T0	FOXG_03579	#N/A	hypothetical protein FOXG_03579	-2.10477	0.165218	0.298157
FOXG_02021T0	FOXG_02021	#N/A	wd repeat-containing protein	-2.10387	0.000328552	0.00181407
FOXG_10508T0	FOXG_10508	#N/A	cdp-diacylglycerol-glycerol-3-phosphate 3-phosphatidyltransferase	-2.10358	0.000169765	0.00101756
FOXG_07882T0	FOXG_07882	#N/A	hypothetical protein FOMG_03909	-2.10262	0.00546131	0.0203172
FOXG_00082T0	FOXG_00082	#N/A	la family	-2.10188	2.51536e-05	0.000186607
FOXG_15300T0	FOXG_15300	#N/A	hypothetical protein FOXG_15300	-2.10163	0.122245	0.237469
FOXG_01766T0	FOXG_01766	#N/A	#N/A	-2.10049	0.00212226	0.00910198
FOXG_02173T2	FOXG_02173	#N/A	#N/A	-2.09828	0.164959	0.297932
FOXG_11691T0	FOXG_11691	#N/A	ab hydrolase superfamily protein	-2.09715	0.0485413	0.118036
FOXG_06002T0	FOXG_06002	#N/A	ubiquinone biosynthesis methyltransferase	-2.09553	3.03189e-06	2.7491e-05
FOXG_03372T0	FOXG_03372	#N/A	ab hydrolase superfamily protein	-2.09214	0.00256211	0.0106396
FOXG_10578T0	FOXG_10578	#N/A	rrna-processing protein fcf2	-2.09099	0.00449063	0.0171803
FOXG_07823T0	FOXG_07823	#N/A	2fe-2s iron-sulfur cluster binding domain partial	-2.0902	1.34774e-05	0.000106846
FOXG_00681T0	FOXG_00681	#N/A	ubiquinone biosynthesis monooxygenase coq6	-2.08978	0.000804432	0.00396422
FOXG_03670T0	FOXG_03670	#N/A	mate efflux family protein	-2.08913	0.0122606	0.0391234
FOXG_16839T0	FOXG_16839	#N/A	mrna 3 -end-processing protein yth1	-2.08886	0.101558	0.206671
FOXG_17556T0	FOXG_17556	#N/A	#N/A	-2.08851	0.209523	NA
FOXG_01546T0	FOXG_01546	#N/A	j domain-containing protein	-2.08819	7.26332e-07	7.46904e-06
FOXG_15661T0	FOXG_15661	#N/A	#N/A	-2.08373	0.00202971	0.00874723
FOXG_13834T0	FOXG_13834	#N/A	kow motif containing protein	-2.08162	1.00828e-06	1.00772e-05
FOXG_20251T0	FOXG_20251	#N/A	transcription factor tda9	-2.08149	0.169844	0.304528
FOXG_03966T0	FOXG_03966	#N/A	2-oxoglutarate-dependent ethylene succinate-forming enzyme	-2.07881	0.213571	NA
FOXG_13000T0	FOXG_13000	#N/A	hypothetical protein FOXG_13000	-2.07881	0.213571	NA
FOXG_17375T0	FOXG_17375	#N/A	monosaccharide transporter	-2.07881	0.213571	NA
FOXG_18314T2	FOXG_18314	#N/A	hypothetical protein FOMG_04582	-2.07881	0.213571	NA
FOXG_11024T0	FOXG_11024	#N/A	ubiquitin metalloprotease fusion protein	-2.07876	0.00692846	0.0244947
FOXG_13939T0	FOXG_13939	#N/A	a-agglutinin core protein aga1	-2.07511	0.215406	NA
FOXG_16810T0	FOXG_16810	#N/A	#N/A	-2.07511	0.215406	NA
FOXG_14169T0	FOXG_14169	#N/A	#N/A	-2.07497	0.101189	0.206061
FOXG_03103T1	FOXG_03103	#N/A	pls1 tetraspanin	-2.07471	0.0851278	0.18046
FOXG_05423T0	FOXG_05423	YKL069W	gaf protein	-2.07183	0.0151632	0.0464933
FOXG_20262T0	FOXG_20262	#N/A	#N/A	-2.07144	0.0906032	0.188828
FOXG_19767T0	FOXG_19767	#N/A	#N/A	-2.07117	0.215134	NA
FOXG_02737T0	FOXG_02737	#N/A	major facilitator superfamily general substrate transporter	-2.07031	0.000354864	0.00194009
FOXG_13277T0	FOXG_13277	#N/A	l-saccharopine oxidase	-2.06579	0.175911	0.312445
FOXG_00561T0	FOXG_00561	MRPL44	ribosomal protein l44	-2.0656	0.000108992	0.000690022
FOXG_03910T0	FOXG_03910	#N/A	#N/A	-2.06552	0.174665	0.31104
FOXG_10813T0	FOXG_10813	#N/A	mfs general substrate transporter	-2.06552	0.174665	0.31104
FOXG_07052T0	FOXG_07052	#N/A	hypothetical protein FOXG_06456	-2.06494	0.0363586	0.0937964
FOXG_07787T0	FOXG_07787	#N/A	#N/A	-2.06462	0.216822	NA
FOXG_12095T0	FOXG_12095	#N/A	phosphoethanolamine n-methyltransferase 3	-2.06462	0.216822	NA
FOXG_20783T1	FOXG_20783	#N/A	#N/A	-2.06462	0.216822	NA
FOXG_03178T0	FOXG_03178	#N/A	2-oxoisovalerate dehydrogenase e1 beta subunit	-2.06422	7.92324e-06	6.54993e-05
FOXG_05678T0	FOXG_05678	#N/A	metal-nicotianamine transporter ysl11	-2.06388	0.00552689	0.0205097
FOXG_12753T0	FOXG_12753	#N/A	hypoxia up-regulated 1	-2.06374	3.6279e-07	3.945e-06
FOXG_09116T0	FOXG_09116	#N/A	mitotic spindle assembly checkpoint protein mad1	-2.06326	3.98817e-05	0.000285397
FOXG_09812T0	FOXG_09812	#N/A	general amidase	-2.06285	0.104105	0.210411
FOXG_17135T0	FOXG_17135	#N/A	transcriptional regulatory protein stb4	-2.0614	0.133812	0.253732
FOXG_03441T0	FOXG_03441	#N/A	che-1 protein	-2.06131	0.00515193	0.0192872
FOXG_08976T0	FOXG_08976	#N/A	formamidase	-2.06126	5.63119e-06	4.81166e-05
FOXG_08494T0	FOXG_08494	#N/A	#N/A	-2.0602	0.0279068	0.0760979
FOXG_13274T0	FOXG_13274	#N/A	membrane protein	-2.05856	0.0109894	0.0358192
FOXG_05955T0	FOXG_05955	#N/A	sexual differentiation process protein isp4	-2.05786	0.0126974	0.0401935
FOXG_10640T0	FOXG_10640	#N/A	v-type g subunit	-2.05472	0.000228605	0.0013187
FOXG_01567T0	FOXG_01567	#N/A	#N/A	-2.05313	5.34133e-06	4.58601e-05
FOXG_12270T0	FOXG_12270	#N/A	#N/A	-2.05166	0.000104919	0.000666609
FOXG_00390T0	FOXG_00390	#N/A	#N/A	-2.05151	2.08089e-05	0.000157797
FOXG_14608T0	FOXG_14608	#N/A	#N/A	-2.05097	0.000351869	0.00192906
FOXG_11823T0	FOXG_11823	#N/A	c6 zinc finger domain containing protein	-2.04987	0.145586	0.270513
FOXG_04154T0	FOXG_04154	#N/A	54s ribosomal protein mitochondrial	-2.04962	7.59603e-07	7.77522e-06
FOXG_06021T0	FOXG_06021	#N/A	mitochondrial genome maintenance protein mgr2	-2.04941	0.000640381	0.00324754
FOXG_05950T0	FOXG_05950	#N/A	ice nucleation protein	-2.04882	4.33701e-08	5.56677e-07
FOXG_11795T0	FOXG_11795	#N/A	fumarylacetoacetate hydrolase family protein	-2.04747	0.0101405	0.0336235
FOXG_01491T0	FOXG_01491	#N/A	mrps9-mitochondrial ribosomal small subunit	-2.04736	1.91261e-06	1.8041e-05
FOXG_11212T0	FOXG_11212	#N/A	rna polymerase ii mediator complex component	-2.04521	0.221152	NA
FOXG_03087T0	FOXG_03087	#N/A	hypothetical protein FOMG_11197	-2.04325	0.0110063	0.0358348
FOXG_14728T0	FOXG_14728	#N/A	nonribosomal peptide synthetase	-2.04271	0.191221	0.332181
FOXG_10570T1	FOXG_10570	#N/A	40s ribosomal protein s14	-2.04214	0.221865	NA
FOXG_10682T1	FOXG_10682	#N/A	pisatin demethylase	-2.04214	0.221865	NA
FOXG_17878T0	FOXG_17878	#N/A	#N/A	-2.04214	0.221865	NA
FOXG_07549T0	FOXG_07549	#N/A	preprotein translocase subunit	-2.04126	0.000265277	0.00150775
FOXG_05532T0	FOXG_05532	#N/A	cytosolic nonspecific dipeptidase	-2.03828	6.9478e-09	1.02319e-07
FOXG_01978T0	FOXG_01978	#N/A	diphthamide biosynthesis protein 4	-2.03583	5.87342e-06	4.98513e-05
FOXG_00974T0	FOXG_00974	#N/A	f-type h+-transporting atpase subunit g	-2.03528	1.64099e-05	0.000127481
FOXG_01689T0	FOXG_01689	#N/A	phosphomannomutase	-2.03319	1.10821e-07	1.33571e-06
FOXG_07919T0	FOXG_07919	#N/A	#N/A	-2.03294	0.000713836	0.00357119
FOXG_05106T0	FOXG_05106	ARD1	acetyltransferase	-2.03237	7.01773e-07	7.24162e-06
FOXG_04207T0	FOXG_04207	#N/A	electron transfer flavoprotein alpha subunit	-2.03077	4.6007e-09	6.98116e-08
FOXG_05331T0	FOXG_05331	#N/A	#NAME?	-2.03025	0.030453	0.0817134
FOXG_12670T0	FOXG_12670	#N/A	#N/A	-2.0285	0.00416398	0.0161388
FOXG_05307T0	FOXG_05307	#N/A	#N/A	-2.02746	0.147234	0.272958
FOXG_07561T0	FOXG_07561	#N/A	#N/A	-2.02706	0.000887499	0.00429272
FOXG_08180T0	FOXG_08180	#N/A	#N/A	-2.02594	0.00237968	0.00997986
FOXG_03312T0	FOXG_03312	#N/A	propionyl- carboxylase beta chain	-2.0245	2.13298e-06	1.99583e-05
FOXG_20218T0	FOXG_20218	#N/A	#N/A	-2.02449	0.109781	0.218554
FOXG_10410T0	FOXG_10410	#N/A	isopenicillin-n n-acyltransferase	-2.02131	0.00132757	0.00605575
FOXG_04471T0	FOXG_04471	#N/A	#N/A	-2.02043	0.0829496	0.177021
FOXG_14256T0	FOXG_14256	#N/A	reticulocyte-binding protein 2 like protein a	-2.01766	4.08297e-06	3.59941e-05
FOXG_05285T0	FOXG_05285	#N/A	glutamate-5-semialdehyde dehydrogenase	-2.01574	6.7448e-07	6.97616e-06
FOXG_04025T0	FOXG_04025	#N/A	carboxymethylenebutenolidase	-2.01558	0.00435657	0.0167169
FOXG_13744T0	FOXG_13744	#N/A	dna-directed rna polymerase i subunit rpa43	-2.01555	0.00197212	0.00851966
FOXG_13131T0	FOXG_13131	#N/A	#N/A	-2.01529	0.0502669	0.121238
FOXG_08605T0	FOXG_08605	#N/A	u3 snornp protein	-2.01317	0.000418172	0.00224074
FOXG_10446T0	FOXG_10446	#N/A	#NAME?	-2.01227	0.000703427	0.00352705
FOXG_08172T0	FOXG_08172	#N/A	histone h2b	-2.01178	0.00110512	0.00518603
FOXG_10282T0	FOXG_10282	OLA1	gtp-binding protein	-2.00851	3.15722e-07	3.4671e-06
FOXG_13842T0	FOXG_13842	#N/A	rna binding protein	-2.00818	0.000129638	0.000800783
FOXG_02817T0	FOXG_02817	GTB1	protein kinase c substrate 80k-h	-2.00523	1.02048e-05	8.28209e-05
FOXG_07596T0	FOXG_07596	#N/A	methionyl-trna mitochondrial	-2.00445	0.000295101	0.00165193
FOXG_01915T0	FOXG_01915	#N/A	yfca protein	-2.00322	0.00136772	0.00620392
FOXG_18056T0	FOXG_18056	#N/A	cutinase transcription factor 1 alpha	-2.00305	0.147634	0.273414
FOXG_01152T0	FOXG_01152	#N/A	related to aquaporin	-2.00213	0.000904507	0.00436549
FOXG_05339T0	FOXG_05339	#N/A	myg1 protein	-2.00142	4.44403e-05	0.000312935
FOXG_18006T0	FOXG_18006	#N/A	#N/A	-2.00114	0.231724	NA
FOXG_03019T0	FOXG_03019	#N/A	#N/A	-2.00062	4.71639e-06	4.10492e-05
FOXG_01088T0	FOXG_01088	#N/A	#N/A	-2.00025	0.2318	NA
FOXG_14666T0	FOXG_14666	#N/A	lactose permease	-2.00025	0.2318	NA
FOXG_21867T0	FOXG_21867	#N/A	#N/A	-2.00025	0.2318	NA
FOXG_18688T0	FOXG_18688	#N/A	#N/A	-1.99742	0.118828	0.232456
FOXG_09946T0	FOXG_09946	#N/A	#N/A	-1.99697	0.0164949	0.0498207
FOXG_02038T0	FOXG_02038	#N/A	#N/A	-1.9969	0.000427948	0.002289
FOXG_00629T0	FOXG_00629	#N/A	#N/A	-1.99659	2.29387e-05	0.000172622
FOXG_09771T0	FOXG_09771	#N/A	#N/A	-1.99641	0.000818162	0.00401852
FOXG_07656T0	FOXG_07656	#N/A	ceramide glucosyltransferase	-1.99496	0.0191609	0.0563499
FOXG_11398T1	FOXG_11398	#N/A	udpglucose 6-dehydrogenase	-1.99364	0.0671121	0.151475
FOXG_00253T0	FOXG_00253	#N/A	ribosomal protein 49	-1.99307	6.64079e-06	5.56213e-05
FOXG_14805T0	FOXG_14805	#N/A	hypothetical protein FOXG_14805	-1.99238	0.00321684	0.0129768
FOXG_07921T0	FOXG_07921	RNR1	ribonucleoside-diphosphate reductase large chain	-1.99173	0.0953457	0.196684
FOXG_01290T0	FOXG_01290	#N/A	#N/A	-1.99007	0.000194476	0.00115017
FOXG_07522T0	FOXG_07522	#N/A	coatomer subunit beta	-1.99002	7.18128e-07	7.39323e-06
FOXG_10921T0	FOXG_10921	#N/A	#N/A	-1.98887	0.00885633	0.0300791
FOXG_05263T0	FOXG_05263	DRE2	fe-s cluster assembly protein dre2	-1.98886	0.105007	0.211703
FOXG_10752T0	FOXG_10752	#N/A	#N/A	-1.98738	0.119735	0.233818
FOXG_03630T0	FOXG_03630	#N/A	anucleate primary sterigmata protein a	-1.98717	0.0404541	0.101851
FOXG_03487T0	FOXG_03487	#N/A	phospho-2-dehydro-3-deoxyheptonate tyrosine-inhibited	-1.98632	0.0313217	0.0834652
FOXG_05712T1	FOXG_05712	#N/A	cyclin-dependent kinase regulatory subunit cks1	-1.98556	0.121143	0.235946
FOXG_11540T0	FOXG_11540	#N/A	hypothetical protein FOXB_14710	-1.98242	0.153301	0.281797
FOXG_13267T0	FOXG_13267	#N/A	omega-amidase nit2	-1.98242	0.153301	0.281797
FOXG_09645T0	FOXG_09645	#N/A	#N/A	-1.98225	0.00011481	0.000718675
FOXG_13435T0	FOXG_13435	#N/A	pathway-specific regulatory protein nit-4	-1.98151	0.152431	0.280583
FOXG_10415T0	FOXG_10415	#N/A	dityrosine transporter	-1.98038	0.195602	0.337513
FOXG_17997T0	FOXG_17997	#N/A	#N/A	-1.97973	0.0367484	0.0945552
FOXG_02836T0	FOXG_02836	#N/A	potassium uptake protein	-1.97899	0.0215256	0.0620449
FOXG_03001T0	FOXG_03001	#N/A	#N/A	-1.97785	0.0123709	0.0393699
FOXG_01844T0	FOXG_01844	#N/A	f-box protein fbl2	-1.9762	1.93732e-05	0.000148484
FOXG_12284T0	FOXG_12284	#N/A	phytanoyl- dioxygenase	-1.97549	0.148774	0.275067
FOXG_03661T0	FOXG_03661	#N/A	poly -specific ribonuclease	-1.97545	0.198128	0.340705
FOXG_10875T0	FOXG_10875	#N/A	zn 2cys6 transcription factor	-1.97545	0.198128	0.340705
FOXG_00116T0	FOXG_00116	#N/A	#N/A	-1.97155	0.160087	0.291499
FOXG_11060T0	FOXG_11060	#N/A	lipoate-protein ligase a	-1.97101	0.000110178	0.000694565
FOXG_05089T0	FOXG_05089	#N/A	#N/A	-1.97077	0.000448187	0.00238206
FOXG_00946T0	FOXG_00946	TSC13	enoyl reductase	-1.97076	1.93761e-07	2.21246e-06
FOXG_22267T0	FOXG_22267	#N/A	restless-like transposase	-1.97045	0.199355	0.342552
FOXG_20516T0	FOXG_20516	#N/A	3 exoribonuclease	-1.96939	0.000173592	0.0010384
FOXG_13671T0	FOXG_13671	#N/A	n-acetyl-gamma-glutamyl-phosphate reductase	-1.96876	1.07879e-05	8.68401e-05
FOXG_10315T0	FOXG_10315	#N/A	#N/A	-1.96787	4.27434e-06	3.75694e-05
FOXG_00288T0	FOXG_00288	#N/A	18s rrna biogenesis protein rcl1	-1.96571	0.00355247	0.0141131
FOXG_09479T0	FOXG_09479	#N/A	hypothetical protein FOZG_12788	-1.96492	0.149164	0.27573
FOXG_22828T0	FOXG_22828	#N/A	#N/A	-1.96479	0.122835	0.237978
FOXG_13223T0	FOXG_13223	#N/A	#N/A	-1.96325	0.1595	0.290573
FOXG_09049T0	FOXG_09049	#N/A	#N/A	-1.96302	0.000385964	0.00208829
FOXG_16937T0	FOXG_16937	#N/A	#N/A	-1.96236	0.12751	0.244723
FOXG_03383T0	FOXG_03383	#N/A	esterase lipase thioesterase protein	-1.96203	0.00589545	0.0215448
FOXG_13252T0	FOXG_13252	#N/A	c6 transcription	-1.96137	0.20187	0.345714
FOXG_10560T2	FOXG_10560	#N/A	transcriptional activator mut3p	-1.96044	0.241473	NA
FOXG_21261T0	FOXG_21261	#N/A	#N/A	-1.96044	0.241473	NA
FOXG_00304T0	FOXG_00304	#N/A	#N/A	-1.95911	0.106242	0.213612
FOXG_12734T0	FOXG_12734	#N/A	#N/A	-1.95894	0.242304	NA
FOXG_10016T0	FOXG_10016	#N/A	epoxide hydrolase	-1.95888	0.241962	NA
FOXG_15378T0	FOXG_15378	#N/A	#N/A	-1.95888	0.241962	NA
FOXG_19491T0	FOXG_19491	#N/A	transcriptional regulatory protein moc3	-1.95888	0.241962	NA
FOXG_00987T0	FOXG_00987	CAC2	chromatin assembly factor 1 subunit b	-1.95888	0.241962	NA
FOXG_07993T0	FOXG_07993	#N/A	nucleolar protein	-1.95843	0.000291619	0.00163656
FOXG_15420T0	FOXG_15420	#N/A	myb family transcription factor	-1.95578	0.0759967	0.165603
FOXG_16495T0	FOXG_16495	#N/A	#N/A	-1.95495	0.00223189	0.00949889
FOXG_12814T0	FOXG_12814	#N/A	#N/A	-1.95473	0.000342219	0.00188136
FOXG_18235T0	FOXG_18235	#N/A	#N/A	-1.95422	0.203689	0.348046
FOXG_16590T0	FOXG_16590	#N/A	#N/A	-1.9542	1.12775e-05	9.02913e-05
FOXG_05427T0	FOXG_05427	#N/A	#N/A	-1.95309	3.49972e-06	3.1318e-05
FOXG_13470T0	FOXG_13470	#N/A	sterigmatocystin biosynthesis protein	-1.95227	0.211443	0.356885
FOXG_00933T0	FOXG_00933	#N/A	wd domain containing partial	-1.95203	0.154033	0.282674
FOXG_09891T0	FOXG_09891	#N/A	alcohol dehydrogenase 1	-1.95132	0.0334237	0.0878037
FOXG_04049T0	FOXG_04049	#N/A	isoamyl alcohol oxidase	-1.94918	1.69228e-07	1.95746e-06
FOXG_00169T0	FOXG_00169	#N/A	dna-directed rna polymerase ii subunit rpb7	-1.94493	0.245298	NA
FOXG_00854T0	FOXG_00854	#N/A	#N/A	-1.94493	0.245298	NA
FOXG_07717T0	FOXG_07717	#N/A	diphthamide biosynthesis protein 3	-1.94493	0.245298	NA
FOXG_12067T0	FOXG_12067	#N/A	#N/A	-1.94493	0.245298	NA
FOXG_18165T0	FOXG_18165	#N/A	#N/A	-1.94493	0.245298	NA
FOXG_19690T0	FOXG_19690	#N/A	#N/A	-1.94493	0.245298	NA
FOXG_16634T0	FOXG_16634	#N/A	sterigmatocystin biosynthesis peroxidase stcc	-1.9421	0.0423635	0.10573
FOXG_19874T0	FOXG_19874	#N/A	related to fad binding domain protein	-1.94111	0.244328	0.395576
FOXG_10934T0	FOXG_10934	#N/A	#NAME?	-1.94041	0.132433	0.251546
FOXG_15269T0	FOXG_15269	#N/A	transcription fungi	-1.94024	0.246553	NA
FOXG_16547T0	FOXG_16547	#N/A	delta(24(24 ))-sterol reductase	-1.94024	0.246553	NA
FOXG_05269T0	FOXG_05269	#N/A	endoplasmic reticulum vesicle protein 25	-1.93999	0.120185	0.234389
FOXG_19094T0	FOXG_19094	#N/A	#N/A	-1.93929	0.077506	0.168109
FOXG_00590T0	FOXG_00590	#N/A	#N/A	-1.93863	9.19647e-07	9.25368e-06
FOXG_12643T0	FOXG_12643	#N/A	#N/A	-1.93855	0.208819	0.353849
FOXG_22202T0	FOXG_22202	#N/A	restless-like transposase	-1.93855	0.208819	0.353849
FOXG_07901T0	FOXG_07901	#N/A	dynactin 1	-1.93823	0.000109264	0.000690764
FOXG_03085T0	FOXG_03085	#N/A	fumarate mitochondrial	-1.93799	8.59474e-05	0.000559256
FOXG_11468T0	FOXG_11468	#N/A	nucleoporin nup45	-1.93768	2.59513e-05	0.000192204
FOXG_16831T0	FOXG_16831	#N/A	dihydroorotate dehydrogenase	-1.93756	8.50913e-06	6.98235e-05
FOXG_11558T0	FOXG_11558	#N/A	#N/A	-1.9375	0.168408	0.302624
FOXG_16944T0	FOXG_16944	#N/A	#N/A	-1.93729	0.20835	0.353544
FOXG_08313T0	FOXG_08313	#N/A	methyltransferase	-1.9362	8.24781e-05	0.000540307
FOXG_02985T0	FOXG_02985	#N/A	atp-binding subfamily g member pdr	-1.93615	7.21766e-08	8.90445e-07
FOXG_17425T0	FOXG_17425	#N/A	siderophore iron transporter	-1.93337	0.167772	0.301664
FOXG_11428T0	FOXG_11428	#N/A	general repressor of transcription	-1.92846	3.16453e-06	2.85192e-05
FOXG_04013T0	FOXG_04013	#N/A	gal4-like transcriptional activator	-1.92693	0.123629	0.239009
FOXG_08299T0	FOXG_08299	#N/A	#N/A	-1.9229	0.112387	0.222723
FOXG_01074T0	FOXG_01074	#N/A	succinate dehydrogenase membrane anchor subunit	-1.92248	1.18752e-05	9.47355e-05
FOXG_09384T0	FOXG_09384	RRP45	exosome complex component rrp45	-1.92101	0.0342897	0.0896815
FOXG_01748T0	FOXG_01748	#N/A	ctr2 long splice partial	-1.92067	0.0427866	0.106518
FOXG_01745T0	FOXG_01745	#N/A	erd1 required for retention of luminal er protein	-1.91945	0.00248607	0.0103577
FOXG_08023T0	FOXG_08023	#N/A	#N/A	-1.9178	0.00197524	0.008529
FOXG_03218T0	FOXG_03218	#N/A	polyadenylate-binding protein	-1.91725	5.86403e-08	7.37773e-07
FOXG_16819T0	FOXG_16819	#N/A	prolyl 4-hydroxylase	-1.91633	4.12828e-05	0.000293768
FOXG_02132T0	FOXG_02132	#N/A	d-lactate dehydrogenase	-1.91595	0.000161085	0.000970106
FOXG_15207T0	FOXG_15207	#N/A	branched-chain-amino-acid mitochondrial	-1.91571	0.223672	0.372508
FOXG_00676T0	FOXG_00676	#N/A	ubiquitin carboxyl-terminal hydrolase 16	-1.91569	0.000142662	0.000871551
FOXG_12883T0	FOXG_12883	#N/A	nucleolar protein 56	-1.91501	1.03503e-07	1.25431e-06
FOXG_00636T0	FOXG_00636	#N/A	#N/A	-1.91495	8.30288e-06	6.83202e-05
FOXG_00622T0	FOXG_00622	#N/A	atp synthase subunit mitochondrial	-1.91412	1.30865e-07	1.55621e-06
FOXG_11451T0	FOXG_11451	#N/A	elongation factor 3	-1.91374	9.4249e-07	9.44082e-06
FOXG_08046T0	FOXG_08046	#N/A	#N/A	-1.91206	0.000864841	0.00420526
FOXG_14505T0	FOXG_14505	#N/A	#N/A	-1.91187	0.253641	NA
FOXG_20188T0	FOXG_20188	#N/A	#N/A	-1.91187	0.253641	NA
FOXG_05892T0	FOXG_05892	#N/A	protein rdr1	-1.91091	0.115961	0.228253
FOXG_16906T0	FOXG_16906	#N/A	gluconolactonase	-1.9106	0.00112899	0.00528825
FOXG_02761T0	FOXG_02761	#N/A	adh3-alcohol dehydrogenase iii	-1.90962	0.0133756	0.0419816
FOXG_09447T0	FOXG_09447	#N/A	pyruvate dehydrogenase e1 component subunit alpha	-1.90892	2.68069e-08	3.58029e-07
FOXG_20401T0	FOXG_20401	#N/A	#N/A	-1.90817	0.21639	0.36262
FOXG_09811T0	FOXG_09811	#N/A	pot family proton-dependent oligopeptide transporter	-1.90704	1.64667e-07	1.91717e-06
FOXG_02199T1	FOXG_02199	#N/A	bni4 bud neck involved	-1.90603	0.217758	0.36457
FOXG_04285T0	FOXG_04285	#N/A	#N/A	-1.90519	7.51843e-08	9.24985e-07
FOXG_10678T0	FOXG_10678	#N/A	#N/A	-1.90455	0.0212144	0.0613068
FOXG_01019T0	FOXG_01019	#N/A	pescadillo development protein	-1.90409	0.00152444	0.00681057
FOXG_00339T0	FOXG_00339	#N/A	#N/A	-1.90341	0.00388374	0.0152655
FOXG_03836T0	FOXG_03836	#N/A	lysine biosynthesis regulatory protein lys14	-1.90265	0.0991133	0.202903
FOXG_13830T0	FOXG_13830	#N/A	u3 small nucleolar rna-associated protein 7	-1.90184	0.00141951	0.00639967
FOXG_09077T0	FOXG_09077	#N/A	mitochondrial succinate dehydrogenase subunit partial	-1.90134	8.47142e-07	8.60197e-06
FOXG_02048T0	FOXG_02048	#N/A	nol1r protein	-1.90027	0.00129299	0.00591318
FOXG_20734T0	FOXG_20734	#N/A	intracellular protein transport protein uso1	-1.89726	0.174749	0.311128
FOXG_03225T0	FOXG_03225	#N/A	phosphoribosylglycinamide formyltransferase	-1.89713	0.000290542	0.00163154
FOXG_01643T0	FOXG_01643	#N/A	#N/A	-1.89632	0.0202044	0.0587891
FOXG_08305T0	FOXG_08305	#N/A	endo- -alpha-d-mannanase	-1.8913	0.175258	0.311909
FOXG_19954T0	FOXG_19954	#N/A	h aca ribonucleoprotein complex subunit 3	-1.89111	0.000277628	0.00156396
FOXG_10261T0	FOXG_10261	#N/A	coatomer subunit beta	-1.88826	2.53513e-06	2.33195e-05
FOXG_01305T0	FOXG_01305	#N/A	murein transglycosylase	-1.88803	2.64658e-05	0.00019547
FOXG_15753T0	FOXG_15753	#N/A	fumarylacetoacetase	-1.88628	1.7717e-07	2.04136e-06
FOXG_16788T0	FOXG_16788	#N/A	transcriptional regulatory protein	-1.88587	0.0104079	0.0343263
FOXG_03668T0	FOXG_03668	#N/A	dolichyl-phosphate-mannose-protein mannosyltransferase	-1.88574	1.45729e-06	1.41668e-05
FOXG_09274T0	FOXG_09274	#N/A	translation initiation factor 3 subunit h	-1.88484	1.24359e-07	1.48679e-06
FOXG_17007T0	FOXG_17007	#N/A	peroxisomal short-chain alcohol dehydrogenase	-1.88439	0.231413	0.381543
FOXG_04192T0	FOXG_04192	#N/A	gamma hydroxybutyrate dehydrogenase	-1.88146	1.52246e-05	0.000119001
FOXG_16919T0	FOXG_16919	#N/A	hypothetical protein FOXG_16919	-1.88111	0.144436	0.268778
FOXG_04672T0	FOXG_04672	#N/A	#N/A	-1.8807	0.179173	0.316722
FOXG_08086T0	FOXG_08086	#N/A	kinesin family member 22	-1.8788	1.01491e-05	8.24439e-05
FOXG_01112T0	FOXG_01112	#N/A	dna-directed rna polymerase iii subunit rpc6	-1.87699	0.0171379	0.0513445
FOXG_03648T0	FOXG_03648	SFH5	sfh5-phospholipid transporter	-1.87638	0.00215002	0.00919393
FOXG_00723T0	FOXG_00723	#N/A	#N/A	-1.87596	0.182884	0.321492
FOXG_18612T0	FOXG_18612	#N/A	#N/A	-1.87264	0.188107	0.328274
FOXG_03229T0	FOXG_03229	#N/A	nicotinamide n-methyltransferase	-1.87157	0.0002252	0.00130584
FOXG_01469T0	FOXG_01469	#N/A	sls2 protein	-1.87152	0.00188322	0.00821542
FOXG_13743T0	FOXG_13743	#N/A	#N/A	-1.87058	4.30878e-05	0.000304663
FOXG_04324T0	FOXG_04324	#N/A	#N/A	-1.87039	1.57933e-06	1.52036e-05
FOXG_05393T0	FOXG_05393	#N/A	hypothetical protein FOXG_05393	-1.86942	0.0129277	0.0408207
FOXG_13788T0	FOXG_13788	#N/A	l-ascorbate peroxidase peroxisomal	-1.86935	0.0915193	0.19038
FOXG_10538T0	FOXG_10538	#N/A	#N/A	-1.86889	4.34504e-05	0.000306983
FOXG_05468T0	FOXG_05468	#N/A	#N/A	-1.86881	4.70457e-07	5.01765e-06
FOXG_07666T0	FOXG_07666	#N/A	trna (adenine57-n1 adenine58-n1)-methyltransferase	-1.86787	0.00596619	0.0217493
FOXG_14515T0	FOXG_14515	#N/A	trans-aconitate 2-methyltransferase	-1.86775	4.27298e-05	0.000302854
FOXG_06307T0	FOXG_06307	ARO7	chorismate mutase	-1.86454	0.0790687	0.170584
FOXG_00984T0	FOXG_00984	DUS3	trna-dihydrouridine synthase 3	-1.86428	0.104016	0.210277
FOXG_00308T1	FOXG_00308	#N/A	atp synthase subunit mitochondrial	-1.86412	0.0245477	0.0687285
FOXG_05491T0	FOXG_05491	POR1	mitochondrial outer membrane protein porin	-1.86369	1.17956e-07	1.41595e-06
FOXG_17524T0	FOXG_17524	#N/A	#N/A	-1.86323	0.262652	0.416254
FOXG_19694T0	FOXG_19694	#N/A	mule transposase domain protein	-1.86281	0.201187	0.344744
FOXG_15737T0	FOXG_15737	#N/A	n-hydroxyarylamine sulfotransferase	-1.86265	0.0789505	0.170404
FOXG_11133T0	FOXG_11133	#N/A	acetylornithine mitochondrial	-1.86218	6.04338e-05	0.000409412
FOXG_13226T0	FOXG_13226	#N/A	phospholipase c	-1.86217	0.100454	0.204941
FOXG_07794T0	FOXG_07794	#N/A	methylglutaconyl- hydratase	-1.86211	7.7651e-07	7.92094e-06
FOXG_09111T0	FOXG_09111	#N/A	pisatin demethylase	-1.86201	0.0632399	0.145091
FOXG_05971T0	FOXG_05971	SEC13	protein transporter sec-13	-1.85953	1.16082e-06	1.14983e-05
FOXG_14184T0	FOXG_14184	#N/A	kinetochore protein partial	-1.85798	0.116164	0.228551
FOXG_10931T0	FOXG_10931	#N/A	major facilitator superfamily domain-containing protein 5	-1.85648	0.0137399	0.0428828
FOXG_06157T0	FOXG_06157	#N/A	sterol uptake control protein 2	-1.85537	0.0600381	0.139581
FOXG_08224T0	FOXG_08224	#N/A	atp synthase regulation protein nca2	-1.85493	0.000245251	0.00140471
FOXG_05509T0	FOXG_05509	#N/A	#N/A	-1.85437	0.095916	0.197569
FOXG_09211T0	FOXG_09211	#N/A	nuclear pore protein	-1.85415	0.000174049	0.00103973
FOXG_02118T0	FOXG_02118	#N/A	multisubstrate pseudouridine synthase 7	-1.85406	0.0204322	0.0593549
FOXG_21562T0	FOXG_21562	#N/A	#N/A	-1.85306	0.10867	0.216716
FOXG_20692T0	FOXG_20692	#N/A	#N/A	-1.85292	0.0200152	0.058353
FOXG_08899T0	FOXG_08899	#N/A	#N/A	-1.85107	6.52005e-07	6.75943e-06
FOXG_12330T0	FOXG_12330	#N/A	pectinesterase	-1.851	0.00471805	0.017927
FOXG_12669T0	FOXG_12669	#N/A	54s ribosomal protein mitochondrial	-1.85098	3.682e-05	0.000265408
FOXG_16918T0	FOXG_16918	#N/A	#N/A	-1.85093	0.00853093	0.0291632
FOXG_01801T0	FOXG_01801	#N/A	#N/A	-1.85033	0.00124711	0.00574768
FOXG_08363T0	FOXG_08363	#N/A	n -dimethylguanosine trna mitochondrial	-1.84835	0.149427	0.276159
FOXG_14542T0	FOXG_14542	#N/A	dihydrolipoyllysine-residue acetyltransferase component of acetoin cleaving system	-1.84775	0.000250826	0.00143295
FOXG_01933T0	FOXG_01933	#N/A	mannan polymerase ii complex mnn10 subunit	-1.84721	0.269443	NA
FOXG_01943T2	FOXG_01943	#N/A	multidrug resistance protein	-1.84721	0.269443	NA
FOXG_05402T0	FOXG_05402	#N/A	#N/A	-1.84721	0.269443	NA
FOXG_06023T0	FOXG_06023	#N/A	nad-dependent histone deacetylase sir2	-1.84721	0.269443	NA
FOXG_08291T2	FOXG_08291	#N/A	#N/A	-1.84721	0.269443	NA
FOXG_14214T0	FOXG_14214	#N/A	#N/A	-1.84721	0.269443	NA
FOXG_15858T0	FOXG_15858	#N/A	#N/A	-1.84721	0.269443	NA
FOXG_18341T0	FOXG_18341	#N/A	pyrimidine pathway regulatory protein 1	-1.84721	0.269443	NA
FOXG_22476T0	FOXG_22476	#N/A	#N/A	-1.84721	0.269443	NA
FOXG_08475T0	FOXG_08475	HGH1	dna-binding protein hgh1 protein	-1.84714	0.00155196	0.00691618
FOXG_00865T0	FOXG_00865	#N/A	flavonol synthase-like protein	-1.84619	0.0220285	0.0630845
FOXG_11786T1	FOXG_11786	#N/A	succinate-semialdehyde dehydrogenase	-1.84532	6.6616e-06	5.57431e-05
FOXG_13165T0	FOXG_13165	#N/A	#N/A	-1.84444	0.0108241	0.0354363
FOXG_00255T0	FOXG_00255	#N/A	protein arginine n-methyltransferase 1	-1.84374	1.96247e-05	0.000150096
FOXG_02604T0	FOXG_02604	#N/A	beta-galactosidase	-1.84355	0.0004476	0.00238206
FOXG_14210T0	FOXG_14210	#N/A	#N/A	-1.84342	0.0679671	0.153055
FOXG_01450T0	FOXG_01450	#N/A	nucleolar protein 12	-1.84056	0.0164169	0.0496356
FOXG_08506T0	FOXG_08506	#N/A	ribosomal rna assembly protein krr1	-1.84032	4.60517e-05	0.000321942
FOXG_19495T0	FOXG_19495	#N/A	hypothetical protein FOXG_19495	-1.83892	0.243698	0.395132
FOXG_02062T0	FOXG_02062	#N/A	#N/A	-1.83867	0.0191634	0.0563499
FOXG_05335T0	FOXG_05335	#N/A	imidazole glycerol phosphate synthase hishf	-1.83845	5.08849e-05	0.000351687
FOXG_19485T0	FOXG_19485	#N/A	#N/A	-1.83819	0.000315185	0.00175333
FOXG_22532T0	FOXG_22532	#N/A	#N/A	-1.83817	0.00354899	0.0141119
FOXG_03082T0	FOXG_03082	#N/A	d-lactate dehydrogenase	-1.83766	0.000370439	0.00201532
FOXG_04596T0	FOXG_04596	#N/A	cytosine deaminase	-1.83763	0.0773281	0.167893
FOXG_07740T0	FOXG_07740	MRPL32	ribosomal protein partial	-1.83521	0.000275822	0.00155576
FOXG_08067T0	FOXG_08067	#N/A	eukaryotic translation initiation factor 3 subunit k	-1.83495	3.51191e-07	3.82824e-06
FOXG_20051T0	FOXG_20051	#N/A	#N/A	-1.83397	0.0635521	0.145657
FOXG_02212T0	FOXG_02212	#N/A	50s ribosomal protein l24e	-1.83292	0.0106164	0.0348461
FOXG_01010T0	FOXG_01010	#N/A	mysoin heavy chain protein	-1.83146	3.23658e-07	3.54986e-06
FOXG_05161T1	FOXG_05161	#N/A	60s ribosomal protein l30	-1.83084	0.151928	0.279908
FOXG_00353T0	FOXG_00353	#N/A	tpc1-mitochondrial transport protein	-1.82913	0.0110015	0.0358326
FOXG_19487T0	FOXG_19487	#N/A	#N/A	-1.82872	0.0456781	0.112457
FOXG_13884T0	FOXG_13884	#N/A	pet8 protein	-1.82844	3.86349e-05	0.00027692
FOXG_00120T0	FOXG_00120	#N/A	#N/A	-1.82696	0.275116	NA
FOXG_01732T2	FOXG_01732	#N/A	small nuclear ribonucleoprotein b and b	-1.82696	0.275116	NA
FOXG_02952T0	FOXG_02952	#N/A	neutral proteinase	-1.82696	0.275116	NA
FOXG_04906T2	FOXG_04906	#N/A	upf0589 protein	-1.82696	0.275116	NA
FOXG_09342T0	FOXG_09342	#N/A	dna-directed rna polymerase i subunit rpa49	-1.82696	0.275116	NA
FOXG_11217T2	FOXG_11217	CCC2	cu2+-exporting atpase	-1.82696	0.275116	NA
FOXG_00055T0	FOXG_00055	#N/A	adenylyl-sulfate kinase	-1.82496	4.01986e-06	3.55081e-05
FOXG_05522T0	FOXG_05522	YOR131C	had superfamily hydrolase	-1.82278	0.00125351	0.00576821
FOXG_02418T0	FOXG_02418	#N/A	cystathionine beta-synthase	-1.82278	4.87346e-05	0.000337876
FOXG_10897T0	FOXG_10897	#N/A	#N/A	-1.82028	0.0139549	0.0433866
FOXG_03110T0	FOXG_03110	#N/A	3-methylcrotonyl- carboxylase alpha subunit	-1.82014	1.66738e-05	0.00012908
FOXG_12831T0	FOXG_12831	#N/A	sterol uptake control protein 2	-1.81892	0.0137307	0.0428693
FOXG_04069T0	FOXG_04069	#N/A	#N/A	-1.81864	6.61753e-05	0.000443913
FOXG_05151T0	FOXG_05151	#N/A	#N/A	-1.81844	0.00686629	0.0243136
FOXG_18600T1	FOXG_18600	#N/A	#N/A	-1.81601	0.27783	NA
FOXG_20286T0	FOXG_20286	#N/A	#N/A	-1.81601	0.27783	NA
FOXG_20755T0	FOXG_20755	#N/A	#N/A	-1.81601	0.27783	NA
FOXG_09142T0	FOXG_09142	#N/A	#N/A	-1.81598	0.000999012	0.00476728
FOXG_03556T0	FOXG_03556	#N/A	phenylacetyl- ligase	-1.81357	0.031487	0.0837802
FOXG_20674T0	FOXG_20674	#N/A	#N/A	-1.81332	0.164488	0.297321
FOXG_05100T0	FOXG_05100	#N/A	h aca ribonucleoprotein complex subunit 2	-1.81209	3.34939e-06	3.00331e-05
FOXG_13061T0	FOXG_13061	#N/A	#N/A	-1.81141	0.00469782	0.0178654
FOXG_04891T0	FOXG_04891	#N/A	cnt family concentrative nucleoside transporter	-1.81059	0.0121661	0.0388992
FOXG_03164T0	FOXG_03164	#N/A	agc ndr ndr-unclassified protein kinase	-1.81058	0.25209	0.404317
FOXG_03267T0	FOXG_03267	#N/A	cmgc cdk cdc2 protein kinase	-1.8084	1.24147e-05	9.89507e-05
FOXG_05500T0	FOXG_05500	#N/A	gtpase	-1.80738	0.00122875	0.00568074
FOXG_18854T0	FOXG_18854	#N/A	hypothetical protein FOXG_18854	-1.80664	0.0679439	0.153042
FOXG_06331T0	FOXG_06331	#N/A	variant sh3 protein	-1.80599	9.37535e-07	9.40178e-06
FOXG_01067T0	FOXG_01067	WSS1	wss1 protein involved in sister chromatid separation and segregation	-1.80544	0.0135297	0.0423308
FOXG_10196T0	FOXG_10196	#N/A	short chain dehydrogenase reductase family oxidoreductase	-1.80507	0.247031	0.398719
FOXG_02304T0	FOXG_02304	#N/A	adp-ribosylation factor-like 2	-1.8043	0.0923149	0.191676
FOXG_11354T0	FOXG_11354	OPI10	protein opi10	-1.80408	0.000135499	0.00083294
FOXG_02493T0	FOXG_02493	#N/A	#N/A	-1.80291	0.000270468	0.00153042
FOXG_08411T0	FOXG_08411	#N/A	sensitive to high expression protein 9 like mitochondrial	-1.80212	0.000559611	0.00288064
FOXG_11512T0	FOXG_11512	#N/A	50s ribosomal protein l13	-1.80197	4.49513e-06	3.93545e-05
FOXG_10310T0	FOXG_10310	#N/A	#N/A	-1.80125	0.000324283	0.00179832
FOXG_00447T0	FOXG_00447	#N/A	#N/A	-1.80073	0.0171717	0.0513937
FOXG_03634T0	FOXG_03634	#N/A	#N/A	-1.79984	0.00246872	0.0102952
FOXG_07812T0	FOXG_07812	#N/A	ecm16- deah-box rna helicase	-1.79935	0.00677126	0.0240592
FOXG_03743T0	FOXG_03743	#N/A	#N/A	-1.79825	0.282664	NA
FOXG_04009T0	FOXG_04009	#N/A	purine utilization positive regulator	-1.79825	0.282664	NA
FOXG_08693T0	FOXG_08693	#N/A	adenosine monophosphate-protein transferase ficd like protein	-1.79825	0.282664	NA
FOXG_11910T0	FOXG_11910	#N/A	hypothetical protein FOXG_11910	-1.79825	0.282664	NA
FOXG_13214T0	FOXG_13214	#N/A	zinc-binding alcohol dehydrogenase domain-containing protein cipb	-1.79825	0.282664	NA
FOXG_22750T0	FOXG_22750	#N/A	#N/A	-1.79825	0.282664	NA
FOXG_01607T0	FOXG_01607	#N/A	low-temperature viability protein ltv1	-1.79711	0.111027	0.220689
FOXG_06953T0	FOXG_06953	#N/A	#N/A	-1.79655	0.0302808	0.0813001
FOXG_08670T0	FOXG_08670	#N/A	#N/A	-1.79448	0.249744	0.401854
FOXG_19007T0	FOXG_19007	#N/A	#N/A	-1.79448	0.249744	0.401854
FOXG_02123T0	FOXG_02123	#N/A	beta- -xylosyltransferase 1	-1.79403	0.0226287	0.0644641
FOXG_04822T0	FOXG_04822	#N/A	zn cys6 transcriptional activator	-1.79343	0.257227	0.409876
FOXG_01977T0	FOXG_01977	#N/A	ribosomal protein partial	-1.79326	0.0173625	0.0519125
FOXG_11204T0	FOXG_11204	#N/A	phospho-2-dehydro-3-deoxyheptonate aldolase	-1.79324	4.10145e-05	0.000292327
FOXG_09301T0	FOXG_09301	#N/A	c6 zinc finger protein	-1.79277	0.259875	0.412931
FOXG_20330T0	FOXG_20330	#N/A	hydroxyindole o	-1.79205	0.164039	0.296811
FOXG_18154T0	FOXG_18154	#N/A	#N/A	-1.79168	0.176025	0.312586
FOXG_07583T0	FOXG_07583	#N/A	#N/A	-1.79076	0.00138976	0.00627508
FOXG_05693T0	FOXG_05693	#N/A	u3 snornp-associated protein utp11	-1.78902	0.00626252	0.0225162
FOXG_08676T0	FOXG_08676	#N/A	#N/A	-1.78886	0.0110765	0.036024
FOXG_14997T0	FOXG_14997	#N/A	#N/A	-1.78784	0.000228983	0.00132003
FOXG_14290T0	FOXG_14290	#N/A	nad -binding protein	-1.78413	0.206464	0.351214
FOXG_05281T0	FOXG_05281	#N/A	#N/A	-1.7834	5.49257e-07	5.74781e-06
FOXG_00571T0	FOXG_00571	#N/A	utp18 possible u3 snornp protein involved in maturation of pre-18s rrna	-1.78275	0.00400271	0.0156227
FOXG_21077T0	FOXG_21077	#N/A	fungal transcriptional regulatory n-terminal	-1.78209	0.0275083	0.0753344
FOXG_02167T0	FOXG_02167	#N/A	mannose-binding 2	-1.78166	6.30525e-06	5.31613e-05
FOXG_06447T0	FOXG_06447	#N/A	l-ornithine n5-oxygenase	-1.77992	0.210966	0.356216
FOXG_08549T0	FOXG_08549	#N/A	ribosomal rna-processing protein 8	-1.77954	0.0018198	0.00799139
FOXG_11626T0	FOXG_11626	#N/A	atp-dependent rrna helicase rrp3	-1.77797	7.31133e-06	6.10078e-05
FOXG_00109T0	FOXG_00109	VMA21	vacuolar atpase assembly integral membrane protein vma21	-1.77783	0.00279088	0.0114877
FOXG_01857T1	FOXG_01857	#N/A	glycyl-trna synthetase	-1.77662	0.255165	0.407925
FOXG_03071T0	FOXG_03071	#N/A	#N/A	-1.77662	0.255165	0.407925
FOXG_14773T0	FOXG_14773	#N/A	#N/A	-1.77555	0.00602923	0.0219077
FOXG_17785T0	FOXG_17785	#N/A	#N/A	-1.77465	0.0563673	0.132712
FOXG_04616T0	FOXG_04616	#N/A	amt family ammonium transporter	-1.77352	0.256601	0.409218
FOXG_03286T0	FOXG_03286	#N/A	hypothetical protein FOMG_11431	-1.77268	0.00507915	0.0190871
FOXG_13428T0	FOXG_13428	#N/A	plant dihydroflavonol-4-reductase	-1.77263	0.255257	0.407998
FOXG_00935T0	FOXG_00935	#N/A	phosphatidylinositol n-acetylglucosaminyltransferase gpi3 subunit	-1.77216	0.0169935	0.051015
FOXG_01515T0	FOXG_01515	#N/A	related to calcium-independent phospholipase a2	-1.77067	0.290568	NA
FOXG_10356T0	FOXG_10356	#N/A	apoptosis-inducing factor 2	-1.77067	0.290568	NA
FOXG_18521T0	FOXG_18521	#N/A	#N/A	-1.77067	0.290568	NA
FOXG_00453T0	FOXG_00453	#N/A	l-asparaginase	-1.77014	8.41354e-05	0.000549072
FOXG_09694T0	FOXG_09694	#N/A	git1-glycerophosphoinositol transporter also able to mediate low-affinity phosphate trans	-1.76757	8.71602e-06	7.12582e-05
FOXG_05868T0	FOXG_05868	#N/A	heterokaryon incompatibility protein het-6	-1.76742	0.175644	0.312034
FOXG_03923T0	FOXG_03923	#N/A	l-ascorbate oxidase	-1.76546	0.000261168	0.0014863
FOXG_09889T0	FOXG_09889	#N/A	histone-lysine n-methyltransferase ashr2	-1.76427	0.0302637	0.0812788
FOXG_16999T0	FOXG_16999	#N/A	salicylate 1-monooxygenase	-1.76322	0.260442	0.413389
FOXG_19621T0	FOXG_19621	#N/A	#N/A	-1.7616	0.000131118	0.000808802
FOXG_09915T0	FOXG_09915	#N/A	mfs sp general alpha glucoside:h+ symporter	-1.76137	0.00230878	0.00975146
FOXG_08487T0	FOXG_08487	#N/A	ribosomal protein	-1.76128	0.000157328	0.000950054
FOXG_00487T0	FOXG_00487	#N/A	u3 small nucleolar rna-associated protein 20	-1.75765	0.000463211	0.00245254
FOXG_18528T0	FOXG_18528	#N/A	#N/A	-1.75457	0.00742621	0.0260782
FOXG_05086T0	FOXG_05086	#N/A	protein msf1	-1.75384	0.000219594	0.00128084
FOXG_01234T0	FOXG_01234	#N/A	#N/A	-1.75342	0.295271	NA
FOXG_02733T0	FOXG_02733	#N/A	#N/A	-1.75342	0.295271	NA
FOXG_02774T0	FOXG_02774	#N/A	cytochrome p450 oxidoreductase	-1.75342	0.295271	NA
FOXG_07415T0	FOXG_07415	#N/A	amidohydrolase 2	-1.75342	0.295271	NA
FOXG_08174T3	FOXG_08174	#N/A	#N/A	-1.75342	0.295271	NA
FOXG_10927T0	FOXG_10927	#N/A	#N/A	-1.75342	0.295271	NA
FOXG_10949T0	FOXG_10949	#N/A	#N/A	-1.75342	0.295271	NA
FOXG_14540T0	FOXG_14540	#N/A	#N/A	-1.75342	0.295271	NA
FOXG_14898T0	FOXG_14898	#N/A	#N/A	-1.75342	0.295271	NA
FOXG_17001T0	FOXG_17001	#N/A	alpha beta-hydrolase	-1.75342	0.295271	NA
FOXG_17111T0	FOXG_17111	#N/A	reticulocyte-binding protein 2 like protein a	-1.75342	0.295271	NA
FOXG_00362T0	FOXG_00362	CDC6	cell division control protein 6	-1.75342	0.295271	NA
FOXG_11420T0	FOXG_11420	#N/A	transcriptional regulator	-1.7533	0.000227892	0.00131544
FOXG_08922T0	FOXG_08922	#N/A	#N/A	-1.75328	0.0256765	0.0713456
FOXG_05439T0	FOXG_05439	#N/A	eukaryotic translation initiation factor 3 subunit f	-1.75262	3.794e-06	3.36467e-05
FOXG_01438T0	FOXG_01438	#N/A	rrna-processing protein ebp2	-1.75255	0.00191414	0.00831953
FOXG_05010T0	FOXG_05010	#N/A	scj1 protein	-1.75226	0.000199753	0.00117747
FOXG_01693T0	FOXG_01693	#N/A	geranylgeranyl transferase type-2 subunit beta	-1.75216	7.11074e-05	0.000473783
FOXG_17168T0	FOXG_17168	#N/A	transcriptional regulatory protein	-1.75184	0.0149766	0.046032
FOXG_02445T0	FOXG_02445	#N/A	positive regulator of purine utilization	-1.75132	0.0462581	0.113602
FOXG_05980T0	FOXG_05980	#N/A	kinetochore protein ndc80	-1.75123	3.59128e-05	0.000259711
FOXG_11496T0	FOXG_11496	#N/A	rcc1 repeat-containing protein	-1.75108	0.00369514	0.0146081
FOXG_07952T1	FOXG_07952	#N/A	hypercellular protein	-1.75107	0.191407	0.332181
FOXG_01288T0	FOXG_01288	#N/A	oligosaccharyl transferase complex subunit ost4	-1.75082	7.16506e-06	5.98434e-05
FOXG_05924T0	FOXG_05924	#N/A	myc-type bhlh transcription factor	-1.7507	0.296035	NA
FOXG_12849T0	FOXG_12849	#N/A	transcriptional activator protein dal81	-1.7507	0.296035	NA
FOXG_18445T0	FOXG_18445	#N/A	#N/A	-1.7507	0.296035	NA
FOXG_11027T0	FOXG_11027	MRE11	double-strand break repair protein mre11	-1.7507	0.296035	NA
FOXG_09183T0	FOXG_09183	#N/A	dna-directed rna mitochondrial	-1.75001	6.94679e-05	0.000464599
FOXG_03842T0	FOXG_03842	#N/A	nonribosomal peptide synthetase	-1.74985	0.176858	0.313689
FOXG_04731T0	FOXG_04731	#N/A	transcriptional activator protein acu-15	-1.74857	0.295701	NA
FOXG_20247T0	FOXG_20247	#N/A	#N/A	-1.74698	0.202342	0.346321
FOXG_08404T0	FOXG_08404	#N/A	lcp5-u3 small nucleolar ribonucleoprotein involved in maturation of 18s rrna	-1.74646	0.0109014	0.0356369
FOXG_12136T0	FOXG_12136	#N/A	aquaporin pip-type	-1.7459	0.00390705	0.0153368
FOXG_09977T0	FOXG_09977	#N/A	nadph2 dehydrogenase chain oye2	-1.74441	0.0180892	0.05376
FOXG_00573T0	FOXG_00573	#N/A	short chain dehydrogenase	-1.74428	0.265184	0.419195
FOXG_14227T0	FOXG_14227	#N/A	major facilitator superfamily transporter aflatoxin efflux	-1.74428	0.265184	0.419195
FOXG_12815T0	FOXG_12815	CYC7	cytochrome c	-1.74401	3.1105e-05	0.000227158
FOXG_00812T0	FOXG_00812	#N/A	#N/A	-1.74371	2.43274e-05	0.000181537
FOXG_05149T0	FOXG_05149	#N/A	hypothetical protein FOMG_06512	-1.74159	0.0672454	0.15166
FOXG_13634T1	FOXG_13634	#N/A	#N/A	-1.73706	0.184879	0.323785
FOXG_17492T0	FOXG_17492	#N/A	ubiquinone menaquinone biosynthesis methyltransferase ubie	-1.73379	0.0881295	0.185069
FOXG_03418T0	FOXG_03418	#N/A	phosphoenolpyruvate carboxykinase	-1.73151	3.63138e-06	3.23983e-05
FOXG_00140T0	FOXG_00140	#N/A	protein disulfide-isomerase	-1.73114	1.63925e-05	0.000127457
FOXG_10544T0	FOXG_10544	#N/A	#N/A	-1.73113	0.00182021	0.00799139
FOXG_20133T0	FOXG_20133	#N/A	#N/A	-1.72998	0.27013	0.424377
FOXG_17409T0	FOXG_17409	#N/A	levodione reductase	-1.72869	0.231067	0.381041
FOXG_07619T0	FOXG_07619	#N/A	#N/A	-1.72744	0.0126089	0.0399843
FOXG_07017T0	FOXG_07017	#N/A	hypothetical protein FOXG_07017	-1.72611	0.0656473	0.149001
FOXG_13496T0	FOXG_13496	#N/A	transcription partial	-1.72325	0.0280434	0.0763298
FOXG_11160T0	FOXG_11160	#N/A	dash complex subunit dad2	-1.72273	0.00487539	0.018446
FOXG_21238T0	FOXG_21238	#N/A	sodium potassium-transporting atpase subunit alpha	-1.72265	0.0385675	0.0981793
FOXG_11329T0	FOXG_11329	#N/A	nucleolar gtp-binding protein 2	-1.72198	0.00078564	0.00388022
FOXG_18880T0	FOXG_18880	#N/A	g-protein coupled receptor protein	-1.72081	0.201071	0.344676
FOXG_08265T0	FOXG_08265	#N/A	ribosome biogenesis protein bms1	-1.72058	0.00883111	0.0300278
FOXG_18321T0	FOXG_18321	#N/A	hypothetical protein FOXG_18321	-1.7172	0.172276	0.308019
FOXG_09151T0	FOXG_09151	#N/A	cic1 adaptor protein	-1.71702	0.000715696	0.00357848
FOXG_08810T0	FOXG_08810	#N/A	glycosidase crf1	-1.71685	5.82596e-07	6.08238e-06
FOXG_00401T0	FOXG_00401	#N/A	#N/A	-1.71538	0.30582	NA
FOXG_14537T0	FOXG_14537	#N/A	#N/A	-1.71538	0.30582	NA
FOXG_18957T0	FOXG_18957	#N/A	#N/A	-1.71538	0.30582	NA
FOXG_22493T1	FOXG_22493	#N/A	#N/A	-1.71538	0.30582	NA
FOXG_03413T0	FOXG_03413	#N/A	#N/A	-1.71435	1.34498e-05	0.000106722
FOXG_11174T0	FOXG_11174	#N/A	kinetochore protein spc25	-1.71307	0.000412687	0.00221402
FOXG_01617T0	FOXG_01617	#N/A	trafficking pga2	-1.71117	0.00245795	0.0102645
FOXG_05135T0	FOXG_05135	#N/A	u3 small nucleolar ribonucleoprotein imp3	-1.70952	2.31373e-05	0.00017397
FOXG_02177T0	FOXG_02177	#N/A	alkylated dna repair protein alkb like 6	-1.70847	0.307715	NA
FOXG_04365T0	FOXG_04365	#N/A	6-hydroxy-d-nicotine oxidase	-1.70847	0.307715	NA
FOXG_04846T0	FOXG_04846	#N/A	hypothetical protein FOMG_06150	-1.70847	0.307715	NA
FOXG_05934T0	FOXG_05934	#N/A	#N/A	-1.70847	0.307715	NA
FOXG_08007T0	FOXG_08007	#N/A	#N/A	-1.70847	0.307715	NA
FOXG_17647T0	FOXG_17647	#N/A	#N/A	-1.70847	0.307715	NA
FOXG_22105T0	FOXG_22105	#N/A	#N/A	-1.70847	0.307715	NA
FOXG_04389T0	FOXG_04389	#N/A	fe-mn family superoxide dismutase	-1.70391	4.50722e-05	0.000315932
FOXG_14206T0	FOXG_14206	#N/A	amidase	-1.70227	0.0216889	0.062374
FOXG_02230T0	FOXG_02230	#N/A	mrna turnover protein 4	-1.69897	0.0027345	0.0112974
FOXG_08417T0	FOXG_08417	#N/A	thioredoxin 1	-1.6988	0.000209022	0.0012248
FOXG_22969T0	FOXG_22969	#N/A	#N/A	-1.69801	0.00605239	0.0219492
FOXG_12693T0	FOXG_12693	#N/A	dna (cytosine-5-)-methyltransferase	-1.69801	0.0730142	0.161157
FOXG_04188T0	FOXG_04188	#N/A	nadh-ubiquinone oxidoreductase kda subunit	-1.69711	7.01029e-05	0.00046744
FOXG_05366T0	FOXG_05366	#N/A	4-carboxymuconolactone decarboxylase family protein	-1.69659	0.000498506	0.00262069
FOXG_03567T0	FOXG_03567	CMS1	dna rna dead deah box partial	-1.69601	0.00102353	0.00486863
FOXG_04222T0	FOXG_04222	#N/A	#N/A	-1.69522	5.51125e-05	0.00037826
FOXG_22259T0	FOXG_22259	#N/A	hypothetical protein FOMG_16702	-1.69415	0.0186399	0.0551202
FOXG_18706T0	FOXG_18706	#N/A	transcriptional regulatory protein moc3	-1.69409	0.244035	0.395367
FOXG_01344T0	FOXG_01344	#N/A	neutral amino acid permease	-1.69398	0.288736	0.445099
FOXG_07555T0	FOXG_07555	#N/A	cercosporin resistance protein	-1.69348	0.162121	0.294458
FOXG_12241T0	FOXG_12241	#N/A	#N/A	-1.69269	0.0032893	0.0132151
FOXG_19549T0	FOXG_19549	#N/A	#N/A	-1.69174	0.00302329	0.0122908
FOXG_10102T0	FOXG_10102	#N/A	fad dependent oxidoreductase	-1.69159	1.08463e-05	8.72316e-05
FOXG_05610T0	FOXG_05610	#N/A	#N/A	-1.69119	0.000266287	0.00151253
FOXG_08162T0	FOXG_08162	#N/A	oligomeric golgi complex subunit 6	-1.68822	0.00212994	0.00913052
FOXG_03262T0	FOXG_03262	#N/A	alkaline protease	-1.68816	0.23541	0.386127
FOXG_08568T0	FOXG_08568	#N/A	ribokinase	-1.68799	0.000630708	0.00320397
FOXG_09084T0	FOXG_09084	#N/A	#N/A	-1.68741	0.00213243	0.00913676
FOXG_07606T0	FOXG_07606	#N/A	ste24 endopeptidase	-1.68735	0.000325293	0.00180279
FOXG_02724T0	FOXG_02724	#N/A	#N/A	-1.68707	0.0467487	0.114617
FOXG_06215T0	FOXG_06215	#N/A	ribonuclease h2 subunit b	-1.68605	0.00579688	0.0212544
FOXG_03422T0	FOXG_03422	#N/A	transcription factor jumonji aspartyl beta- partial	-1.68582	0.00104886	0.00497048
FOXG_06001T0	FOXG_06001	#N/A	2-oxoisovalerate dehydrogenase e1 alpha subunit	-1.68576	0.000109247	0.000690764
FOXG_13831T0	FOXG_13831	TSR1	tsr1 protein	-1.68453	0.00126983	0.00583125
FOXG_01751T0	FOXG_01751	#N/A	dip2-dom34p-interacting protein	-1.67924	0.00172101	0.00760477
FOXG_02315T0	FOXG_02315	#N/A	2-isopropylmalate synthase	-1.67788	2.82728e-05	0.000207499
FOXG_06078T0	FOXG_06078	#N/A	molybdopterin-converting factor chln	-1.67671	0.000392911	0.0021233
FOXG_18984T0	FOXG_18984	#N/A	#N/A	-1.67575	0.191485	0.332214
FOXG_18529T0	FOXG_18529	#N/A	#N/A	-1.67505	0.244449	0.395693
FOXG_11213T0	FOXG_11213	#N/A	choline-sulfatase	-1.67455	0.021274	0.0614191
FOXG_11201T0	FOXG_11201	#N/A	telomere length regulator protein rif1	-1.67443	0.000314436	0.00175026
FOXG_02375T0	FOXG_02375	#N/A	acetyl- carboxylase	-1.67339	6.03908e-05	0.000409412
FOXG_03245T0	FOXG_03245	ROD1	arrestin domain-containing protein	-1.67152	0.0877675	0.184604
FOXG_10193T0	FOXG_10193	#N/A	#N/A	-1.67123	0.0146629	0.0451928
FOXG_06133T0	FOXG_06133	#N/A	#N/A	-1.67012	1.12684e-05	9.02913e-05
FOXG_01064T0	FOXG_01064	#N/A	trna cytidine acetyltransferase	-1.66996	0.00163649	0.00726335
FOXG_09856T0	FOXG_09856	#N/A	#N/A	-1.66911	0.114559	0.226043
FOXG_05831T0	FOXG_05831	#N/A	cycloheximide-inducible protein cip70 (cytochrome p450 family)	-1.66862	0.0100519	0.0333793
FOXG_03958T0	FOXG_03958	#N/A	tam domain methyltransferase	-1.66772	0.000108574	0.00068836
FOXG_01008T0	FOXG_01008	MET7	folylpolyglutamate synthase	-1.66763	0.0174688	0.0521952
FOXG_01634T0	FOXG_01634	#N/A	centromere protein i	-1.66735	0.0171306	0.0513397
FOXG_18859T0	FOXG_18859	#N/A	transcriptional regulatory protein moc3	-1.66699	0.0753751	0.164667
FOXG_01767T0	FOXG_01767	#N/A	glycoprotein partial	-1.66684	2.15472e-05	0.00016284
FOXG_02241T0	FOXG_02241	#N/A	nucleolar pre-ribosomal-associated protein 2	-1.66657	0.0630387	0.144785
FOXG_09094T0	FOXG_09094	#N/A	adp-ribosylation factor 6	-1.66635	0.00223966	0.00951604
FOXG_00683T0	FOXG_00683	#N/A	f-type h+-transporting atpase subunit b	-1.66509	1.43786e-05	0.000113384
FOXG_00949T0	FOXG_00949	GYP5	gtpase-activating protein gyp5	-1.66409	0.00711728	0.0251024
FOXG_22649T0	FOXG_22649	#N/A	#N/A	-1.66264	0.218917	0.365958
FOXG_02807T0	FOXG_02807	#N/A	cystathionine beta-lyase	-1.66218	0.0045638	0.0174153
FOXG_01272T0	FOXG_01272	#N/A	riboflavin transporter mch5	-1.66197	0.319564	NA
FOXG_02679T0	FOXG_02679	#N/A	#N/A	-1.66197	0.319564	NA
FOXG_04863T0	FOXG_04863	#N/A	#N/A	-1.66197	0.319564	NA
FOXG_09295T0	FOXG_09295	#N/A	cyclopropane-fatty-acyl-phospholipid synthase	-1.66197	0.319564	NA
FOXG_14194T0	FOXG_14194	#N/A	hypothetical protein FOXG_14194	-1.66197	0.319564	NA
FOXG_15180T0	FOXG_15180	#N/A	endoribonuclease l-psp	-1.66197	0.319564	NA
FOXG_17011T0	FOXG_17011	#N/A	alkaline protease 1	-1.66197	0.319564	NA
FOXG_18143T0	FOXG_18143	#N/A	#N/A	-1.66197	0.319564	NA
FOXG_18966T0	FOXG_18966	#N/A	#N/A	-1.66197	0.319564	NA
FOXG_21249T0	FOXG_21249	#N/A	#N/A	-1.66197	0.319564	NA
FOXG_01696T0	FOXG_01696	#N/A	ribosomal protein	-1.66152	0.000171765	0.00102816
FOXG_16517T0	FOXG_16517	#N/A	transcriptional regulatory protein	-1.66116	0.00460215	0.017539
FOXG_08705T0	FOXG_08705	#N/A	protein qa-x	-1.66041	0.0022749	0.00963581
FOXG_00768T0	FOXG_00768	#N/A	atp synthase delta subunit	-1.65937	2.39155e-06	2.20902e-05
FOXG_03484T0	FOXG_03484	#N/A	aminopeptidase	-1.65921	0.000371835	0.00202119
FOXG_13484T0	FOXG_13484	#N/A	#N/A	-1.65879	0.249787	0.401854
FOXG_11616T0	FOXG_11616	#N/A	ribosomal rna-processing protein 1 like protein	-1.65847	0.0290177	0.078597
FOXG_01895T2	FOXG_01895	#N/A	hypothetical protein FOMG_05181	-1.65783	0.322049	NA
FOXG_02999T0	FOXG_02999	#N/A	alpha-d-xyloside xylohydrolase	-1.65783	0.322049	NA
FOXG_05584T0	FOXG_05584	#N/A	fad dependent oxidoreductase superfamily protein	-1.65783	0.322049	NA
FOXG_05854T0	FOXG_05854	#N/A	#N/A	-1.65783	0.322049	NA
FOXG_05890T0	FOXG_05890	#N/A	hypothetical protein FOMG_11769	-1.65783	0.322049	NA
FOXG_08083T0	FOXG_08083	#N/A	zinc transporter	-1.65783	0.322049	NA
FOXG_13837T1	FOXG_13837	#N/A	aspartic pepstatin-sensitive	-1.65783	0.322049	NA
FOXG_15222T0	FOXG_15222	#N/A	#N/A	-1.65783	0.322049	NA
FOXG_18733T0	FOXG_18733	#N/A	#N/A	-1.65783	0.322049	NA
FOXG_22917T0	FOXG_22917	#N/A	#N/A	-1.65783	0.322049	NA
FOXG_03005T0	FOXG_03005	#N/A	50s ribosomal protein 27	-1.65641	0.00285739	0.0117289
FOXG_08455T0	FOXG_08455	#N/A	cytochrome b-c1 complex subunit mitochondrial	-1.65628	5.96844e-06	5.05613e-05
FOXG_07950T0	FOXG_07950	ABZ1	aminodeoxychorismate synthase	-1.65494	0.000704121	0.00352854
FOXG_00725T0	FOXG_00725	#N/A	camk camk1 protein kinase	-1.65403	0.32314	NA
FOXG_10015T0	FOXG_10015	#N/A	#N/A	-1.65403	0.32314	NA
FOXG_11008T0	FOXG_11008	#N/A	#N/A	-1.65403	0.32314	NA
FOXG_11220T0	FOXG_11220	#N/A	50s ribosomal protein l31e	-1.65403	0.32314	NA
FOXG_15179T0	FOXG_15179	#N/A	nuclease pa3	-1.65403	0.32314	NA
FOXG_08264T0	FOXG_08264	RTN2	cell lysis protein	-1.65403	0.32314	NA
FOXG_02878T0	FOXG_02878	#N/A	gnat family acetyltransferase	-1.65304	7.16332e-05	0.000476216
FOXG_12250T0	FOXG_12250	#N/A	transcriptional regulatory protein	-1.652	0.269004	0.423057
FOXG_07578T0	FOXG_07578	#N/A	ribosomal protein l1	-1.65126	0.000130265	0.0008041
FOXG_13051T0	FOXG_13051	#N/A	endopolygalacturonase	-1.65124	0.215183	0.361346
FOXG_11036T0	FOXG_11036	#N/A	tyrosine-protein phosphatase siw14	-1.65031	0.00198461	0.00856532
FOXG_00052T0	FOXG_00052	#N/A	ribosome biogenesis protein mak21	-1.6501	0.023345	0.0661007
FOXG_05805T0	FOXG_05805	#N/A	nitrogen assimilation transcription factor nit-4	-1.65005	0.0787051	0.170129
FOXG_04191T0	FOXG_04191	#N/A	#N/A	-1.65001	0.324358	NA
FOXG_09489T0	FOXG_09489	#N/A	histone methyltransferase	-1.65001	0.324358	NA
FOXG_12884T0	FOXG_12884	#N/A	ubiquitin-40s ribosomal protein s27a	-1.65001	0.324358	NA
FOXG_13253T0	FOXG_13253	#N/A	lactose permease	-1.65001	0.324358	NA
FOXG_13461T0	FOXG_13461	#N/A	triacylglycerol lipase v precursor	-1.65001	0.324358	NA
FOXG_20641T0	FOXG_20641	#N/A	#N/A	-1.65001	0.324358	NA
FOXG_20663T0	FOXG_20663	#N/A	transcriptional regulatory protein moc3	-1.65001	0.324358	NA
FOXG_06233T4	FOXG_06233	AHA1	aha1-stress-regulated cochaperone	-1.65001	0.324358	NA
FOXG_15242T0	FOXG_15242	#N/A	zinc-binding dehydrogenase	-1.64983	0.220055	0.367516
FOXG_00646T0	FOXG_00646	#N/A	#N/A	-1.6489	1.32842e-06	1.30136e-05
FOXG_19091T0	FOXG_19091	#N/A	hypothetical protein FOMG_11503	-1.64796	0.303607	0.461559
FOXG_01631T0	FOXG_01631	#N/A	importin alpha re-exporter	-1.64603	6.03199e-05	0.000409412
FOXG_01463T0	FOXG_01463	#N/A	actin filament-binding protein	-1.645	0.000157151	0.000949993
FOXG_15373T0	FOXG_15373	#N/A	rf2 protein	-1.64479	9.28355e-05	0.000598385
FOXG_00283T0	FOXG_00283	#N/A	molybdenum cofactor sulfurase protein	-1.64243	0.0032719	0.0131571
FOXG_06246T0	FOXG_06246	#N/A	nicotinate-nucleotide diphosphorylase	-1.64224	0.000127702	0.000789923
FOXG_12323T0	FOXG_12323	#N/A	vacuolar protein sorting-associated protein 62	-1.64197	9.17447e-05	0.000591783
FOXG_07381T0	FOXG_07381	#N/A	#N/A	-1.64141	0.11495	0.226614
FOXG_03440T0	FOXG_03440	#N/A	atp-binding protein	-1.64131	0.0548546	0.129977
FOXG_10616T0	FOXG_10616	#N/A	atp-dependent rna helicase dbp3	-1.64115	0.000913521	0.00440183
FOXG_06988T0	FOXG_06988	#N/A	hypothetical protein FOXG_06988	-1.6409	0.255724	0.408379
FOXG_07834T0	FOXG_07834	#N/A	phosphatidylglycerophosphatase mitochondrial	-1.6409	0.255724	0.408379
FOXG_05838T0	FOXG_05838	#N/A	#N/A	-1.63934	0.114837	0.226441
FOXG_12812T3	FOXG_12812	#N/A	arginine-trna-protein transferase	-1.63838	0.159522	0.290573
FOXG_04750T0	FOXG_04750	#N/A	hypothetical protein FOMG_06041	-1.63801	0.000531089	0.00276907
FOXG_12119T0	FOXG_12119	#N/A	major facilitator superfamily partial	-1.63767	0.0140483	0.0436463
FOXG_03214T0	FOXG_03214	#N/A	37s ribosomal protein mitochondrial	-1.63723	0.000254442	0.00145081
FOXG_00717T0	FOXG_00717	#N/A	lethal giant larvae protein like protein sro77	-1.63707	0.256403	0.409169
FOXG_10331T0	FOXG_10331	#N/A	50s ribosomal protein l15	-1.63694	0.000116999	0.000730835
FOXG_08099T0	FOXG_08099	#N/A	vacuolar protein sorting-associated protein 74	-1.63694	1.97435e-05	0.000150875
FOXG_00065T0	FOXG_00065	#N/A	#N/A	-1.63453	0.0450464	0.111217
FOXG_05481T0	FOXG_05481	#N/A	#N/A	-1.63416	0.0223021	0.0636844
FOXG_15895T0	FOXG_15895	#N/A	histone acetyltransferase	-1.63331	0.309446	0.467956
FOXG_05445T0	FOXG_05445	#N/A	delta-aminolevulinic acid dehydratase	-1.63318	0.000111143	0.000700157
FOXG_01304T0	FOXG_01304	#N/A	2-methylcitrate mitochondrial	-1.63313	2.38536e-05	0.000178751
FOXG_22799T0	FOXG_22799	#N/A	#N/A	-1.63277	0.0661148	0.149832
FOXG_07425T0	FOXG_07425	#N/A	nadh:flavin oxidoreductase nadh oxidase	-1.63247	0.117439	0.230447
FOXG_02172T0	FOXG_02172	#N/A	mrna processing protein	-1.63189	0.000527078	0.00275138
FOXG_12238T0	FOXG_12238	#N/A	#N/A	-1.63179	0.0111925	0.0363613
FOXG_02759T0	FOXG_02759	#N/A	acetyltransferase gnat family protein	-1.63128	0.308596	0.46694
FOXG_05655T0	FOXG_05655	#N/A	sphingoid long-chain base transporter rsb1	-1.63076	0.278229	0.433045
FOXG_03859T0	FOXG_03859	#N/A	maltose permease	-1.6307	0.195843	0.337769
FOXG_15872T0	FOXG_15872	#N/A	sterigmatocystin biosynthesis peroxidase stcc	-1.6306	0.102041	0.207386
FOXG_04488T0	FOXG_04488	#N/A	cell surface ferroxidase	-1.63048	0.0857967	0.181407
FOXG_03729T0	FOXG_03729	#N/A	coatomer protein subunit alpha	-1.62955	5.63757e-05	0.00038574
FOXG_11157T0	FOXG_11157	#N/A	ribosomal rna-processing protein 12	-1.62762	0.000527834	0.00275371
FOXG_11462T0	FOXG_11462	#N/A	dihydrolipoamide acetyltransferase component pyruvate dehydrogenase complex	-1.62761	0.232477	0.38287
FOXG_02738T0	FOXG_02738	#N/A	serine hydrolase fsh	-1.62741	3.26648e-05	0.000237574
FOXG_01985T0	FOXG_01985	TIF1	atp-dependent rna helicase eif4a	-1.62625	2.1354e-06	1.99583e-05
FOXG_16832T0	FOXG_16832	#N/A	neutral amino acid permease	-1.62561	1.08883e-05	8.74897e-05
FOXG_03180T0	FOXG_03180	#N/A	cytochrome b5	-1.62461	4.43769e-05	0.000312783
FOXG_09389T0	FOXG_09389	ESP1	separase	-1.62395	0.000112265	0.000705723
FOXG_01953T0	FOXG_01953	#N/A	licheninase	-1.62078	0.332747	NA
FOXG_05279T0	FOXG_05279	#N/A	#N/A	-1.62078	0.332747	NA
FOXG_08992T0	FOXG_08992	#N/A	#N/A	-1.62078	0.332747	NA
FOXG_11803T0	FOXG_11803	#N/A	peptidase s9 prolyl oligopeptidase catalytic domain	-1.62078	0.332747	NA
FOXG_13122T0	FOXG_13122	#N/A	3-hydroxyisobutyrate dehydrogenase	-1.62078	0.332747	NA
FOXG_15275T0	FOXG_15275	#N/A	#N/A	-1.62078	0.332747	NA
FOXG_17087T0	FOXG_17087	#N/A	reticulocyte-binding protein 2 like protein a	-1.62078	0.332747	NA
FOXG_20337T0	FOXG_20337	#N/A	#N/A	-1.62078	0.332747	NA
FOXG_18507T0	FOXG_18507	#N/A	vacuolar protein-sorting-associated protein 25	-1.61844	0.243758	0.395157
FOXG_05798T0	FOXG_05798	#N/A	variant-surface-glycoprotein phospholipase c	-1.61834	0.00979489	0.0327453
FOXG_01276T0	FOXG_01276	#N/A	hypothetical protein FOXG_01276	-1.61646	0.0348303	0.0907751
FOXG_05034T0	FOXG_05034	#N/A	#N/A	-1.61611	0.0217783	0.0625501
FOXG_10347T1	FOXG_10347	DOM34	translation factor pelota	-1.61515	0.188769	0.329041
FOXG_09190T0	FOXG_09190	#N/A	atp-dependent rna helicase dbp4	-1.61474	0.00624065	0.0224558
FOXG_10175T0	FOXG_10175	#N/A	hypothetical protein FOXG_10175	-1.6138	0.269006	0.423057
FOXG_13263T0	FOXG_13263	#N/A	major facilitator superfamily transporter	-1.61362	0.233514	0.383585
FOXG_12689T0	FOXG_12689	#N/A	#N/A	-1.61321	6.46176e-06	5.42751e-05
FOXG_20303T0	FOXG_20303	#N/A	#N/A	-1.61234	0.0235026	0.0664724
FOXG_02876T0	FOXG_02876	#N/A	related to gaba transport protein	-1.61233	0.000883396	0.00427752
FOXG_18130T0	FOXG_18130	#N/A	#N/A	-1.61215	0.0546662	0.129668
FOXG_10438T0	FOXG_10438	#N/A	myosin heavy chain protein	-1.61119	0.00605969	0.0219552
FOXG_13544T0	FOXG_13544	#N/A	pantothenate transporter liz1	-1.61017	0.270275	0.424377
FOXG_01526T0	FOXG_01526	#N/A	queuine trna-ribosyltransferase	-1.61002	0.0069501	0.0245615
FOXG_10485T0	FOXG_10485	#N/A	mitochondrial processing peptidase	-1.60693	0.00102434	0.00486984
FOXG_07449T0	FOXG_07449	#N/A	#N/A	-1.60689	0.311788	0.469741
FOXG_19133T0	FOXG_19133	#N/A	#N/A	-1.60689	0.311788	0.469741
FOXG_04459T0	FOXG_04459	#N/A	#N/A	-1.60682	0.0824458	0.176245
FOXG_01829T0	FOXG_01829	#N/A	nop14-nuclear and nucleolar protein with possible role in ribosome biogenesis	-1.60627	0.0121594	0.0388917
FOXG_15217T0	FOXG_15217	#N/A	protein	-1.60588	0.0449884	0.111159
FOXG_07948T0	FOXG_07948	#N/A	protein mak16	-1.60563	0.00369295	0.014606
FOXG_09069T0	FOXG_09069	#N/A	#N/A	-1.60554	0.000129291	0.000799194
FOXG_00005T0	FOXG_00005	#N/A	udp-n-acetylglucosamine transporter yea4	-1.60525	0.0322111	0.0852448
FOXG_02867T0	FOXG_02867	#N/A	#N/A	-1.60462	0.311196	NA
FOXG_07036T0	FOXG_07036	#N/A	#N/A	-1.60462	0.311196	NA
FOXG_09415T0	FOXG_09415	#N/A	bifunctional p-protein (chorismate mutase-p prephenate dehydratase)	-1.60433	0.0161914	0.049054
FOXG_07660T0	FOXG_07660	#N/A	hypothetical protein FOXG_07660	-1.60413	0.00390008	0.0153201
FOXG_02232T0	FOXG_02232	#N/A	mitochondrial 54s ribosomal protein l51	-1.60351	2.63294e-06	2.41942e-05
FOXG_00271T0	FOXG_00271	#N/A	nedd8 protein	-1.6035	0.243233	0.394593
FOXG_15430T0	FOXG_15430	PRX1	mitochondrial peroxiredoxin prx1	-1.60046	2.96702e-06	2.70129e-05
FOXG_00961T0	FOXG_00961	#N/A	ubiquinol-cytochrome c reductase core subunit 2	-1.59898	4.9934e-06	4.31645e-05
FOXG_20745T0	FOXG_20745	#N/A	#N/A	-1.59679	0.211713	0.357138
FOXG_08051T0	FOXG_08051	#N/A	solute carrier family member 46	-1.59661	0.000352683	0.00193172
FOXG_07783T0	FOXG_07783	#N/A	eukaryotic translation initiation factor 3 subunit e	-1.59648	8.30239e-05	0.000543413
FOXG_12664T0	FOXG_12664	#N/A	coproporphyrinogen iii oxidase	-1.59524	0.0492342	0.119297
FOXG_10433T0	FOXG_10433	#N/A	f-type h+-transporting atpase subunit f	-1.59465	0.000222828	0.00129546
FOXG_05180T0	FOXG_05180	RRP7	ribosomal rna-processing protein 7	-1.59459	0.314602	NA
FOXG_07741T0	FOXG_07741	CDC10	cell division control protein 10	-1.59459	0.314602	NA
FOXG_07876T0	FOXG_07876	#N/A	trna a64-2 -o-ribosylphosphate transferase	-1.59307	0.0656328	0.149001
FOXG_21843T0	FOXG_21843	#N/A	two-component system protein a	-1.59264	0.134915	0.254954
FOXG_10383T0	FOXG_10383	#N/A	ribonuclease trv	-1.59243	0.208849	0.353849
FOXG_05216T0	FOXG_05216	#N/A	#N/A	-1.59136	0.000134087	0.000825399
FOXG_01338T0	FOXG_01338	#N/A	aldehyde dehydrogenase (nad+)	-1.59024	0.00331361	0.0132828
FOXG_00038T0	FOXG_00038	#N/A	translation initiation factor 3 subunit j	-1.58951	2.08459e-05	0.000157942
FOXG_12731T0	FOXG_12731	#N/A	copii coated vesicle component sec24	-1.5895	0.000651671	0.00328897
FOXG_03016T0	FOXG_03016	#N/A	antigen lsa-1	-1.58932	0.0261683	0.0724904
FOXG_20204T0	FOXG_20204	#N/A	#N/A	-1.58887	0.0249027	0.0696352
FOXG_11301T0	FOXG_11301	HOP2	#N/A	-1.58883	2.02398e-05	0.000154006
FOXG_00204T0	FOXG_00204	#N/A	nuclear gtp-binding protein nug1	-1.58769	0.000448009	0.00238206
FOXG_19568T0	FOXG_19568	#N/A	#N/A	-1.58675	0.317292	NA
FOXG_00429T0	FOXG_00429	#N/A	#N/A	-1.58648	0.00131321	0.00599722
FOXG_04293T0	FOXG_04293	#N/A	trna (adenine-n -)-methyltransferase	-1.58582	0.0312077	0.0832362
FOXG_18203T0	FOXG_18203	#N/A	peroxisomal biogenesis factor 3	-1.58575	0.280693	0.435762
FOXG_11963T0	FOXG_11963	#N/A	thi3-positive regulation factor of thiamin metabolism	-1.58536	0.0203538	0.0591656
FOXG_01822T0	FOXG_01822	#N/A	alcohol dehydrogenase	-1.58535	0.15309	0.281641
FOXG_11975T0	FOXG_11975	#N/A	branched-chain amino acid aminotransferase	-1.58423	0.0140773	0.0437058
FOXG_09117T0	FOXG_09117	#N/A	proline transport	-1.58227	0.00127977	0.00586782
FOXG_03805T0	FOXG_03805	#N/A	arg8-acetylornithine aminotransferase	-1.5812	0.0211464	0.06115
FOXG_02218T0	FOXG_02218	#N/A	4-nitrophenyl phosphatase	-1.58052	0.000137729	0.000844317
FOXG_00831T0	FOXG_00831	#N/A	thioredoxin reductase	-1.58039	1.59597e-05	0.000124309
FOXG_05373T0	FOXG_05373	#N/A	u3 snornp protein	-1.58017	0.000464485	0.00245782
FOXG_08018T0	FOXG_08018	#N/A	upf0667 family protein	-1.57902	0.0296226	0.0799306
FOXG_22706T0	FOXG_22706	#N/A	#N/A	-1.57845	0.0574453	0.134574
FOXG_11321T0	FOXG_11321	#N/A	30s ribosomal protein s8	-1.57711	0.000116483	0.000728119
FOXG_10012T0	FOXG_10012	#N/A	gamma-glutamylputrescine oxidoreductase	-1.57394	0.284815	0.440596
FOXG_19873T0	FOXG_19873	#N/A	#N/A	-1.57272	0.232413	0.382836
FOXG_17306T0	FOXG_17306	#N/A	fungal specific transcription factor domain containing protein	-1.57189	0.00886213	0.0300873
FOXG_02986T0	FOXG_02986	#N/A	cell surface protein ous to bacterial outer membrane protein	-1.56957	1.93806e-05	0.000148484
FOXG_13649T0	FOXG_13649	#N/A	#N/A	-1.56951	0.000177561	0.00105787
FOXG_05766T0	FOXG_05766	#N/A	nuclear movement protein nudc	-1.56864	0.00687234	0.0243253
FOXG_07926T0	FOXG_07926	#N/A	#N/A	-1.56854	0.00102019	0.00485533
FOXG_03063T0	FOXG_03063	#N/A	#N/A	-1.56788	0.0402856	0.101657
FOXG_11737T0	FOXG_11737	#N/A	class i alpha-mannosidase 1b	-1.56732	0.0555892	0.131437
FOXG_04636T0	FOXG_04636	#N/A	2-succinyl-6-hydroxy- -cyclohexadiene-1-carboxylate synthase	-1.56716	0.224311	0.372874
FOXG_03481T0	FOXG_03481	#N/A	#N/A	-1.56618	0.0110256	0.0358845
FOXG_08570T0	FOXG_08570	#N/A	purine-cytosine permease fcy22	-1.5655	0.289622	0.446016
FOXG_00111T0	FOXG_00111	#N/A	dna-binding partial	-1.56319	0.25051	0.402508
FOXG_01570T0	FOXG_01570	FES1	hsp70-like protein	-1.56174	0.00233402	0.00983005
FOXG_09781T0	FOXG_09781	#N/A	#N/A	-1.56029	0.00163721	0.00726335
FOXG_17008T0	FOXG_17008	#N/A	scytalone dehydratase	-1.55987	0.0505433	0.121739
FOXG_11080T0	FOXG_11080	#N/A	30s ribosomal protein s19	-1.55933	0.00566035	0.0208657
FOXG_01504T0	FOXG_01504	#N/A	apoptosis-inducing factor 2	-1.55862	0.000119859	0.00074608
FOXG_07973T4	FOXG_07973	#N/A	hypothetical protein FOMG_03806	-1.55836	0.327092	NA
FOXG_09731T0	FOXG_09731	#N/A	benzoate 4-monooxygenase cytochrome p450	-1.55836	0.327092	NA
FOXG_08144T0	FOXG_08144	#N/A	transcriptional regulatory protein	-1.55818	0.278466	0.433261
FOXG_07593T0	FOXG_07593	#N/A	protein farnesyltransferase geranylgeranyltransferase type i alpha subunit	-1.55721	0.169406	0.304004
FOXG_09270T0	FOXG_09270	#N/A	transcription factor	-1.55721	0.00634151	0.0227818
FOXG_10889T0	FOXG_10889	#N/A	acetyltransferase	-1.55637	0.000994908	0.00475025
FOXG_05229T0	FOXG_05229	MBF1	multiprotein-bridging factor 1	-1.55507	0.0150918	0.046322
FOXG_12966T0	FOXG_12966	#N/A	c6 zinc finger domain-containing protein	-1.55501	0.201986	0.345845
FOXG_07678T0	FOXG_07678	#N/A	alpha -glucosidase	-1.55421	4.90795e-05	0.000340002
FOXG_02109T0	FOXG_02109	#N/A	3-hydroxy acyl- dehydratase	-1.55398	0.00343249	0.0137223
FOXG_02667T0	FOXG_02667	#N/A	choline dehydrogenase	-1.55334	0.330139	NA
FOXG_09304T0	FOXG_09304	#N/A	mak11 protein (maintenance of killer toxin-encoding satellite m1 dsrna)	-1.55114	0.0216758	0.0623689
FOXG_05857T0	FOXG_05857	#N/A	n amino acid transport system protein	-1.55113	0.00305891	0.0124242
FOXG_00817T0	FOXG_00817	#N/A	#N/A	-1.55086	2.40674e-05	0.000180085
FOXG_10281T0	FOXG_10281	#N/A	#N/A	-1.55036	0.0113095	0.0366878
FOXG_10771T0	FOXG_10771	#N/A	uracil permease	-1.54884	0.178219	0.315286
FOXG_01744T1	FOXG_01744	#N/A	#N/A	-1.54876	0.337813	NA
FOXG_09375T0	FOXG_09375	#N/A	related to nucleoporin	-1.54852	0.000759464	0.00378032
FOXG_11106T0	FOXG_11106	#N/A	trna (adenine-n -)-methyltransferase non-catalytic subunit	-1.54787	0.00817931	0.0282215
FOXG_06222T0	FOXG_06222	#N/A	#N/A	-1.54558	0.000503333	0.00263983
FOXG_17014T0	FOXG_17014	#N/A	#N/A	-1.54545	0.344709	0.502984
FOXG_11498T0	FOXG_11498	#N/A	prephenate dehydrogenase (nadp+)	-1.54518	0.000632853	0.00321303
FOXG_08115T0	FOXG_08115	#N/A	ubiquitin carboxyl-terminal hydrolase isozyme l5	-1.54401	0.106406	0.213797
FOXG_04593T0	FOXG_04593	#N/A	#N/A	-1.54369	0.0671292	0.151475
FOXG_00763T0	FOXG_00763	#N/A	molecular chaperone	-1.54326	9.01091e-05	0.000582924
FOXG_00832T0	FOXG_00832	QRI1	udp-n-acetylglucosamine pyrophosphorylase	-1.54288	1.07659e-05	8.67416e-05
FOXG_08244T0	FOXG_08244	#N/A	nadph2 dehydrogenase	-1.54199	0.0104254	0.0343551
FOXG_03256T0	FOXG_03256	#N/A	5 -methylthioadenosine phosphorylase	-1.54122	0.000651877	0.00328897
FOXG_01998T0	FOXG_01998	#N/A	60s acidic ribosomal protein p0	-1.54098	0.0373277	0.0956032
FOXG_01232T0	FOXG_01232	#N/A	#N/A	-1.54049	0.00616904	0.0222611
FOXG_05787T0	FOXG_05787	#N/A	heterokaryon incompatibility protein (het-6or allele)	-1.54013	0.000507293	0.0026559
FOXG_11039T0	FOXG_11039	#N/A	#N/A	-1.53942	0.089207	0.186573
FOXG_11639T0	FOXG_11639	#N/A	uncharacterized hydrolase	-1.53911	0.301225	0.458847
FOXG_01459T0	FOXG_01459	RGD2	rho-gtpase-activating protein 8	-1.53828	0.270682	0.424867
FOXG_01673T0	FOXG_01673	#N/A	methylenetetrahydrofolate reductase	-1.5379	0.000626197	0.00318834
FOXG_10630T0	FOXG_10630	#N/A	cellular nucleic acid-binding protein	-1.53733	0.222599	0.371068
FOXG_09527T0	FOXG_09527	#N/A	zinc-type alcohol dehydrogenase-like protein	-1.5372	0.0656176	0.149001
FOXG_03465T0	FOXG_03465	#N/A	#N/A	-1.53708	0.355454	NA
FOXG_03713T0	FOXG_03713	#N/A	aconitate mitochondrial	-1.53708	0.355454	NA
FOXG_06158T0	FOXG_06158	#N/A	t-complex protein 1 subunit epsilon	-1.53708	0.355454	NA
FOXG_09081T0	FOXG_09081	#N/A	protein transporter sec61 subunit alpha	-1.53708	0.355454	NA
FOXG_10450T0	FOXG_10450	#N/A	#N/A	-1.53708	0.355454	NA
FOXG_13229T0	FOXG_13229	#N/A	beta- -galactanase	-1.53708	0.355454	NA
FOXG_18155T0	FOXG_18155	#N/A	#N/A	-1.53708	0.355454	NA
FOXG_18169T0	FOXG_18169	#N/A	#N/A	-1.53708	0.355454	NA
FOXG_18292T0	FOXG_18292	#N/A	#N/A	-1.53708	0.355454	NA
FOXG_18900T0	FOXG_18900	#N/A	nitrogen assimilation transcription factor nit- partial	-1.53708	0.355454	NA
FOXG_03237T0	FOXG_03237	#N/A	wd repeat protein	-1.53634	0.0121841	0.0389427
FOXG_04869T0	FOXG_04869	#N/A	#N/A	-1.536	0.11203	0.222233
FOXG_02981T0	FOXG_02981	#N/A	multidrug resistance protein	-1.53576	0.348281	0.506451
FOXG_05018T0	FOXG_05018	#N/A	#N/A	-1.53576	0.348281	0.506451
FOXG_20490T0	FOXG_20490	#N/A	#N/A	-1.53479	0.276655	0.431575
FOXG_20473T0	FOXG_20473	#N/A	atp-dependent rna helicase dhx35	-1.53457	0.00998192	0.0332171
FOXG_11758T0	FOXG_11758	#N/A	mfs sugar transporter-like protein	-1.53441	0.282191	0.437527
FOXG_07804T0	FOXG_07804	#N/A	arginine biosynthesis mitochondrial	-1.53368	0.00215196	0.00919393
FOXG_08272T0	FOXG_08272	#N/A	#N/A	-1.53229	0.0377361	0.0963718
FOXG_00023T0	FOXG_00023	#N/A	atp-dependent rna helicase prh1	-1.53125	0.00428983	0.0165258
FOXG_09536T0	FOXG_09536	#N/A	#N/A	-1.5301	0.0770714	0.167616
FOXG_18936T0	FOXG_18936	#N/A	#N/A	-1.52847	0.240478	0.391409
FOXG_03492T0	FOXG_03492	#N/A	mitochondrial import inner membrane translocase subunit tim16	-1.52818	0.000444128	0.00236558
FOXG_05412T0	FOXG_05412	#N/A	autophagy protein 5	-1.5281	0.00845015	0.0289981
FOXG_01753T0	FOXG_01753	#N/A	nuclease domain containing protein	-1.52663	0.0165802	0.0500106
FOXG_17722T0	FOXG_17722	#N/A	phosphoethanolamine n-methyltransferase 3	-1.52661	0.0133981	0.0420374
FOXG_15946T0	FOXG_15946	#N/A	fkbp12-rapamycin complex-associated protein	-1.52524	0.204403	0.348842
FOXG_09978T0	FOXG_09978	#N/A	hypothetical protein FOMG_15300	-1.52378	0.00812703	0.0280956
FOXG_02740T0	FOXG_02740	#N/A	udp-glucoronosyl and udp-glucosyl	-1.52357	0.000926513	0.00445959
FOXG_00350T0	FOXG_00350	#N/A	#N/A	-1.52347	0.00125711	0.00578181
FOXG_08692T0	FOXG_08692	#N/A	tartrate transporter	-1.52238	0.00106081	0.00501642
FOXG_01989T0	FOXG_01989	#N/A	#N/A	-1.52233	0.340986	NA
FOXG_00578T0	FOXG_00578	#N/A	zinc c2h2-type dna-binding partial	-1.52198	0.00242565	0.0101439
FOXG_08500T0	FOXG_08500	#N/A	#N/A	-1.52156	0.00224162	0.00951753
FOXG_21245T0	FOXG_21245	#N/A	nadh dehydrogenase 1 beta subcomplex 7	-1.51977	0.00789746	0.0274728
FOXG_05442T0	FOXG_05442	#N/A	hypothetical protein FOYG_08273	-1.51876	3.69319e-05	0.000265999
FOXG_21154T0	FOXG_21154	#N/A	hypothetical protein FOXG_21154	-1.51612	0.276175	0.431145
FOXG_00966T0	FOXG_00966	#N/A	30s ribosomal protein s5	-1.51546	0.00100576	0.00479176
FOXG_07824T0	FOXG_07824	#N/A	ribosomal rna-processing protein 15	-1.515	0.00414932	0.016096
FOXG_13314T0	FOXG_13314	#N/A	aldehyde reductase 2	-1.51461	0.12768	0.244871
FOXG_11249T0	FOXG_11249	#N/A	trna wybutosine-synthesizing protein 2	-1.51407	0.195283	0.337225
FOXG_09133T0	FOXG_09133	#N/A	#N/A	-1.5136	0.106617	0.214027
FOXG_00566T0	FOXG_00566	#N/A	methylmalonate-semialdehyde dehydrogenase	-1.51257	0.00011294	0.000708553
FOXG_11964T0	FOXG_11964	#N/A	#N/A	-1.51189	0.0857988	0.181407
FOXG_03550T0	FOXG_03550	#N/A	monocarboxylate transporter 2	-1.51167	0.255543	0.408308
FOXG_12795T0	FOXG_12795	TRM2	trna (uracil-5-)-methyltransferase	-1.51162	0.00674561	0.0239913
FOXG_17517T0	FOXG_17517	#N/A	peroxisome proliferation transcriptional regulator	-1.51122	0.073932	0.162698
FOXG_08353T0	FOXG_08353	#N/A	dna-binding protein crea	-1.51055	0.30542	0.463602
FOXG_01738T0	FOXG_01738	#N/A	fe-mn family superoxide dismutase	-1.5102	0.000178532	0.00106223
FOXG_10147T0	FOXG_10147	#N/A	transcription activator protein acu-15	-1.5087	0.116047	0.228371
FOXG_02017T0	FOXG_02017	#N/A	#N/A	-1.50805	0.00213757	0.0091544
FOXG_01544T0	FOXG_01544	#N/A	succinate dehydrogenase	-1.50745	0.000262097	0.00149063
FOXG_01655T0	FOXG_01655	#N/A	kinesin family member 1 13 14	-1.50744	0.000783232	0.00387047
FOXG_02983T0	FOXG_02983	#N/A	#N/A	-1.50683	0.000204409	0.00120014
FOXG_22108T1	FOXG_22108	#N/A	#N/A	-1.50655	0.303786	0.461674
FOXG_05559T0	FOXG_05559	#N/A	hypothetical protein FOXG_05559	-1.50531	0.000210331	0.00123085
FOXG_09062T0	FOXG_09062	#N/A	ribosomal protein 35	-1.5039	0.0020765	0.00893154
FOXG_01870T0	FOXG_01870	#N/A	nadh-cytochrome b5 reductase 1	-1.50332	0.000147424	0.00089695
FOXG_21864T0	FOXG_21864	#N/A	#N/A	-1.50275	0.0481929	0.117446
FOXG_02551T0	FOXG_02551	#N/A	gamma hydroxybutyrate dehydrogenase	-1.50208	0.259226	0.412047
FOXG_00669T0	FOXG_00669	#N/A	rex2- 3`-5` exonuclease	-1.50196	0.00122694	0.00567534
FOXG_08478T0	FOXG_08478	#N/A	#N/A	-1.50152	0.262044	0.415488
FOXG_18021T0	FOXG_18021	#N/A	anaphase-promoting subunit partial	-1.50046	0.00605066	0.0219492
FOXG_11611T0	FOXG_11611	#N/A	protein kinase-like domain	-1.4999	0.0514583	0.123642
FOXG_15807T0	FOXG_15807	#N/A	sarcosine oxidase	-1.49968	0.311078	0.469626
FOXG_04253T0	FOXG_04253	#N/A	carboxymuconolactone decarboxylase	-1.49957	0.0422137	0.105445
FOXG_02426T0	FOXG_02426	#N/A	#N/A	-1.49954	0.0509318	0.122509
FOXG_07835T0	FOXG_07835	#N/A	origin recognition complex subunit 2	-1.49945	0.306391	0.464601
FOXG_18076T0	FOXG_18076	#N/A	hypothetical protein FOXG_18076	-1.49945	0.306391	0.464601
FOXG_03585T0	FOXG_03585	#N/A	small unique nuclear receptor co-repressor	-1.49691	0.00160858	0.00714703
FOXG_03227T0	FOXG_03227	#N/A	copper-activated transcription factor	-1.49626	0.170001	0.304747
FOXG_09953T0	FOXG_09953	#N/A	#N/A	-1.49459	0.000194997	0.00115249
FOXG_12173T0	FOXG_12173	#N/A	#N/A	-1.49375	0.177512	0.314662
FOXG_00380T0	FOXG_00380	#N/A	emp24 gp25l p24 family gold	-1.49303	5.64825e-05	0.000386173
FOXG_06184T0	FOXG_06184	#N/A	ubiquionol cytochrome c reductase hinge protein	-1.49249	1.36604e-05	0.000108105
FOXG_06208T0	FOXG_06208	#N/A	branched-chain amino acid aminotransferase	-1.49097	6.24341e-05	0.000421679
FOXG_08942T0	FOXG_08942	#N/A	glucan -alpha-glucosidase	-1.49091	0.122859	0.237978
FOXG_09438T0	FOXG_09438	#N/A	#N/A	-1.48931	0.00856701	0.0292753
FOXG_02049T0	FOXG_02049	#N/A	#N/A	-1.48922	0.0034844	0.0138861
FOXG_15371T0	FOXG_15371	#N/A	#N/A	-1.48774	0.317666	0.476097
FOXG_09887T0	FOXG_09887	#N/A	protein fmp42	-1.48731	0.00117466	0.00547623
FOXG_05741T0	FOXG_05741	#N/A	protein ted1	-1.48706	0.000371971	0.00202119
FOXG_02520T0	FOXG_02520	#N/A	hypothetical protein FOXG_02520	-1.48544	0.0291703	0.0789622
FOXG_01433T0	FOXG_01433	#N/A	et-dependent rrna methyltransferase spb-1	-1.485	0.000740174	0.0036905
FOXG_16549T0	FOXG_16549	#N/A	aspartate racemase	-1.48314	0.0904693	0.188592
FOXG_08675T0	FOXG_08675	#N/A	molybdenum cofactor biosynthetic protein	-1.48198	0.0390308	0.0991656
FOXG_20079T0	FOXG_20079	#N/A	phosphoethanolamine n-methyltransferase 3	-1.48125	0.010527	0.0346052
FOXG_12295T0	FOXG_12295	#N/A	#N/A	-1.48071	0.0704641	0.157039
FOXG_09435T0	FOXG_09435	#N/A	ribosome production factor 1	-1.48059	0.0128061	0.040478
FOXG_05147T0	FOXG_05147	#N/A	nadh-ubiquinone oxidoreductase 24 kda mitochondrial	-1.47988	0.00123033	0.00568509
FOXG_11115T0	FOXG_11115	#N/A	l-aminoadipate-semialdehyde dehydrogenase	-1.47813	0.00341055	0.013653
FOXG_18658T0	FOXG_18658	#N/A	#N/A	-1.47773	0.00605545	0.0219492
FOXG_16487T0	FOXG_16487	#N/A	#N/A	-1.47661	0.320197	0.478505
FOXG_06262T0	FOXG_06262	#N/A	#N/A	-1.47651	0.0657783	0.149222
FOXG_03905T0	FOXG_03905	#N/A	#N/A	-1.47501	0.363691	NA
FOXG_17617T0	FOXG_17617	#N/A	protein mch2 (monocarboxylate permease)	-1.47501	0.363691	NA
FOXG_01666T0	FOXG_01666	#N/A	monocarboxylate transporter 4	-1.47411	0.0764638	0.166457
FOXG_19008T0	FOXG_19008	#N/A	hypothetical protein FOMG_06591	-1.47321	0.304988	0.463025
FOXG_01672T0	FOXG_01672	#N/A	leucyl-trna mitochondrial	-1.47316	0.00310172	0.0125808
FOXG_17507T0	FOXG_17507	#N/A	glycoside hydrolase	-1.47299	0.273201	0.427688
FOXG_02115T0	FOXG_02115	#N/A	#N/A	-1.47282	0.00669352	0.0238338
FOXG_13514T0	FOXG_13514	#N/A	carboxymuconolactone decarboxylase	-1.47275	0.201188	0.344744
FOXG_10409T0	FOXG_10409	#N/A	6-aminohexanoate-dimer hydrolase	-1.47269	0.00639509	0.0229372
FOXG_03373T0	FOXG_03373	#N/A	atp synthase subunit mitochondrial	-1.47244	4.68425e-05	0.00032654
FOXG_17293T0	FOXG_17293	#N/A	bloom syndrome protein	-1.47225	0.18628	0.325661
FOXG_08058T0	FOXG_08058	#N/A	t-complex protein 1 subunit eta	-1.47158	0.000178394	0.00106213
FOXG_04190T0	FOXG_04190	#N/A	amino-acid mitochondrial	-1.47146	0.0570401	0.133906
FOXG_11723T0	FOXG_11723	#N/A	2-dehydropantoate 2-reductase	-1.47084	0.0305981	0.0820283
FOXG_13301T0	FOXG_13301	#N/A	choline dehydrogenase	-1.47056	0.0320814	0.0850057
FOXG_11702T0	FOXG_11702	#N/A	#N/A	-1.46943	0.000855053	0.00416979
FOXG_00526T0	FOXG_00526	#N/A	3-phytase a	-1.46871	0.365666	NA
FOXG_10856T0	FOXG_10856	#N/A	#N/A	-1.46871	0.365666	NA
FOXG_08746T0	FOXG_08746	#N/A	transcriptional regulatory protein moc3	-1.4683	0.00419741	0.0162401
FOXG_03711T0	FOXG_03711	#N/A	glycosylphosphatidylinositol transamidase	-1.46811	0.000431706	0.00230632
FOXG_12708T0	FOXG_12708	#N/A	alcohol dehydrogenase	-1.46795	0.371532	0.530888
FOXG_11351T0	FOXG_11351	#N/A	elongator complex protein 4	-1.46582	0.248972	0.401003
FOXG_16628T0	FOXG_16628	#N/A	alcohol oxidase	-1.46498	0.000885661	0.00428615
FOXG_02661T0	FOXG_02661	#N/A	#N/A	-1.46433	0.233325	0.383416
FOXG_08842T0	FOXG_08842	#N/A	t-complex protein 1 subunit beta	-1.46409	0.0014938	0.00669727
FOXG_08159T0	FOXG_08159	#N/A	like subfamily c member 3	-1.46344	0.000176949	0.00105564
FOXG_03798T0	FOXG_03798	#N/A	proline racemase	-1.46315	0.377617	NA
FOXG_04241T1	FOXG_04241	#N/A	ap-1 complex subunit gamma-1	-1.46315	0.377617	NA
FOXG_05497T1	FOXG_05497	#N/A	mitochondrial import receptor subunit tom-70	-1.46315	0.377617	NA
FOXG_07481T0	FOXG_07481	#N/A	cmgc protein kinase	-1.46315	0.377617	NA
FOXG_08175T0	FOXG_08175	#N/A	c2h2 type zinc finger containing protein	-1.46315	0.377617	NA
FOXG_10926T0	FOXG_10926	#N/A	methylisocitrate lyase	-1.46315	0.377617	NA
FOXG_13321T0	FOXG_13321	#N/A	hypothetical protein FOXG_13321	-1.46315	0.377617	NA
FOXG_17287T0	FOXG_17287	#N/A	#N/A	-1.46315	0.377617	NA
FOXG_19081T0	FOXG_19081	#N/A	protein serac1	-1.46315	0.377617	NA
FOXG_05134T0	FOXG_05134	#N/A	37s ribosomal protein mitochondrial	-1.4629	4.45966e-05	0.000313587
FOXG_00028T0	FOXG_00028	#N/A	endo alpha- polygalactosaminidase precursor	-1.46155	0.0802768	0.172479
FOXG_13056T0	FOXG_13056	#N/A	fad dependent oxidoreductase superfamily	-1.4608	0.328843	0.486541
FOXG_10181T0	FOXG_10181	#N/A	protein prib	-1.4607	0.326114	0.48419
FOXG_08535T0	FOXG_08535	#N/A	protein disulfide-isomerase	-1.45873	0.153542	0.282181
FOXG_11752T0	FOXG_11752	#N/A	pyrroline-5-carboxylate reductase	-1.45855	0.000292156	0.00163808
FOXG_15429T0	FOXG_15429	#N/A	penicillin binding protein	-1.45851	0.00034434	0.00188951
FOXG_11328T0	FOXG_11328	#N/A	#N/A	-1.4571	0.00213881	0.00915525
FOXG_05040T0	FOXG_05040	#N/A	methyltransferase	-1.45692	0.0198436	0.0579668
FOXG_05907T0	FOXG_05907	#N/A	hypothetical protein FOC1_g10011931	-1.45595	0.0118061	0.0380078
FOXG_01478T0	FOXG_01478	#N/A	#N/A	-1.45582	0.000137024	0.000841732
FOXG_01882T0	FOXG_01882	#N/A	#N/A	-1.45556	0.369762	NA
FOXG_18330T0	FOXG_18330	#N/A	chloramphenicol acetyltransferase-like domain protein	-1.45556	0.369762	NA
FOXG_14485T0	FOXG_14485	#N/A	fluconazole resistance protein	-1.4553	0.289533	0.446016
FOXG_08856T0	FOXG_08856	#N/A	protein farnesyltransferase geranylgeranyltransferase type-1 subunit alpha	-1.45454	0.0123322	0.039289
FOXG_08578T0	FOXG_08578	#N/A	structural maintenance-chromosome 2	-1.4545	0.000722079	0.00360755
FOXG_19542T0	FOXG_19542	#N/A	hypothetical protein FOMG_04010	-1.454	0.223287	0.372005
FOXG_08089T0	FOXG_08089	#N/A	nadh-ubiquinone oxidoreductase kda subunit	-1.4498	0.000336083	0.00184991
FOXG_19040T0	FOXG_19040	#N/A	#N/A	-1.44929	0.371751	NA
FOXG_00549T0	FOXG_00549	#N/A	calcium-transporting atpase 1	-1.44896	0.00068652	0.0034481
FOXG_02253T0	FOXG_02253	#N/A	polyadenylation factor subunit 2	-1.44883	0.00943725	0.031773
FOXG_11195T2	FOXG_11195	#N/A	60s ribosomal protein l20	-1.44845	0.373396	NA
FOXG_17253T0	FOXG_17253	#N/A	#N/A	-1.44839	0.0207971	0.0602181
FOXG_11005T0	FOXG_11005	#N/A	#N/A	-1.44749	0.0174149	0.0520515
FOXG_13278T0	FOXG_13278	#N/A	positive regulator of purine utilization	-1.44694	0.224736	0.37337
FOXG_09843T0	FOXG_09843	#N/A	oxalate decarboxylase	-1.44691	0.224204	0.372835
FOXG_02879T0	FOXG_02879	#N/A	#N/A	-1.44645	0.0773518	0.167897
FOXG_01999T0	FOXG_01999	#N/A	trna (guanine-n -)-methyltransferase subunit trm82	-1.44628	0.02823	0.0767909
FOXG_07963T0	FOXG_07963	SER1	phosphoserine aminotransferase	-1.44611	0.000236966	0.00136164
FOXG_11411T0	FOXG_11411	#N/A	acetyltransferase	-1.44412	0.0115312	0.0372576
FOXG_11627T0	FOXG_11627	#N/A	mating protein ssf1	-1.44394	0.00851343	0.0291258
FOXG_04224T3	FOXG_04224	#N/A	rna-binding protein	-1.44344	0.38819	NA
FOXG_04558T0	FOXG_04558	#N/A	#N/A	-1.44344	0.38819	NA
FOXG_05489T1	FOXG_05489	#N/A	sumo-conjugating enzyme ubc9	-1.44344	0.38819	NA
FOXG_12701T0	FOXG_12701	#N/A	#N/A	-1.44344	0.38819	NA
FOXG_12825T1	FOXG_12825	#N/A	amino-acid permease inda1	-1.44344	0.38819	NA
FOXG_15844T0	FOXG_15844	#N/A	hypothetical protein FOMG_17553	-1.44344	0.38819	NA
FOXG_15953T0	FOXG_15953	#N/A	methyltransferase type 11	-1.44344	0.38819	NA
FOXG_17176T0	FOXG_17176	#N/A	#N/A	-1.44344	0.38819	NA
FOXG_18627T0	FOXG_18627	#N/A	#N/A	-1.44344	0.38819	NA
FOXG_21637T0	FOXG_21637	#N/A	#N/A	-1.44344	0.38819	NA
FOXG_21865T0	FOXG_21865	#N/A	#N/A	-1.44344	0.38819	NA
FOXG_12841T0	FOXG_12841	#N/A	ribosomal protein s15 precursor-like protein	-1.44241	0.000222327	0.00129339
FOXG_18431T0	FOXG_18431	#N/A	#N/A	-1.44238	0.19514	0.337174
FOXG_05336T0	FOXG_05336	#N/A	#N/A	-1.44186	0.0437484	0.108487
FOXG_07597T0	FOXG_07597	#N/A	acid phosphatase	-1.44126	0.0716831	0.158968
FOXG_02437T0	FOXG_02437	#N/A	hypothetical protein FOZG_04744	-1.44081	0.00174862	0.0077038
FOXG_13893T0	FOXG_13893	FBP26	fructose- -bisphosphatase	-1.44021	0.25074	0.40267
FOXG_01474T0	FOXG_01474	#N/A	#N/A	-1.4397	0.0125303	0.0397641
FOXG_02160T0	FOXG_02160	#N/A	54s ribosomal protein l12	-1.4387	0.000536194	0.00278915
FOXG_02002T0	FOXG_02002	#N/A	tip elongation protein 1	-1.43847	0.000267493	0.00151819
FOXG_00729T0	FOXG_00729	#N/A	pl6 protein	-1.43587	0.000471575	0.00249237
FOXG_11396T0	FOXG_11396	#N/A	#N/A	-1.435	0.0343868	0.0898826
FOXG_01593T0	FOXG_01593	#N/A	#N/A	-1.43461	0.00406966	0.0158423
FOXG_11052T0	FOXG_11052	#N/A	beta- -n-acetylglucosaminyltransferase	-1.43416	0.377506	NA
FOXG_02201T0	FOXG_02201	#N/A	hypothetical protein FOMG_04853	-1.43352	0.25239	0.404434
FOXG_10574T0	FOXG_10574	#N/A	#N/A	-1.43267	0.086252	0.182236
FOXG_01203T0	FOXG_01203	#N/A	solute carrier family 35 member f2	-1.43159	0.0124355	0.0395191
FOXG_11553T0	FOXG_11553	#N/A	hypothetical protein FOZG_11650	-1.43073	0.000883012	0.00427752
FOXG_11369T0	FOXG_11369	#N/A	dna polymerase delta subunit 3	-1.43064	0.108006	0.215843
FOXG_07902T0	FOXG_07902	#N/A	signal recognition particle subunit srp19	-1.43027	0.00123664	0.00570829
FOXG_12671T0	FOXG_12671	AAT2	aspartate mitochondrial	-1.42919	0.0132418	0.0416353
FOXG_01832T0	FOXG_01832	#N/A	#N/A	-1.42909	0.0261372	0.0724269
FOXG_05440T0	FOXG_05440	#N/A	u3 small nucleolar rna-associated protein 25	-1.42869	0.00721084	0.025372
FOXG_04046T0	FOXG_04046	#N/A	4-coumarate-- ligase-like 7	-1.42768	0.0378397	0.0966087
FOXG_18004T0	FOXG_18004	#N/A	#N/A	-1.42664	0.224079	0.372767
FOXG_08747T0	FOXG_08747	#N/A	adenylosuccinate synthetase	-1.42644	0.000104918	0.000666609
FOXG_13827T0	FOXG_13827	#N/A	nicotinamide riboside kinase	-1.42529	0.00208092	0.00894193
FOXG_15731T0	FOXG_15731	#N/A	nad -binding domain partial	-1.42463	0.10205	0.207386
FOXG_13677T0	FOXG_13677	#N/A	carbonic anhydrase	-1.42342	0.000992067	0.00473923
FOXG_05240T0	FOXG_05240	#N/A	#N/A	-1.42189	0.0597999	0.139064
FOXG_11426T0	FOXG_11426	#N/A	duf636 domain protein	-1.4215	0.00652234	0.0233122
FOXG_05082T0	FOXG_05082	#N/A	#N/A	-1.4205	0.10981	0.218563
FOXG_03977T0	FOXG_03977	#N/A	#N/A	-1.42039	0.0646713	0.147489
FOXG_14994T0	FOXG_14994	#N/A	#N/A	-1.41977	0.191159	0.332166
FOXG_09706T0	FOXG_09706	#N/A	#N/A	-1.41975	0.00398732	0.0155969
FOXG_02262T0	FOXG_02262	#N/A	like subfamily c member 7	-1.41938	0.000381247	0.00206528
FOXG_13371T0	FOXG_13371	#N/A	siderophore iron transporter mirb	-1.41932	5.75015e-05	0.000391336
FOXG_03434T0	FOXG_03434	#N/A	hypothetical protein FOMG_12859	-1.41897	0.022005	0.0630581
FOXG_09297T0	FOXG_09297	#N/A	phosphatidylinositol-glycan class o protein (pig-o)	-1.41896	0.000499264	0.00262275
FOXG_04454T0	FOXG_04454	#N/A	#N/A	-1.41701	0.00665945	0.0237323
FOXG_00398T0	FOXG_00398	#N/A	60s ribosomal protein mitochondrial	-1.41653	0.00402407	0.0156988
FOXG_06366T0	FOXG_06366	#N/A	molybdopterin molybdotransferase	-1.41548	0.00236724	0.00993706
FOXG_06406T0	FOXG_06406	#N/A	atp-dependent rna helicase mak5	-1.4144	0.00149466	0.00669773
FOXG_18397T0	FOXG_18397	#N/A	spermidine hydroxycinnamoyl transferase-like	-1.4131	0.00110461	0.00518603
FOXG_05045T0	FOXG_05045	#N/A	54s ribosomal protein mitochondrial	-1.41216	0.000538835	0.00279472
FOXG_13063T0	FOXG_13063	#N/A	l-sorbosone dehydrogenase	-1.41208	0.129893	0.248206
FOXG_11012T0	FOXG_11012	#N/A	mannosyl-oligosaccharide alpha- -mannosidase 1b	-1.4114	0.0560444	0.132195
FOXG_01956T0	FOXG_01956	#N/A	meiotically up-regulated protein 71 protein	-1.41116	0.00586446	0.021458
FOXG_15884T0	FOXG_15884	#N/A	#N/A	-1.4109	0.0331373	0.0872061
FOXG_03200T0	FOXG_03200	#N/A	#N/A	-1.41063	0.00128641	0.00589217
FOXG_12210T0	FOXG_12210	#N/A	#N/A	-1.41048	0.000226244	0.00130933
FOXG_03675T0	FOXG_03675	GCY1	alcohol dehydrogenase	-1.40941	0.00636063	0.0228228
FOXG_09462T0	FOXG_09462	#N/A	coatomer subunit delta	-1.40814	0.00277706	0.0114414
FOXG_00426T0	FOXG_00426	#N/A	ammonium transporter mepa	-1.4052	0.0139406	0.0433571
FOXG_05929T0	FOXG_05929	#N/A	3-methyl-2-oxobutanoate hydroxymethyltransferase	-1.4043	0.00911777	0.030814
FOXG_04085T0	FOXG_04085	#N/A	nadh-ubiquinone oxidoreductase 23 kda mitochondrial	-1.40426	0.00183485	0.00803991
FOXG_07416T0	FOXG_07416	#N/A	carotenoid (9 )-cleavage dioxygenase	-1.40377	0.322176	0.480508
FOXG_00123T0	FOXG_00123	#N/A	#N/A	-1.40345	0.0328721	0.0866106
FOXG_11312T0	FOXG_11312	#N/A	minor allergen alt a 7	-1.40339	0.00315618	0.0127668
FOXG_09209T0	FOXG_09209	#N/A	#N/A	-1.40297	0.00331059	0.0132767
FOXG_13807T0	FOXG_13807	#N/A	u3 small nucleolar rna-associated protein 5	-1.40201	0.00677282	0.0240592
FOXG_06360T0	FOXG_06360	#N/A	major histocompatibility class i	-1.40177	0.00135626	0.00616452
FOXG_10643T0	FOXG_10643	#N/A	translation factor mitochondrial	-1.40114	0.000922993	0.00444506
FOXG_06003T0	FOXG_06003	#N/A	#N/A	-1.40107	0.000468638	0.00247832
FOXG_17408T0	FOXG_17408	#N/A	fungal specific transcription factor domain-containing protein	-1.39946	0.350068	0.508419
FOXG_02159T0	FOXG_02159	#N/A	midasin (aaa atpase)	-1.39907	0.0328159	0.0864882
FOXG_00959T0	FOXG_00959	#N/A	spore coat protein sp96 precursor	-1.39892	0.000583801	0.0029902
FOXG_12371T0	FOXG_12371	#N/A	#N/A	-1.3982	0.00998078	0.0332171
FOXG_11123T0	FOXG_11123	#N/A	rna-directed rna polymerase	-1.39659	0.0500501	0.120881
FOXG_19126T0	FOXG_19126	#N/A	#N/A	-1.39576	0.0663245	0.150193
FOXG_10417T0	FOXG_10417	#N/A	lipase 2	-1.39566	0.114798	0.226414
FOXG_08594T0	FOXG_08594	#N/A	transcription initiation protein spt3	-1.39453	0.0195218	0.057214
FOXG_07465T0	FOXG_07465	#N/A	amino acid permease	-1.39392	0.0526452	0.125949
FOXG_02471T1	FOXG_02471	#N/A	#N/A	-1.39383	0.402428	NA
FOXG_03213T0	FOXG_03213	#N/A	#N/A	-1.39383	0.402428	NA
FOXG_04668T0	FOXG_04668	#N/A	agmatine deiminase	-1.39383	0.402428	NA
FOXG_09712T0	FOXG_09712	#N/A	transcriptional activator mut3p	-1.39383	0.402428	NA
FOXG_09844T0	FOXG_09844	#N/A	fad-dependent monooxygenase	-1.39383	0.402428	NA
FOXG_17934T0	FOXG_17934	#N/A	#N/A	-1.39383	0.402428	NA
FOXG_20347T0	FOXG_20347	#N/A	#N/A	-1.39383	0.402428	NA
FOXG_20776T0	FOXG_20776	#N/A	#N/A	-1.39383	0.402428	NA
FOXG_20783T0	FOXG_20783	#N/A	#N/A	-1.39383	0.402428	NA
FOXG_22757T0	FOXG_22757	#N/A	#N/A	-1.39383	0.402428	NA
FOXG_14230T0	FOXG_14230	HAC1	transcriptional activator hac1	-1.39383	0.402428	NA
FOXG_21820T0	FOXG_21820	#N/A	#N/A	-1.39365	0.103595	0.209673
FOXG_08949T0	FOXG_08949	#N/A	#N/A	-1.39205	0.315811	0.474082
FOXG_16605T0	FOXG_16605	#N/A	alanyl-trna synthetase	-1.38959	0.0104255	0.0343551
FOXG_03741T0	FOXG_03741	#N/A	golgi transport complex component cog5	-1.38922	0.00362457	0.0143674
FOXG_03512T0	FOXG_03512	#N/A	transcription activator	-1.3891	0.0464066	0.113904
FOXG_11289T1	FOXG_11289	#N/A	plasma membrane atpase	-1.389	0.350521	0.508793
FOXG_19041T0	FOXG_19041	#N/A	#N/A	-1.38791	0.200376	0.343882
FOXG_04011T0	FOXG_04011	#N/A	#N/A	-1.3877	0.353034	0.511439
FOXG_02909T0	FOXG_02909	#N/A	cocaine esterase	-1.3872	0.0389369	0.0990119
FOXG_06229T0	FOXG_06229	#N/A	ribosomal protein partial	-1.3868	0.000412055	0.00221197
FOXG_08257T0	FOXG_08257	#N/A	dna topoisomerase ii	-1.38679	0.000117637	0.000734301
FOXG_00781T0	FOXG_00781	#N/A	family pyridoxal phosphate enzyme	-1.3861	0.00577187	0.0211786
FOXG_05840T1	FOXG_05840	#N/A	prd1-proteinase yscd	-1.38499	0.16563	0.298658
FOXG_02543T0	FOXG_02543	#N/A	#N/A	-1.38479	0.358112	0.517028
FOXG_14274T0	FOXG_14274	#N/A	hypothetical protein FOXG_14274	-1.38282	0.391569	NA
FOXG_14244T0	FOXG_14244	#N/A	#N/A	-1.38073	0.148681	0.275009
FOXG_08499T0	FOXG_08499	#N/A	aaa family atpase	-1.38041	0.0643918	0.147051
FOXG_02370T0	FOXG_02370	#N/A	f-box and wd-40 domain-containing protein met30	-1.38025	0.00234473	0.00987048
FOXG_09196T0	FOXG_09196	#N/A	#N/A	-1.37967	0.392982	NA
FOXG_03259T0	FOXG_03259	#N/A	#N/A	-1.37836	0.00426308	0.016437
FOXG_16862T0	FOXG_16862	#N/A	hypothetical protein FOXG_16862	-1.3773	0.0223504	0.063767
FOXG_10350T0	FOXG_10350	#N/A	ribosome assembly protein rrb1	-1.37657	0.00154688	0.00689698
FOXG_09874T0	FOXG_09874	#N/A	hard surface induced protein 3	-1.37654	0.23305	0.383255
FOXG_12680T1	FOXG_12680	#N/A	duf636 domain protein	-1.3762	0.314864	0.472775
FOXG_00807T0	FOXG_00807	#N/A	wd repeat protein wdr6	-1.37591	0.0106294	0.0348629
FOXG_03722T0	FOXG_03722	#N/A	serine palmitoyltransferase	-1.37508	0.316956	0.475273
FOXG_01884T0	FOXG_01884	#N/A	#N/A	-1.37467	0.000174689	0.00104286
FOXG_21640T0	FOXG_21640	#N/A	#N/A	-1.37385	0.344599	0.502905
FOXG_04413T0	FOXG_04413	#N/A	oxidoreductase	-1.3736	4.29581e-05	0.000303987
FOXG_13374T0	FOXG_13374	#N/A	#N/A	-1.37357	0.00543652	0.0202504
FOXG_19832T0	FOXG_19832	#N/A	#N/A	-1.3731	0.358464	0.517368
FOXG_01853T0	FOXG_01853	#N/A	60s ribosome subunit biogenesis protein nip7	-1.37307	0.0030617	0.0124299
FOXG_05429T0	FOXG_05429	#N/A	emp24 gp25l p24 family gold	-1.37298	0.000454203	0.00241058
FOXG_00247T0	FOXG_00247	#N/A	#N/A	-1.37262	0.409251	NA
FOXG_02833T0	FOXG_02833	#N/A	#N/A	-1.37262	0.409251	NA
FOXG_04089T0	FOXG_04089	#N/A	#N/A	-1.37262	0.409251	NA
FOXG_04670T0	FOXG_04670	#N/A	3-hydroxypropionyl-coenzyme a dehydratase	-1.37262	0.409251	NA
FOXG_05068T0	FOXG_05068	#N/A	nodulation protein g	-1.37262	0.409251	NA
FOXG_05723T0	FOXG_05723	#N/A	#N/A	-1.37262	0.409251	NA
FOXG_07853T0	FOXG_07853	#N/A	#N/A	-1.37262	0.409251	NA
FOXG_09394T0	FOXG_09394	#N/A	phosphatidylinositol 4-kinase	-1.37262	0.409251	NA
FOXG_09408T0	FOXG_09408	#N/A	emopamil-binding protein (phenylalkylamine ca2+ antagonist binding protein)	-1.37262	0.409251	NA
FOXG_10134T0	FOXG_10134	#N/A	lrr receptor-like serine threonine-protein kinase	-1.37262	0.409251	NA
FOXG_10504T0	FOXG_10504	#N/A	caax prenyl protease 2	-1.37262	0.409251	NA
FOXG_13598T0	FOXG_13598	#N/A	protease s8 tripeptidyl peptidase	-1.37262	0.409251	NA
FOXG_18699T0	FOXG_18699	#N/A	#N/A	-1.37262	0.409251	NA
FOXG_19878T0	FOXG_19878	#N/A	#N/A	-1.37262	0.409251	NA
FOXG_20014T0	FOXG_20014	#N/A	#N/A	-1.37262	0.409251	NA
FOXG_05912T1	FOXG_05912	YNL035C	wd40 repeat protein	-1.37262	0.409251	NA
FOXG_03002T0	FOXG_03002	#N/A	#N/A	-1.372	0.394891	NA
FOXG_03042T0	FOXG_03042	#N/A	#N/A	-1.37142	0.000408144	0.00219362
FOXG_03204T0	FOXG_03204	#N/A	alcohol oxidase	-1.37135	0.00048705	0.00256501
FOXG_01531T0	FOXG_01531	#N/A	periodic tryptophan protein 2	-1.37107	0.00529255	0.0197555
FOXG_12260T0	FOXG_12260	#N/A	catalase-peroxidase	-1.37045	0.00080947	0.00398684
FOXG_03513T0	FOXG_03513	#N/A	trichodiene oxygenase cytochrome p450	-1.36975	0.155605	0.284795
FOXG_17988T0	FOXG_17988	#N/A	#N/A	-1.36899	0.0683355	0.153768
FOXG_05029T0	FOXG_05029	#N/A	vesicle-associated membrane protein-associated protein b	-1.36885	0.000121688	0.000756405
FOXG_11414T0	FOXG_11414	#N/A	monocarboxylate transporter 8	-1.36874	0.039942	0.10099
FOXG_13912T0	FOXG_13912	#N/A	ribosome biogenesis protein brx1	-1.36853	0.00353223	0.0140578
FOXG_06095T0	FOXG_06095	#N/A	arylamine n-acetyltransferase 2	-1.36833	0.0357552	0.092535
FOXG_01028T0	FOXG_01028	#N/A	polysaccharide synthase cps1	-1.368	0.120544	0.234985
FOXG_04460T0	FOXG_04460	#N/A	cytochrome p450 3a7	-1.3658	0.111776	0.221831
FOXG_12325T0	FOXG_12325	#N/A	related to dal5p	-1.3657	0.365161	0.524058
FOXG_07904T0	FOXG_07904	#N/A	oleate activated transcription factor 3	-1.36393	0.0754334	0.164739
FOXG_08610T0	FOXG_08610	#N/A	abc transporter g family member 24	-1.36389	0.196662	0.338816
FOXG_10269T0	FOXG_10269	#N/A	#N/A	-1.3633	0.335597	0.493411
[truncated: 25,348 more rows]

## Sheet: 50J_0min_vs_ctrl
TRANS	GENE_ID	MUT	DESC	log2FoldChange	pvalue	padj
FOXG_09961T0	FOXG_09961	#N/A	galactinol synthase	-7.11616	6.02934e-10	2.302e-06
FOXG_15720T0	FOXG_15720	#N/A	related to oxidoreductase	-5.30697	6.47825e-10	2.302e-06
FOXG_08913T0	FOXG_08913	#N/A	#N/A	-4.7137	1.38364e-09	2.302e-06
FOXG_02731T0	FOXG_02731	#N/A	nad h-dependent oxidoreductase	-6.35172	1.51507e-09	2.302e-06
FOXG_12142T0	FOXG_12142	#N/A	hsp30 heat shock protein yro1p	-5.41524	1.71172e-09	2.302e-06
FOXG_11750T0	FOXG_11750	#N/A	protein rds1	-5.32018	1.75859e-09	2.302e-06
FOXG_10620T0	FOXG_10620	#N/A	glucose transporter rco-3	-3.93017	2.86199e-09	3.21116e-06
FOXG_10989T0	FOXG_10989	#N/A	allantoate permease	-4.51071	3.7091e-09	3.64141e-06
FOXG_03231T0	FOXG_03231	#N/A	regulatory protein amda	-4.62116	6.01214e-09	5.24659e-06
FOXG_11729T0	FOXG_11729	#N/A	#N/A	-4.60318	1.00152e-08	7.7289e-06
FOXG_10144T0	FOXG_10144	#N/A	hypothetical protein FOZG_14436	4.73851	1.22557e-08	7.7289e-06
FOXG_02777T0	FOXG_02777	#N/A	magnesium-translocating p-type atpase	3.68007	1.25714e-08	7.7289e-06
FOXG_03944T0	FOXG_03944	#N/A	beta-fructofuranosidase	-4.31111	1.27929e-08	7.7289e-06
FOXG_12178T0	FOXG_12178	#N/A	#N/A	-5.51616	1.50671e-08	8.45262e-06
FOXG_08697T0	FOXG_08697	#N/A	catalase	-4.1398	2.10609e-08	1.10275e-05
FOXG_06303T0	FOXG_06303	#N/A	l-iditol 2-dehydrogenase	-3.73628	2.84873e-08	1.39837e-05
FOXG_05476T0	FOXG_05476	#N/A	arabinose 5-phosphate isomerase	-3.65135	3.73049e-08	1.72348e-05
FOXG_10652T0	FOXG_10652	#N/A	s- glutathione dehydrogenase alcohol dehydrogenase	-4.39823	5.34595e-08	2.33262e-05
FOXG_15362T0	FOXG_15362	#N/A	hypothetical protein FOMG_05910	-5.1334	6.98982e-08	2.88937e-05
FOXG_09962T0	FOXG_09962	#N/A	alcohol dehydrogenase	-4.10213	8.68057e-08	3.40886e-05
FOXG_14656T0	FOXG_14656	#N/A	alcohol dehydrogenase (nadp+)	-3.93817	1.03124e-07	3.85682e-05
FOXG_19100T0	FOXG_19100	#N/A	#N/A	-4.24409	1.11386e-07	3.97648e-05
FOXG_01073T0	FOXG_01073	#N/A	s-adenosylmethionine:diacylglycerol 3-amino-3-carboxypropyl transferase	-3.44367	1.7028e-07	5.81469e-05
FOXG_16924T0	FOXG_16924	#N/A	hypothetical protein FOXG_16924	-4.56058	1.96385e-07	6.42669e-05
FOXG_10210T0	FOXG_10210	#N/A	cation diffusion facilitator 1	5.43656	3.05069e-07	9.39259e-05
FOXG_09436T0	FOXG_09436	#N/A	noc3 required for maturation and intranuclear transport of pre-ribosome	4.72979	3.10934e-07	9.39259e-05
FOXG_04784T0	FOXG_04784	#N/A	chaperone hcha	-4.02423	3.27904e-07	9.53835e-05
FOXG_03516T0	FOXG_03516	#N/A	#N/A	4.78394	3.48507e-07	9.77561e-05
FOXG_12392T0	FOXG_12392	#N/A	salicylate 1-monooxygenase	-4.51935	4.05804e-07	0.000106789
FOXG_02021T0	FOXG_02021	#N/A	wd repeat-containing protein	4.50372	4.07903e-07	0.000106789
FOXG_07494T0	FOXG_07494	#N/A	#N/A	-3.84905	4.76463e-07	0.000120714
FOXG_00857T0	FOXG_00857	#N/A	rapid response to glucose protein 1	5.23168	5.50375e-07	0.000135083
FOXG_08545T0	FOXG_08545	#N/A	nucleolar gtp-binding protein	4.53988	5.89638e-07	0.000140334
FOXG_10059T0	FOXG_10059	#N/A	family inorganic phosphate transporter	-3.60783	6.42939e-07	0.000148519
FOXG_12187T0	FOXG_12187	#N/A	major facilitator superfamily partial	-4.48124	6.86572e-07	0.000150595
FOXG_01019T0	FOXG_01019	#N/A	pescadillo development protein	4.5247	7.24291e-07	0.000150595
FOXG_07780T0	FOXG_07780	#N/A	u3 small nucleolar rna-associated protein 6	4.8223	7.27064e-07	0.000150595
FOXG_08336T0	FOXG_08336	#N/A	arm-like repeat-containing partial	4.74995	7.28624e-07	0.000150595
FOXG_16836T0	FOXG_16836	#N/A	catalase	-3.76264	7.71249e-07	0.000155318
FOXG_00125T0	FOXG_00125	#N/A	40s ribosomal protein s28	5.10691	8.89701e-07	0.0001726
FOXG_10250T0	FOXG_10250	#N/A	ribosome biogenesis protein erb1	4.89566	9.01016e-07	0.0001726
FOXG_04076T0	FOXG_04076	#N/A	purine-cytosine permease fcy2	3.74184	9.85518e-07	0.000181266
FOXG_00288T0	FOXG_00288	#N/A	18s rrna biogenesis protein rcl1	4.65392	9.92415e-07	0.000181266
FOXG_13474T0	FOXG_13474	#N/A	#N/A	4.59645	1.04312e-06	0.000186197
FOXG_05557T0	FOXG_05557	#N/A	guanine nucleotide-binding protein subunit beta-like protein	4.676	1.08118e-06	0.000188702
FOXG_09966T0	FOXG_09966	#N/A	linear gramicidin synthase subunit d	-3.57303	1.24385e-06	0.000212373
FOXG_19852T0	FOXG_19852	#N/A	#N/A	-3.64951	1.28361e-06	0.000214499
FOXG_09879T0	FOXG_09879	#N/A	transmembrane amino acid transporter	3.51816	1.69728e-06	0.000277717
FOXG_13743T0	FOXG_13743	#N/A	#N/A	4.40468	1.75569e-06	0.000281412
FOXG_05529T0	FOXG_05529	#N/A	isocitrate lyase	-3.69593	1.92147e-06	0.000292197
FOXG_01344T0	FOXG_01344	#N/A	neutral amino acid permease	5.34301	1.92896e-06	0.000292197
FOXG_08462T0	FOXG_08462	#N/A	h aca ribonucleoprotein complex non-core subunit naf1	4.43501	1.93459e-06	0.000292197
FOXG_01605T0	FOXG_01605	#N/A	#N/A	-3.60414	2.1354e-06	0.000303611
FOXG_02230T0	FOXG_02230	#N/A	mrna turnover protein 4	4.32787	2.1398e-06	0.000303611
FOXG_08404T0	FOXG_08404	#N/A	lcp5-u3 small nucleolar ribonucleoprotein involved in maturation of 18s rrna	4.50763	2.17569e-06	0.000303611
FOXG_00329T0	FOXG_00329	#N/A	fk506-binding protein 4	4.3648	2.24235e-06	0.000303611
FOXG_07993T0	FOXG_07993	#N/A	nucleolar protein	4.38231	2.25213e-06	0.000303611
FOXG_03441T0	FOXG_03441	#N/A	che-1 protein	4.53366	2.25929e-06	0.000303611
FOXG_10965T0	FOXG_10965	#N/A	hydantoin utilization protein a	4.41723	2.28076e-06	0.000303611
FOXG_12143T0	FOXG_12143	#N/A	phytoene dehydrogenase	-3.81915	2.53946e-06	0.000332416
FOXG_09286T0	FOXG_09286	#N/A	dna-directed rna polymerase iii subunit rpc8	4.04977	2.97307e-06	0.000382109
FOXG_00204T0	FOXG_00204	#N/A	nuclear gtp-binding protein nug1	4.13384	3.0164e-06	0.000382109
FOXG_13830T0	FOXG_13830	#N/A	u3 small nucleolar rna-associated protein 7	4.21514	3.49794e-06	0.000436077
FOXG_04543T0	FOXG_04543	#N/A	choline transport protein	3.88589	3.73556e-06	0.000455547
FOXG_10077T0	FOXG_10077	#N/A	oxidoreductase dlte	-2.89084	3.77013e-06	0.000455547
FOXG_01438T0	FOXG_01438	#N/A	rrna-processing protein ebp2	4.28772	4.00421e-06	0.000476501
FOXG_01369T0	FOXG_01369	#N/A	#N/A	-4.89308	4.17895e-06	0.000489872
FOXG_12656T0	FOXG_12656	#N/A	4-hydroxybenzoate hexaprenyltransferase	4.11814	4.37207e-06	0.000495226
FOXG_14538T0	FOXG_14538	#N/A	phenol 2-monooxygenase	-4.72192	4.46323e-06	0.000495226
FOXG_03237T0	FOXG_03237	#N/A	wd repeat protein	4.08329	4.53975e-06	0.000495226
FOXG_01527T0	FOXG_01527	#N/A	alkaline phosphatase	-3.75678	4.56814e-06	0.000495226
FOXG_13125T0	FOXG_13125	#N/A	#N/A	3.44995	4.60696e-06	0.000495226
FOXG_08180T0	FOXG_08180	#N/A	#N/A	4.56267	4.62066e-06	0.000495226
FOXG_01450T0	FOXG_01450	#N/A	nucleolar protein 12	4.39363	4.66599e-06	0.000495226
FOXG_13744T0	FOXG_13744	#N/A	dna-directed rna polymerase i subunit rpa43	4.25046	4.84868e-06	0.000507754
FOXG_09114T0	FOXG_09114	#N/A	amino-acid permease inda1	4.59885	5.05547e-06	0.000522443
FOXG_09190T0	FOXG_09190	#N/A	atp-dependent rna helicase dbp4	4.29637	5.35295e-06	0.000544165
FOXG_03363T0	FOXG_03363	#N/A	dna-directed rna polymerase iii subunit rpc10	4.35185	5.40424e-06	0.000544165
FOXG_08323T0	FOXG_08323	#N/A	pre-rrna-processing protein esf2	3.5639	5.55647e-06	0.000547084
FOXG_15474T0	FOXG_15474	#N/A	glycerophosphoryl diester phosphodiesterase	-3.1985	5.69018e-06	0.000547084
FOXG_10578T0	FOXG_10578	#N/A	rrna-processing protein fcf2	4.41218	5.77437e-06	0.000547084
FOXG_11626T0	FOXG_11626	#N/A	atp-dependent rrna helicase rrp3	4.10027	5.77864e-06	0.000547084
FOXG_12153T0	FOXG_12153	#N/A	aspartate cytoplasmic	-5.60347	5.78151e-06	0.000547084
FOXG_03269T0	FOXG_03269	#N/A	methyltransferase mitochondrial	4.57391	5.9533e-06	0.000556633
FOXG_01463T0	FOXG_01463	#N/A	actin filament-binding protein	4.04245	6.10877e-06	0.000562071
FOXG_02097T0	FOXG_02097	#N/A	#N/A	-3.7046	6.15502e-06	0.000562071
FOXG_19863T0	FOXG_19863	#N/A	nitrate assimilation regulatory protein nira	-4.20442	6.24102e-06	0.000562071
FOXG_06351T0	FOXG_06351	#N/A	protein pyrabcn	4.35471	6.33428e-06	0.000562071
FOXG_05693T0	FOXG_05693	#N/A	u3 snornp-associated protein utp11	4.16549	6.36928e-06	0.000562071
FOXG_00684T0	FOXG_00684	#N/A	noc4 nucleolar protein	4.19946	6.62384e-06	0.000573243
FOXG_10310T0	FOXG_10310	#N/A	#N/A	4.00448	6.67801e-06	0.000573243
FOXG_03336T0	FOXG_03336	#N/A	elongation factor 3	4.79034	6.71484e-06	0.000573243
FOXG_01603T0	FOXG_01603	#N/A	centromere microtubule-binding protein cbf5	4.09556	6.95531e-06	0.000577385
FOXG_13201T0	FOXG_13201	#N/A	oxalate decarboxylase	-3.68893	7.22485e-06	0.000577385
FOXG_15683T0	FOXG_15683	#N/A	#N/A	3.89597	7.24934e-06	0.000577385
FOXG_00597T0	FOXG_00597	#N/A	2-heptaprenyl- -naphthoquinone	-3.52408	7.25135e-06	0.000577385
FOXG_09304T0	FOXG_09304	#N/A	mak11 protein (maintenance of killer toxin-encoding satellite m1 dsrna)	4.24947	7.27572e-06	0.000577385
FOXG_07812T0	FOXG_07812	#N/A	ecm16- deah-box rna helicase	4.25956	7.35781e-06	0.000577385
FOXG_10438T0	FOXG_10438	#N/A	myosin heavy chain protein	3.90578	7.47207e-06	0.000577385
FOXG_02754T0	FOXG_02754	#N/A	transport protein	3.93646	7.47702e-06	0.000577385
FOXG_11454T0	FOXG_11454	#N/A	calcium channel yvc1	-2.95326	7.49971e-06	0.000577385
FOXG_00216T0	FOXG_00216	#N/A	valyl-trna synthetase	3.88175	7.56478e-06	0.000577385
FOXG_12843T0	FOXG_12843	#N/A	nucleolar protein nop58-like protein	4.09848	7.57202e-06	0.000577385
FOXG_00851T0	FOXG_00851	#N/A	multiple rna-binding domain-containing protein 1	4.02796	7.9077e-06	0.00058946
FOXG_04088T0	FOXG_04088	#N/A	#N/A	-3.01901	7.97114e-06	0.00058946
FOXG_07870T0	FOXG_07870	#N/A	nucleolar protein 16	4.00675	7.99789e-06	0.00058946
FOXG_07824T0	FOXG_07824	#N/A	ribosomal rna-processing protein 15	4.03376	8.07195e-06	0.00058946
FOXG_11157T0	FOXG_11157	#N/A	ribosomal rna-processing protein 12	4.15941	8.10564e-06	0.00058946
FOXG_07622T0	FOXG_07622	#N/A	mitochondrial chaperone bcs1	-2.96959	8.3983e-06	0.00060514
FOXG_11616T0	FOXG_11616	#N/A	ribosomal rna-processing protein 1 like protein	4.38347	9.06932e-06	0.000647163
FOXG_05207T0	FOXG_05207	#N/A	aconitate mitochondrial	4.02517	9.19918e-06	0.000647163
FOXG_15803T0	FOXG_15803	#N/A	#N/A	-3.64154	9.23385e-06	0.000647163
FOXG_02358T0	FOXG_02358	#N/A	#N/A	-3.67903	9.31111e-06	0.000647163
FOXG_00261T0	FOXG_00261	#N/A	puf6 member of the puf protein family	3.99086	9.7252e-06	0.000670015
FOXG_13842T0	FOXG_13842	#N/A	rna binding protein	4.2082	9.9622e-06	0.000680375
FOXG_02862T1	FOXG_02862	#N/A	#N/A	3.89161	1.00781e-05	0.000682357
FOXG_09435T0	FOXG_09435	#N/A	ribosome production factor 1	3.96739	1.02003e-05	0.00068473
FOXG_11112T0	FOXG_11112	#N/A	protein sda1	4.15348	1.05407e-05	0.000701583
FOXG_10616T0	FOXG_10616	#N/A	atp-dependent rna helicase dbp3	3.96584	1.0654e-05	0.000703166
FOXG_07948T0	FOXG_07948	#N/A	protein mak16	4.0985	1.08313e-05	0.000707967
FOXG_01578T0	FOXG_01578	#N/A	trna pseudouridine55 synthase	3.88625	1.09071e-05	0.000707967
FOXG_11415T0	FOXG_11415	#N/A	alcohol dehydrogenase	-3.92328	1.11862e-05	0.000714429
FOXG_13350T0	FOXG_13350	#N/A	general amino acid permease	4.30534	1.1193e-05	0.000714429
FOXG_02035T0	FOXG_02035	#N/A	utp13-u3 snornp protein	3.95423	1.12795e-05	0.000714429
FOXG_15632T0	FOXG_15632	#N/A	like subfamily c member 2	3.90424	1.16816e-05	0.000733979
FOXG_02567T0	FOXG_02567	#N/A	#N/A	3.16135	1.23267e-05	0.000768362
FOXG_05174T0	FOXG_05174	#N/A	#N/A	3.93597	1.24967e-05	0.000772825
FOXG_02317T0	FOXG_02317	#N/A	atp-dependent rna helicase drs1	3.98221	1.26609e-05	0.000776867
FOXG_07704T0	FOXG_07704	#N/A	60s ribosomal protein l27-a	3.9286	1.31884e-05	0.000802958
FOXG_09028T0	FOXG_09028	ADH6	alcohol dehydrogenase (nadp+)	-3.41664	1.34332e-05	0.000809914
FOXG_12832T0	FOXG_12832	#N/A	atp-dependent rrna helicase spb4	3.74443	1.35669e-05	0.000809914
FOXG_08605T0	FOXG_08605	#N/A	u3 snornp protein	4.07836	1.36969e-05	0.000809914
FOXG_19954T0	FOXG_19954	#N/A	h aca ribonucleoprotein complex subunit 3	3.84939	1.37247e-05	0.000809914
FOXG_16916T0	FOXG_16916	#N/A	related to 3-oxoacyl-	-3.66558	1.38182e-05	0.000809914
FOXG_15294T0	FOXG_15294	#N/A	catalase	4.03954	1.42472e-05	0.000828868
FOXG_08506T0	FOXG_08506	#N/A	ribosomal rna assembly protein krr1	3.93568	1.46324e-05	0.000839164
FOXG_13912T0	FOXG_13912	#N/A	ribosome biogenesis protein brx1	3.92427	1.46378e-05	0.000839164
FOXG_08090T0	FOXG_08090	TRM10	trna (guanine-n -)-methyltransferase	4.95413	1.52378e-05	0.000865452
FOXG_00571T0	FOXG_00571	#N/A	utp18 possible u3 snornp protein involved in maturation of pre-18s rrna	4.07266	1.54233e-05	0.000865452
FOXG_02044T0	FOXG_02044	#N/A	#N/A	3.37635	1.54269e-05	0.000865452
FOXG_00490T0	FOXG_00490	#N/A	dna polymerase v	4.04513	1.60539e-05	0.000894235
FOXG_09151T0	FOXG_09151	#N/A	cic1 adaptor protein	3.87626	1.71541e-05	0.00094879
FOXG_10040T0	FOXG_10040	#N/A	ferric reductase fre2p	-4.28547	1.81048e-05	0.000986873
FOXG_01476T0	FOXG_01476	#N/A	#N/A	3.73719	1.82047e-05	0.000986873
FOXG_16588T0	FOXG_16588	#N/A	altered inheritance rate of mitochondria protein 38 like protein	2.79802	1.82795e-05	0.000986873
FOXG_12145T0	FOXG_12145	#N/A	lignostilbene alphabeta-dioxygenase i	-3.63304	1.83452e-05	0.000986873
FOXG_04891T0	FOXG_04891	#N/A	cnt family concentrative nucleoside transporter	3.67786	1.8688e-05	0.00098936
FOXG_05353T0	FOXG_05353	#N/A	ribonucleoprotein-associated protein	4.15053	1.8861e-05	0.00098936
FOXG_00052T0	FOXG_00052	#N/A	ribosome biogenesis protein mak21	4.17889	1.89466e-05	0.00098936
FOXG_10538T0	FOXG_10538	#N/A	#N/A	3.76122	1.89492e-05	0.00098936
FOXG_01494T0	FOXG_01494	#N/A	pre-rrna processing protein	3.85216	1.90213e-05	0.00098936
FOXG_17129T0	FOXG_17129	#N/A	gag-pol partial	4.15831	1.95297e-05	0.00100224
FOXG_01770T0	FOXG_01770	#N/A	nucleolar protein 9	3.768	1.97084e-05	0.00100224
FOXG_04061T0	FOXG_04061	#N/A	#N/A	3.92052	1.97435e-05	0.00100224
FOXG_09222T0	FOXG_09222	#N/A	lactose regulatory protein	3.35241	1.98766e-05	0.00100224
FOXG_13200T0	FOXG_13200	#N/A	#N/A	-3.76065	1.9907e-05	0.00100224
FOXG_11030T0	FOXG_11030	#N/A	beta-glucosidase	-4.45697	2.13032e-05	0.00106011
FOXG_01695T0	FOXG_01695	#N/A	regulator of ribosome biosynthesis	3.75086	2.13263e-05	0.00106011
FOXG_13418T0	FOXG_13418	#N/A	#N/A	-5.36049	2.15031e-05	0.00106217
FOXG_08835T0	FOXG_08835	#N/A	omega-6 fatty acid desaturase (delta-12 desaturase)	3.21726	2.17172e-05	0.00106604
FOXG_18720T0	FOXG_18720	#N/A	#N/A	-4.6271	2.20904e-05	0.00107333
FOXG_02424T0	FOXG_02424	#N/A	n amino acid transport system protein	4.31113	2.21602e-05	0.00107333
FOXG_05398T0	FOXG_05398	#N/A	60s ribosomal protein l5	3.72594	2.23044e-05	0.00107333
FOXG_01531T0	FOXG_01531	#N/A	periodic tryptophan protein 2	3.73335	2.24123e-05	0.00107333
FOXG_12795T0	FOXG_12795	TRM2	trna (uracil-5-)-methyltransferase	3.85944	2.26507e-05	0.00107817
FOXG_02280T0	FOXG_02280	#N/A	pre-rrna-processing protein	4.28192	2.28433e-05	0.00108079
FOXG_01751T0	FOXG_01751	#N/A	dip2-dom34p-interacting protein	3.88566	2.35548e-05	0.00110778
FOXG_12657T0	FOXG_12657	#N/A	40s ribosomal protein s23	3.81587	2.3736e-05	0.00110966
FOXG_05373T0	FOXG_05373	#N/A	u3 snornp protein	3.81792	2.43598e-05	0.00113208
FOXG_11501T0	FOXG_11501	#N/A	40s ribosomal protein s16	3.84122	2.56333e-05	0.00118426
FOXG_17846T0	FOXG_17846	#N/A	#N/A	-4.25556	2.61434e-05	0.00120076
FOXG_03156T0	FOXG_03156	#N/A	heat shock 70 kd protein cognate partial	3.76308	2.64954e-05	0.00120985
FOXG_01203T0	FOXG_01203	#N/A	solute carrier family 35 member f2	3.59445	2.67257e-05	0.00121018
FOXG_08265T0	FOXG_08265	#N/A	ribosome biogenesis protein bms1	4.09736	2.68108e-05	0.00121018
FOXG_11725T0	FOXG_11725	#N/A	2-deoxy-d-gluconate 3-dehydrogenase	-3.58886	2.69781e-05	0.00121078
FOXG_00928T0	FOXG_00928	#N/A	aldehyde dehydrogenase	-3.13379	2.72079e-05	0.00121415
FOXG_13845T0	FOXG_13845	MGS1	atpase	3.76809	2.77902e-05	0.00123313
FOXG_05440T0	FOXG_05440	#N/A	u3 small nucleolar rna-associated protein 25	3.67925	2.84269e-05	0.0012543
FOXG_00835T0	FOXG_00835	#N/A	lysyl-trna class ii	3.51079	2.89211e-05	0.00126897
FOXG_13807T0	FOXG_13807	#N/A	u3 small nucleolar rna-associated protein 5	3.72955	2.96059e-05	0.0012918
FOXG_04636T0	FOXG_04636	#N/A	2-succinyl-6-hydroxy- -cyclohexadiene-1-carboxylate synthase	4.31203	3.17034e-05	0.00136813
FOXG_00054T0	FOXG_00054	#N/A	thioesterase family protein	3.72858	3.17035e-05	0.00136813
FOXG_01883T0	FOXG_01883	#N/A	dna-directed rna polymerase i and iii subunit rpac2	3.96621	3.20335e-05	0.00137136
FOXG_09507T0	FOXG_09507	#N/A	#N/A	-3.26251	3.21276e-05	0.00137136
FOXG_10350T0	FOXG_10350	#N/A	ribosome assembly protein rrb1	3.43831	3.26914e-05	0.00138788
FOXG_03537T0	FOXG_03537	#N/A	nadph-dependent aldehyde reductase	3.90397	3.35866e-05	0.00141822
FOXG_05434T0	FOXG_05434	#N/A	#N/A	3.63835	3.39744e-05	0.00142692
FOXG_01433T0	FOXG_01433	#N/A	et-dependent rrna methyltransferase spb-1	3.72228	3.47872e-05	0.00144557
FOXG_03899T0	FOXG_03899	#N/A	choline transport protein	-3.40407	3.4974e-05	0.00144557
FOXG_04841T0	FOXG_04841	#N/A	phosphoribosylaminoimidazole carboxylase	3.57239	3.51227e-05	0.00144557
FOXG_05233T0	FOXG_05233	#N/A	rrna methyltransferase mitochondrial	4.1164	3.53179e-05	0.00144557
FOXG_13831T0	FOXG_13831	TSR1	tsr1 protein	3.71324	3.53386e-05	0.00144557
FOXG_09247T0	FOXG_09247	#N/A	#N/A	3.55442	3.57952e-05	0.0014546
FOXG_19006T0	FOXG_19006	#N/A	protein family upf0390	3.84585	3.59298e-05	0.0014546
FOXG_13158T0	FOXG_13158	#N/A	#N/A	3.43205	3.613e-05	0.0014552
FOXG_02129T0	FOXG_02129	#N/A	#N/A	3.54402	3.72781e-05	0.00149379
FOXG_02241T0	FOXG_02241	#N/A	nucleolar pre-ribosomal-associated protein 2	3.89556	3.74763e-05	0.00149411
FOXG_19485T0	FOXG_19485	#N/A	#N/A	2.84147	3.84266e-05	0.00152426
FOXG_01529T0	FOXG_01529	VPS75	nucleosome assembly protein	4.17635	3.96399e-05	0.0015513
FOXG_03554T0	FOXG_03554	#N/A	atp synthase mitochondrial f1 complex assembly factor 2	3.10706	3.96893e-05	0.0015513
FOXG_08892T0	FOXG_08892	#N/A	ornithine aminotransferase	-2.95451	3.9701e-05	0.0015513
FOXG_12885T1	FOXG_12885	#N/A	40s ribosomal protein s26e	4.35688	4.24273e-05	0.00164962
FOXG_00487T0	FOXG_00487	#N/A	u3 small nucleolar rna-associated protein 20	3.87205	4.30393e-05	0.00166518
FOXG_06137T0	FOXG_06137	#N/A	deoxyribose-phosphate aldolase	3.77684	4.43163e-05	0.00170618
FOXG_12816T0	FOXG_12816	#N/A	ribosome biogenesis atpase rix7	3.45006	4.46821e-05	0.00171187
FOXG_11324T0	FOXG_11324	#N/A	elongation factor mitochondrial	3.57309	4.5629e-05	0.00173852
FOXG_11085T0	FOXG_11085	#N/A	nicotinamide mononucleotide permease	-2.62086	4.58203e-05	0.00173852
FOXG_02068T0	FOXG_02068	#N/A	ribosomal protein l37ae	3.71881	4.62308e-05	0.00174566
FOXG_08313T0	FOXG_08313	#N/A	methyltransferase	3.74349	4.68191e-05	0.00175941
FOXG_10293T0	FOXG_10293	#N/A	atp-dependent rna helicase dbp9	3.63454	4.7317e-05	0.00176946
FOXG_12780T0	FOXG_12780	#N/A	#N/A	3.16344	4.75372e-05	0.00176946
FOXG_17293T0	FOXG_17293	#N/A	bloom syndrome protein	4.0009	4.77743e-05	0.0017699
FOXG_18458T0	FOXG_18458	#N/A	#N/A	3.48557	4.86944e-05	0.00179552
FOXG_03016T0	FOXG_03016	#N/A	antigen lsa-1	3.96824	4.90311e-05	0.00179949
FOXG_12271T0	FOXG_12271	#N/A	major facilitator superfamily transporter	-4.72429	5.03e-05	0.00183747
FOXG_01075T0	FOXG_01075	#N/A	tyrosyl-trna synthetase	3.76399	5.08097e-05	0.0018475
FOXG_07726T0	FOXG_07726	#N/A	s25 ribosomal protein	3.4513	5.19891e-05	0.00188167
FOXG_01064T0	FOXG_01064	#N/A	trna cytidine acetyltransferase	3.69286	5.22699e-05	0.00188315
FOXG_09018T0	FOXG_09018	#N/A	aliphatic nitrilase	-3.03918	5.25124e-05	0.00188325
FOXG_06327T0	FOXG_06327	#N/A	#N/A	4.44533	5.39378e-05	0.00192226
FOXG_16922T0	FOXG_16922	#N/A	fructosyl amino acid oxidase	-3.73051	5.40895e-05	0.00192226
FOXG_04161T0	FOXG_04161	#N/A	urb1 nucleolar protein	2.61173	5.44062e-05	0.0019248
FOXG_07711T0	FOXG_07711	#N/A	#N/A	3.59045	5.54328e-05	0.00195233
FOXG_11329T0	FOXG_11329	#N/A	nucleolar gtp-binding protein 2	3.63081	5.73488e-05	0.00201079
FOXG_13500T0	FOXG_13500	#N/A	endothelin-converting enzyme 2	4.14722	5.80519e-05	0.0020264
FOXG_00936T0	FOXG_00936	#N/A	atp-dependent rna helicase dbp6	3.57856	5.85244e-05	0.00203385
FOXG_02418T0	FOXG_02418	#N/A	cystathionine beta-synthase	2.76255	6.01387e-05	0.00207585
FOXG_00371T0	FOXG_00371	#N/A	60s ribosomal protein l35	3.5659	6.04317e-05	0.00207585
FOXG_13788T0	FOXG_13788	#N/A	l-ascorbate peroxidase peroxisomal	4.40081	6.06786e-05	0.00207585
FOXG_02467T0	FOXG_02467	#N/A	thioredoxin reductase	-3.26715	6.079e-05	0.00207585
FOXG_10541T0	FOXG_10541	#N/A	rna-binding protein	3.61483	6.24865e-05	0.00212454
FOXG_10678T0	FOXG_10678	#N/A	#N/A	3.23245	6.43849e-05	0.00217965
FOXG_08476T0	FOXG_08476	#N/A	bys protein	3.56915	6.58458e-05	0.00220944
FOXG_12911T0	FOXG_12911	#N/A	#N/A	2.76907	6.58657e-05	0.00220944
FOXG_16828T0	FOXG_16828	#N/A	oxidoreductase ordl	-3.08564	6.61086e-05	0.00220944
FOXG_01217T0	FOXG_01217	#N/A	catechol o-methyltransferase	-3.07971	6.86882e-05	0.00227938
FOXG_03977T0	FOXG_03977	#N/A	#N/A	3.72898	6.87818e-05	0.00227938
FOXG_05495T0	FOXG_05495	#N/A	u3 small nucleolar ribonucleoprotein imp4	3.40083	7.00166e-05	0.00231055
FOXG_02116T0	FOXG_02116	#N/A	atp-dependent rna helicase dbp8	3.58125	7.14053e-05	0.00234652
FOXG_06129T0	FOXG_06129	#N/A	phosphoribosylformylglycinamidine synthase	3.62306	7.28665e-05	0.00237552
FOXG_10698T0	FOXG_10698	#N/A	thioredoxin 1	2.42319	7.28929e-05	0.00237552
FOXG_08092T0	FOXG_08092	#N/A	u3 small nucleolar rna-associated protein 22	3.80574	7.34874e-05	0.002385
FOXG_07670T0	FOXG_07670	#N/A	dimethyladenosine transferase	3.62683	7.4776e-05	0.00241683
FOXG_05100T0	FOXG_05100	#N/A	h aca ribonucleoprotein complex subunit 2	3.43159	7.64034e-05	0.00245931
FOXG_02186T0	FOXG_02186	#N/A	#N/A	3.60753	7.85041e-05	0.00251098
FOXG_00237T0	FOXG_00237	#N/A	60s ribosomal protein l9-b	3.48981	7.86481e-05	0.00251098
FOXG_00472T0	FOXG_00472	#N/A	oxidoreductase	-2.90926	7.90348e-05	0.00251311
FOXG_09191T0	FOXG_09191	#N/A	pre-rrna-processing protein esf1	3.53312	7.96131e-05	0.002515
FOXG_01607T0	FOXG_01607	#N/A	low-temperature viability protein ltv1	3.94389	7.97345e-05	0.002515
FOXG_01766T0	FOXG_01766	#N/A	#N/A	3.72177	8.12175e-05	0.00255153
FOXG_18058T0	FOXG_18058	#N/A	hypothetical protein FOXG_18058	-3.26585	8.18434e-05	0.00256095
FOXG_08503T0	FOXG_08503	#N/A	hsp10-like protein	3.23696	8.26022e-05	0.00257193
FOXG_05421T0	FOXG_05421	#N/A	u3 small nucleolar rna-associated protein 15	3.54836	8.28494e-05	0.00257193
FOXG_02354T0	FOXG_02354	#N/A	alcohol dehydrogenase	3.40378	8.56222e-05	0.00264755
FOXG_08574T0	FOXG_08574	#N/A	dead-like helicase	3.34631	8.64787e-05	0.00266355
FOXG_02121T0	FOXG_02121	#N/A	40s ribosomal protein s12	3.47998	8.7311e-05	0.00267867
FOXG_08657T0	FOXG_08657	#N/A	microsomal epoxide hydrolase	3.8798	8.79142e-05	0.00268669
FOXG_09503T0	FOXG_09503	#N/A	#N/A	-2.95817	8.84569e-05	0.00269279
FOXG_09391T0	FOXG_09391	#N/A	protein kri1	3.68511	8.88483e-05	0.00269427
FOXG_09264T0	FOXG_09264	#N/A	trehalase	-3.03367	9.03864e-05	0.00273037
FOXG_02004T0	FOXG_02004	#N/A	ribosome biogenesis protein ytm-1	3.49911	9.11575e-05	0.00274311
FOXG_08549T0	FOXG_08549	#N/A	ribosomal rna-processing protein 8	3.61501	9.30229e-05	0.00278856
FOXG_16634T0	FOXG_16634	#N/A	sterigmatocystin biosynthesis peroxidase stcc	3.75743	9.41417e-05	0.00281136
FOXG_11130T0	FOXG_11130	#N/A	#N/A	-2.93967	9.6374e-05	0.00286713
FOXG_09625T0	FOXG_09625	#N/A	lactose permease	-4.29294	9.85553e-05	0.00292096
FOXG_14604T0	FOXG_14604	#N/A	gtp-binding protein	3.5922	9.96346e-05	0.00294184
FOXG_00024T0	FOXG_00024	#N/A	acetate non-utilizing protein mitochondrial	3.75449	0.000102372	0.00301133
FOXG_02340T0	FOXG_02340	#N/A	#N/A	-3.56899	0.000104522	0.00305766
FOXG_09942T0	FOXG_09942	#N/A	#N/A	-4.35678	0.000104725	0.00305766
FOXG_10535T0	FOXG_10535	#N/A	bifunctional purine biosynthetic protein ade1	3.59803	0.00010812	0.00314508
FOXG_08293T0	FOXG_08293	#N/A	atp-dependent rna helicase dbp10	3.46519	0.000110387	0.00319919
FOXG_00255T0	FOXG_00255	#N/A	protein arginine n-methyltransferase 1	3.43149	0.000111609	0.00320013
FOXG_18039T0	FOXG_18039	#N/A	#N/A	-2.65714	0.000111709	0.00320013
FOXG_10571T0	FOXG_10571	#N/A	60s ribosomal protein l7	3.41108	0.000111794	0.00320013
FOXG_03211T0	FOXG_03211	#N/A	beta-fructofuranosidase	-2.74141	0.0001121	0.00320013
FOXG_00837T0	FOXG_00837	#N/A	atp-dependent rna helicase rok1	3.26892	0.000112904	0.00320013
FOXG_00604T0	FOXG_00604	#N/A	wd repeat-containing protein	3.70896	0.000113264	0.00320013
FOXG_09760T0	FOXG_09760	#N/A	mfs-multidrug-resistance transporter	2.56127	0.000113651	0.00320013
FOXG_09621T0	FOXG_09621	#N/A	gentisate -dioxygenase	-4.94531	0.000113679	0.00320013
FOXG_09069T0	FOXG_09069	#N/A	#N/A	3.40578	0.000114267	0.00320519
FOXG_12923T0	FOXG_12923	#N/A	mpv17 pmp22 family protein	3.44325	0.000118018	0.00329863
FOXG_02118T0	FOXG_02118	#N/A	multisubstrate pseudouridine synthase 7	3.68092	0.000118811	0.00330901
FOXG_08066T0	FOXG_08066	#N/A	apoptosis protein rp-8	3.72113	0.000119736	0.00332299
FOXG_17483T0	FOXG_17483	#N/A	n1-acetylpolyamine oxidase	3.5757	0.00012175	0.00335896
FOXG_12149T0	FOXG_12149	#N/A	1-pyrroline-5-carboxylate dehydrogenase	-4.9382	0.000121887	0.00335896
FOXG_12291T0	FOXG_12291	#N/A	urea active transporter	-2.80139	0.000123505	0.00339164
FOXG_05086T0	FOXG_05086	#N/A	protein msf1	3.00445	0.000124588	0.00340947
FOXG_09294T0	FOXG_09294	#N/A	#N/A	3.46327	0.000125663	0.00342693
FOXG_00307T0	FOXG_00307	#N/A	60s ribosomal protein l11	3.36855	0.000127394	0.00344587
FOXG_08135T0	FOXG_08135	#N/A	haloacid type ii	-2.88426	0.000127563	0.00344587
FOXG_09804T0	FOXG_09804	#N/A	copper-containing nitrite reductase	2.45318	0.000127674	0.00344587
FOXG_00254T0	FOXG_00254	#N/A	ribosome biogenesis protein n	3.38194	0.000128975	0.00346908
FOXG_09791T0	FOXG_09791	#N/A	6-hydroxy-d-nicotine oxidase	3.55972	0.000130102	0.00347791
FOXG_10570T0	FOXG_10570	#N/A	40s ribosomal protein s14	3.33705	0.000130603	0.00347791
FOXG_08555T0	FOXG_08555	#N/A	hsp70-like protein	3.30094	0.000130632	0.00347791
FOXG_12814T0	FOXG_12814	#N/A	#N/A	3.19889	0.000131576	0.00349122
FOXG_04143T0	FOXG_04143	#N/A	alcohol dehydrogenase	3.46372	0.000133948	0.00354218
FOXG_03802T0	FOXG_03802	#N/A	hypothetical protein FOMG_03446	-3.12378	0.000136985	0.00360868
FOXG_02366T0	FOXG_02366	#N/A	40s ribosomal protein s7	3.39161	0.000137381	0.00360868
FOXG_12684T0	FOXG_12684	#N/A	pre-mrna-splicing factor atp-dependent rna helicase prp43	3.43139	0.000139753	0.00365454
FOXG_11627T0	FOXG_11627	#N/A	mating protein ssf1	3.33427	0.000140058	0.00365454
FOXG_08505T0	FOXG_08505	#N/A	50s ribosomal protein l11	3.07421	0.000141622	0.00368312
FOXG_10063T0	FOXG_10063	#N/A	mfs sp major inositol transporter	-3.11683	0.000142303	0.00368607
FOXG_01853T0	FOXG_01853	#N/A	60s ribosome subunit biogenesis protein nip7	3.44596	0.000142674	0.00368607
FOXG_04796T0	FOXG_04796	#N/A	succinate-semialdehyde dehydrogenase	-3.9254	0.00014318	0.003687
FOXG_05561T0	FOXG_05561	#N/A	50s ribosomal protein l18e	3.36964	0.000143765	0.00368996
FOXG_09260T0	FOXG_09260	#N/A	dna-directed rna polymerase i subunit rpa2	3.51466	0.000148281	0.00379347
FOXG_10485T0	FOXG_10485	#N/A	mitochondrial processing peptidase	2.98282	0.000149222	0.00380515
FOXG_01829T0	FOXG_01829	#N/A	nop14-nuclear and nucleolar protein with possible role in ribosome biogenesis	3.4243	0.000149952	0.0038114
FOXG_10340T0	FOXG_10340	#N/A	hypothetical protein FOMG_07098	-3.31327	0.000151562	0.0038399
FOXG_01963T0	FOXG_01963	#N/A	trna-dihydrouridine synthase 2	3.27697	0.00015514	0.00391735
FOXG_22125T0	FOXG_22125	#N/A	rna exonuclease 3	-4.11035	0.000156034	0.00391735
FOXG_06406T0	FOXG_06406	#N/A	atp-dependent rna helicase mak5	3.39573	0.000156116	0.00391735
FOXG_11745T0	FOXG_11745	#N/A	#N/A	-2.98755	0.000157622	0.00394255
FOXG_00341T0	FOXG_00341	#N/A	cytochrome p450	-3.04727	0.000158381	0.00394897
FOXG_03689T0	FOXG_03689	#N/A	hypothetical protein FOXG_03689	3.64775	0.000159476	0.00396368
FOXG_02212T0	FOXG_02212	#N/A	50s ribosomal protein l24e	3.70134	0.000160179	0.0039686
FOXG_13178T0	FOXG_13178	#N/A	#N/A	-2.71904	0.000161394	0.00398613
FOXG_01535T0	FOXG_01535	#N/A	atpase	3.25494	0.000163	0.00401318
FOXG_15936T0	FOXG_15936	#N/A	#N/A	-3.17188	0.000164476	0.00403685
FOXG_00802T0	FOXG_00802	RPL15B	60s ribosomal protein l15	3.39246	0.000167058	0.00408354
FOXG_04074T0	FOXG_04074	#N/A	60s ribosomal protein l27a	3.25512	0.000167418	0.00408354
FOXG_11456T0	FOXG_11456	#N/A	#N/A	2.53607	0.000168496	0.00408503
FOXG_15359T0	FOXG_15359	#N/A	transcriptional regulator	-2.32508	0.000168519	0.00408503
FOXG_04047T0	FOXG_04047	CCC1	vacuolar iron transporter	3.22563	0.000170695	0.00412504
FOXG_09766T0	FOXG_09766	#N/A	#N/A	-3.92735	0.000171622	0.00412609
FOXG_09889T0	FOXG_09889	#N/A	histone-lysine n-methyltransferase ashr2	3.80514	0.000171789	0.00412609
FOXG_10656T0	FOXG_10656	#N/A	nadh oxidase	2.27146	0.000180152	0.00430644
FOXG_08363T0	FOXG_08363	#N/A	n -dimethylguanosine trna mitochondrial	3.90765	0.000180549	0.00430644
FOXG_02745T0	FOXG_02745	#N/A	succinate-semialdehyde dehydrogenase	-2.73417	0.000180943	0.00430644
FOXG_04049T0	FOXG_04049	#N/A	isoamyl alcohol oxidase	3.02496	0.000184204	0.00436964
FOXG_04217T0	FOXG_04217	#N/A	60s ribosomal protein l12	3.32264	0.000184711	0.00436964
FOXG_07590T0	FOXG_07590	#N/A	60s ribosomal protein l38	3.37834	0.000185749	0.00438099
FOXG_00893T0	FOXG_00893	#N/A	heat shock protein ssb1	3.39253	0.00018877	0.00443344
FOXG_02390T1	FOXG_02390	#N/A	succinate-fumarate transporter	-3.279	0.000189102	0.00443344
FOXG_11133T0	FOXG_11133	#N/A	acetylornithine mitochondrial	3.24388	0.00019059	0.00445504
FOXG_08168T0	FOXG_08168	#N/A	ring finger protein	3.87507	0.000193517	0.00450567
FOXG_05326T0	FOXG_05326	#N/A	carrier protein mitochondrial	-2.47262	0.000193904	0.00450567
FOXG_11106T0	FOXG_11106	#N/A	trna (adenine-n -)-methyltransferase non-catalytic subunit	3.42343	0.000194688	0.00451055
FOXG_00616T0	FOXG_00616	#N/A	rrna-processing protein utp23	3.40745	0.000197246	0.00455639
FOXG_04707T0	FOXG_04707	#N/A	iq calmodulin-binding motif protein	-2.73176	0.000198131	0.00456339
FOXG_16589T0	FOXG_16589	#N/A	hypothetical protein FOXG_16589	2.80646	0.000202426	0.00463659
FOXG_01139T0	FOXG_01139	#N/A	60s ribosomal protein l23	3.2498	0.000202489	0.00463659
FOXG_01541T0	FOXG_01541	#N/A	rrna-processing protein cgr1	3.13464	0.000205611	0.00469439
FOXG_08255T0	FOXG_08255	#N/A	hsp70 hsp90 co-chaperone cns1	3.23762	0.000206467	0.00470026
FOXG_02443T0	FOXG_02443	#N/A	#N/A	3.6211	0.000209043	0.00474516
FOXG_01165T0	FOXG_01165	#N/A	nucleolar complex protein 2	3.36146	0.000210084	0.00474544
FOXG_15829T0	FOXG_15829	#N/A	alpha-glucosidase	-3.46142	0.00021049	0.00474544
FOXG_07506T0	FOXG_07506	#N/A	sam-dependent methyltransferase	3.81869	0.000210868	0.00474544
FOXG_12913T0	FOXG_12913	#N/A	#N/A	3.32406	0.000213336	0.00478726
FOXG_00388T0	FOXG_00388	#N/A	#N/A	3.45607	0.000214028	0.0047891
FOXG_11449T0	FOXG_11449	EMW1	tpr repeat-containing protein	3.74552	0.000216806	0.00482222
FOXG_12883T0	FOXG_12883	#N/A	nucleolar protein 56	3.29285	0.000217698	0.00482222
FOXG_12197T0	FOXG_12197	#N/A	g-protein coupled receptor	3.54479	0.000218777	0.00482222
FOXG_05135T0	FOXG_05135	#N/A	u3 small nucleolar ribonucleoprotein imp3	3.34603	0.00021887	0.00482222
FOXG_10285T0	FOXG_10285	#N/A	mitochondrial import inner membrane translocase subunit tim44	3.16227	0.000219098	0.00482222
FOXG_00285T0	FOXG_00285	#N/A	pin2-interacting protein x1	3.17773	0.000219192	0.00482222
FOXG_17337T0	FOXG_17337	#N/A	vegetative incompatibility protein het-e-1	-2.95009	0.00022274	0.00488659
FOXG_11015T0	FOXG_11015	#N/A	alcohol dehydrogenase (nadp+)	3.12864	0.000225307	0.00492915
FOXG_02405T0	FOXG_02405	#N/A	catalase-1	-3.0239	0.000226241	0.00493583
FOXG_00149T0	FOXG_00149	#N/A	60s ribosomal protein l36	3.1772	0.000227888	0.00495798
FOXG_03620T0	FOXG_03620	#N/A	40s ribosomal protein s9	3.14904	0.000229332	0.00496994
FOXG_05441T0	FOXG_05441	#N/A	mitochondrial ribosomal protein 8	3.25784	0.000229703	0.00496994
FOXG_04898T0	FOXG_04898	#N/A	non-ribosomal peptide synthetase	-2.64434	0.000237733	0.00512955
FOXG_09183T0	FOXG_09183	#N/A	dna-directed rna mitochondrial	2.98124	0.000241068	0.00518725
FOXG_02200T0	FOXG_02200	#N/A	trna-dihydrouridine synthase 1	3.40125	0.000241797	0.00518873
FOXG_15417T0	FOXG_15417	#N/A	#N/A	-3.15025	0.000244621	0.00523501
FOXG_02743T0	FOXG_02743	#N/A	fad dependent oxidoreductase	-3.39257	0.000246636	0.00526381
FOXG_07886T0	FOXG_07886	#N/A	#N/A	3.2538	0.000253514	0.00539594
FOXG_11498T0	FOXG_11498	#N/A	prephenate dehydrogenase (nadp+)	2.85009	0.000255653	0.00542675
FOXG_04262T0	FOXG_04262	RPL17A	60s ribosomal protein l17	3.23615	0.000258946	0.00547442
FOXG_07531T0	FOXG_07531	#N/A	monoamine oxidase n	-3.1971	0.000259293	0.00547442
FOXG_07953T1	FOXG_07953	#N/A	retinol dehydrogenase 8	4.19332	0.000265936	0.00559964
FOXG_01579T0	FOXG_01579	#N/A	atpase	-2.31244	0.000267448	0.0056164
FOXG_00864T0	FOXG_00864	#N/A	u3 small nucleolar rna-associated protein 17	4.24562	0.000269207	0.00563828
FOXG_14724T0	FOXG_14724	#N/A	cocaine esterase	-2.96068	0.000275933	0.00576083
FOXG_12858T0	FOXG_12858	#N/A	phospholipid-translocating atpase	-2.67352	0.000276526	0.00576083
FOXG_04835T0	FOXG_04835	#N/A	#N/A	-2.48467	0.000279343	0.00580413
FOXG_00561T0	FOXG_00561	MRPL44	ribosomal protein l44	2.83148	0.00028191	0.00584201
FOXG_08676T0	FOXG_08676	#N/A	#N/A	3.47345	0.000286105	0.00589603
FOXG_01290T0	FOXG_01290	#N/A	#N/A	2.74676	0.000286395	0.00589603
FOXG_17767T0	FOXG_17767	#N/A	nuclear fragile x mental retardation-interacting protein 1	3.25539	0.000286769	0.00589603
FOXG_12122T0	FOXG_12122	#N/A	mfs monosaccharide protein	-3.86799	0.000287687	0.00589945
FOXG_05032T0	FOXG_05032	#N/A	60s acidic ribosomal protein p1	3.13522	0.000291575	0.00594958
FOXG_12870T0	FOXG_12870	#N/A	hexaprenyl pyrophosphate mitochondrial	3.00309	0.000291646	0.00594958
FOXG_15629T0	FOXG_15629	#N/A	sterol 24-c-methyltransferase	3.12102	0.000292605	0.00595368
FOXG_00550T0	FOXG_00550	#N/A	trna threonylcarbamoyladenosine biosynthesis protein	3.10471	0.000302171	0.00613243
FOXG_02330T0	FOXG_02330	#N/A	alcohol dehydrogenase (nadp+)	-2.52448	0.000304009	0.00615383
FOXG_00754T0	FOXG_00754	#N/A	serine-rich protein	2.61769	0.000312527	0.00631
FOXG_21878T0	FOXG_21878	#N/A	#N/A	-2.76025	0.000321059	0.00645557
FOXG_04590T0	FOXG_04590	#N/A	glycosyl hydrolase	-4.32449	0.000321525	0.00645557
FOXG_03567T0	FOXG_03567	CMS1	dna rna dead deah box partial	3.30174	0.000322203	0.00645557
FOXG_11574T0	FOXG_11574	#N/A	ring finger domain partial	3.28311	0.000334019	0.00667529
FOXG_10284T0	FOXG_10284	#N/A	ribosomal protein mitochondrial	2.93739	0.000335309	0.00668405
FOXG_04927T1	FOXG_04927	#N/A	#N/A	-3.8439	0.000338649	0.00672964
FOXG_08023T0	FOXG_08023	#N/A	#N/A	3.38897	0.00033931	0.00672964
FOXG_12840T0	FOXG_12840	#N/A	40s ribosomal protein s0	3.17873	0.000341973	0.00675204
FOXG_04936T0	FOXG_04936	#N/A	mfs quinate partial	-3.6028	0.000342158	0.00675204
FOXG_13157T0	FOXG_13157	#N/A	aspartate aminotransferase	3.04992	0.000344047	0.00676809
FOXG_07666T0	FOXG_07666	#N/A	trna (adenine57-n1 adenine58-n1)-methyltransferase	3.0545	0.000344695	0.00676809
FOXG_04408T0	FOXG_04408	#N/A	5 -nucleotidase	-2.96438	0.000347722	0.0068105
FOXG_10373T0	FOXG_10373	#N/A	glycosyltransferase family 32 protein	-3.107	0.00035565	0.00693126
FOXG_11485T0	FOXG_11485	#N/A	50s ribosomal protein l34e	3.1408	0.000356468	0.00693126
FOXG_02421T0	FOXG_02421	#N/A	#N/A	2.81754	0.000356535	0.00693126
FOXG_01423T0	FOXG_01423	#N/A	dtmp kinase	3.12613	0.000361977	0.00701967
FOXG_09652T0	FOXG_09652	#N/A	alcohol oxidase	-2.92497	0.00036415	0.00703592
FOXG_09559T0	FOXG_09559	#N/A	dehydrogenase reductase sdr family member 7b	-2.80672	0.000364606	0.00703592
FOXG_12324T0	FOXG_12324	#N/A	aat family amino acid transporter	4.58505	0.000368729	0.00709667
FOXG_02219T0	FOXG_02219	#N/A	duf1295 domain protein	-2.49824	0.000369562	0.00709667
FOXG_13475T0	FOXG_13475	#N/A	#N/A	4.14086	0.000372897	0.00714325
FOXG_20838T1	FOXG_20838	#N/A	mfs transporter	4.22351	0.000376448	0.00719372
FOXG_15235T0	FOXG_15235	#N/A	cutinase transcription factor 1 beta	2.80596	0.000377688	0.00719991
FOXG_00736T0	FOXG_00736	#N/A	60s ribosomal protein l16	2.69505	0.000380215	0.0072159
FOXG_05445T0	FOXG_05445	#N/A	delta-aminolevulinic acid dehydratase	2.7819	0.000380365	0.0072159
FOXG_00339T0	FOXG_00339	#N/A	#N/A	3.08699	0.000382874	0.007246
FOXG_01850T0	FOXG_01850	#N/A	rna mitochondrial	3.26335	0.000394344	0.00743864
FOXG_12778T0	FOXG_12778	#N/A	60s ribosomal protein	3.05645	0.000394947	0.00743864
FOXG_05939T0	FOXG_05939	#N/A	ribose-phosphate pyrophosphokinase 3	3.27944	0.000399561	0.00750755
FOXG_02062T0	FOXG_02062	#N/A	#N/A	3.62875	0.000402187	0.00753884
FOXG_05023T0	FOXG_05023	#N/A	tetrahydrofolylpolyglutamate synthase	2.71681	0.000403953	0.00755391
FOXG_07823T0	FOXG_07823	#N/A	2fe-2s iron-sulfur cluster binding domain partial	2.92862	0.000411713	0.00768075
FOXG_05423T0	FOXG_05423	YKL069W	gaf protein	3.39324	0.000421467	0.00784408
FOXG_14499T0	FOXG_14499	#N/A	triacylglycerol lipase ii precursor	-2.99183	0.000425427	0.00786907
FOXG_09276T0	FOXG_09276	#N/A	s-adenosylmethionine mitochondrial carrier protein	-2.90163	0.00042562	0.00786907
FOXG_09399T0	FOXG_09399	#N/A	40s ribosomal protein s20	3.09263	0.000425815	0.00786907
FOXG_12953T0	FOXG_12953	#N/A	hypothetical protein FOXG_12953	-3.70667	0.000427381	0.00787946
FOXG_03434T0	FOXG_03434	#N/A	hypothetical protein FOMG_12859	2.89621	0.000434977	0.00800073
FOXG_06233T2	FOXG_06233	AHA1	aha1-stress-regulated cochaperone	3.30474	0.000436251	0.00800541
FOXG_20030T0	FOXG_20030	#N/A	sas10 involved in silencing	3.14078	0.000442534	0.00809206
FOXG_04442T0	FOXG_04442	RPL16A	60s ribosomal protein l16	3.10648	0.000443034	0.00809206
FOXG_04042T0	FOXG_04042	#N/A	#N/A	-3.55213	0.00045019	0.00820369
FOXG_08328T0	FOXG_08328	#N/A	quinidine resistance protein 1	3.46643	0.000459695	0.00834186
FOXG_01600T0	FOXG_01600	#N/A	#N/A	-2.77359	0.000459897	0.00834186
FOXG_14883T0	FOXG_14883	#N/A	#N/A	-2.70397	0.000461786	0.00834536
FOXG_08164T0	FOXG_08164	#N/A	ribosomal protein s17	3.00976	0.000463213	0.00834536
FOXG_12892T0	FOXG_12892	#N/A	mitochondrial	3.12583	0.000463277	0.00834536
FOXG_20699T0	FOXG_20699	#N/A	#N/A	-3.51582	0.000464904	0.00835551
FOXG_04798T0	FOXG_04798	#N/A	3-isopropylmalate dehydrogenase	-3.72867	0.000469869	0.00842546
FOXG_08060T0	FOXG_08060	#N/A	30s ribosomal protein s2	3.11191	0.000473036	0.00846293
FOXG_02104T0	FOXG_02104	#N/A	swr1-complex protein 5	2.97662	0.000490598	0.00875718
FOXG_02217T0	FOXG_02217	#N/A	#N/A	2.36128	0.000495056	0.0088167
FOXG_21619T0	FOXG_21619	#N/A	#N/A	-2.48705	0.000506785	0.00900517
FOXG_02056T0	FOXG_02056	#N/A	transcription factor tfiiib component b	3.13839	0.000511097	0.00906129
FOXG_03238T0	FOXG_03238	#N/A	#N/A	-2.65805	0.000513971	0.00909057
FOXG_00953T0	FOXG_00953	#N/A	diphthamide biosynthesis protein 1	3.68746	0.000515063	0.00909057
FOXG_13271T0	FOXG_13271	#N/A	hypothetical protein FOXG_13271	-2.64701	0.000518508	0.00913085
FOXG_10374T0	FOXG_10374	#N/A	hard surface induced protein 3 (sterol glycosyl transferase)	-3.12538	0.000521085	0.00915571
FOXG_01567T0	FOXG_01567	#N/A	#N/A	2.19006	0.000526626	0.00923242
FOXG_08019T0	FOXG_08019	#N/A	30s ribosomal protein s10e	3.02543	0.000531695	0.00927662
FOXG_08756T0	FOXG_08756	#N/A	positive regulator of purine utilization	-2.65967	0.000532638	0.00927662
FOXG_10990T0	FOXG_10990	#N/A	triacylglycerol lipase	-2.96795	0.000532691	0.00927662
FOXG_01767T0	FOXG_01767	#N/A	glycoprotein partial	2.82998	0.000535036	0.00928691
FOXG_12029T0	FOXG_12029	#N/A	#N/A	2.96367	0.000536144	0.00928691
FOXG_10951T0	FOXG_10951	#N/A	organic hydroperoxide resistance protein	-2.71195	0.000536829	0.00928691
FOXG_07841T0	FOXG_07841	#N/A	formate dehydrogenase	-2.25222	0.000539888	0.00931931
FOXG_16514T0	FOXG_16514	#N/A	#N/A	3.6612	0.000543344	0.00933895
FOXG_11553T0	FOXG_11553	#N/A	hypothetical protein FOZG_11650	2.22055	0.000543405	0.00933895
FOXG_08649T0	FOXG_08649	#N/A	1-aminocyclopropane-1-carboxylate deaminase	-2.60242	0.000545173	0.00934375
FOXG_05648T0	FOXG_05648	#N/A	isoprenylcysteine alpha-carbonyl methylesterase icmel1	-2.56548	0.000546582	0.00934375
FOXG_01001T0	FOXG_01001	#N/A	40s ribosomal protein s11	2.96904	0.000547253	0.00934375
FOXG_02132T0	FOXG_02132	#N/A	d-lactate dehydrogenase	2.85102	0.000550625	0.00938094
FOXG_01441T0	FOXG_01441	#N/A	#N/A	3.06734	0.000553268	0.00940556
FOXG_07727T0	FOXG_07727	#N/A	carrier protein	2.84096	0.00055913	0.00948467
FOXG_06993T0	FOXG_06993	#N/A	vacuolar iron transporter like protein	3.90489	0.000566556	0.00957647
FOXG_02459T0	FOXG_02459	#N/A	aat family amino acid transporter	3.27352	0.000566979	0.00957647
FOXG_15471T0	FOXG_15471	#N/A	wd repeat-containing protein jip5	2.82554	0.000568385	0.00957961
FOXG_15748T0	FOXG_15748	#N/A	#N/A	2.84657	0.000570175	0.00958919
FOXG_18406T0	FOXG_18406	#N/A	#N/A	-4.51425	0.000573421	0.00962319
FOXG_03586T0	FOXG_03586	#N/A	2-dehydropantoate 2-reductase	2.80554	0.00058067	0.00972405
FOXG_12131T0	FOXG_12131	#N/A	polysaccharide deacetylase family protein	-2.47696	0.000582943	0.00974135
FOXG_14529T0	FOXG_14529	#N/A	quinate permease	-3.25676	0.000596245	0.00994247
FOXG_11266T0	FOXG_11266	#N/A	protein sof1	3.17448	0.000597907	0.00994908
FOXG_10923T0	FOXG_10923	#N/A	#N/A	3.29025	0.000599751	0.00995865
FOXG_17292T0	FOXG_17292	#N/A	bloom syndrome protein	3.75901	0.000602922	0.00998478
FOXG_15711T0	FOXG_15711	#N/A	#N/A	-2.80005	0.000603867	0.00998478
FOXG_06002T0	FOXG_06002	#N/A	ubiquinone biosynthesis methyltransferase	2.59595	0.000607305	0.00999971
FOXG_08276T0	FOXG_08276	#N/A	atypical rio rio2 protein kinase	2.9751	0.000607316	0.00999971
FOXG_11983T0	FOXG_11983	#N/A	vacuolar membrane protein hmt1	2.68053	0.000610653	0.0100336
FOXG_18762T0	FOXG_18762	#N/A	#N/A	3.51715	0.000619255	0.0101537
FOXG_03574T0	FOXG_03574	#N/A	small nuclear ribonucleoprotein	3.05211	0.000620701	0.0101562
FOXG_03083T0	FOXG_03083	#N/A	40s ribosomal protein s4	2.91398	0.000625732	0.0102173
FOXG_17008T0	FOXG_17008	#N/A	scytalone dehydratase	2.65457	0.000639521	0.0104207
FOXG_04695T0	FOXG_04695	#N/A	fumarylacetoacetate hydrolase domain-containing protein 2	-2.76503	0.000653106	0.0106062
FOXG_09465T0	FOXG_09465	#N/A	40s ribosomal protein s3	2.97818	0.000653697	0.0106062
FOXG_09622T0	FOXG_09622	#N/A	5-carboxymethyl-2-hydroxymuconate isomerase	-2.96497	0.000654951	0.0106062
FOXG_11173T0	FOXG_11173	#N/A	#N/A	3.67039	0.000658536	0.0106381
FOXG_18532T0	FOXG_18532	#N/A	#N/A	3.62203	0.000659635	0.0106381
FOXG_10294T0	FOXG_10294	#N/A	inositol oxygenase	-3.6365	0.000661595	0.0106479
FOXG_08716T0	FOXG_08716	#N/A	#N/A	-4.46865	0.000667602	0.0107226
FOXG_09213T0	FOXG_09213	#N/A	transmembrane domain-containing protein	2.47194	0.000669692	0.0107263
FOXG_16535T0	FOXG_16535	#N/A	hybrid signal transduction histidine kinase k	-3.5194	0.000670567	0.0107263
FOXG_09379T0	FOXG_09379	#N/A	sterol 3-beta-glucosyltransferase	-2.71709	0.000677346	0.010803
FOXG_03147T0	FOXG_03147	#N/A	short chain dehydrogenase	-2.97163	0.00067811	0.010803
FOXG_09063T0	FOXG_09063	#N/A	transcription factor atf21	-2.70312	0.000686467	0.010914
FOXG_01998T0	FOXG_01998	#N/A	60s acidic ribosomal protein p0	3.00704	0.000689644	0.0109424
FOXG_03218T0	FOXG_03218	#N/A	polyadenylate-binding protein	2.97077	0.000695049	0.0110059
FOXG_07977T0	FOXG_07977	#N/A	protein sok1	2.36944	0.000699909	0.0110515
FOXG_08022T0	FOXG_08022	#N/A	#N/A	2.87782	0.000700746	0.0110515
FOXG_01693T0	FOXG_01693	#N/A	geranylgeranyl transferase type-2 subunit beta	2.76994	0.000703448	0.0110719
FOXG_02430T0	FOXG_02430	MRPL38	50s ribosomal protein l14	2.62279	0.000708041	0.0111219
FOXG_00972T0	FOXG_00972	#N/A	fe s biogenesis protein	2.78334	0.000720764	0.0112992
FOXG_06318T0	FOXG_06318	HOG1	cmgc mapk p38 protein kinase	-2.51513	0.00072623	0.0113571
FOXG_09245T0	FOXG_09245	RPS17B	40s ribosomal protein s17	2.98823	0.000727353	0.0113571
FOXG_20516T0	FOXG_20516	#N/A	3 exoribonuclease	2.97297	0.000729338	0.0113655
FOXG_07649T0	FOXG_07649	#N/A	ankyrin repeat-containing yar1	3.01599	0.000734801	0.0114277
FOXG_13233T0	FOXG_13233	#N/A	guanyl-specific ribonuclease f1	-2.55096	0.000736577	0.0114277
FOXG_15303T0	FOXG_15303	#N/A	acetoacetate decarboxylase	2.60955	0.000737696	0.0114277
FOXG_04843T0	FOXG_04843	#N/A	#N/A	-2.98544	0.000742033	0.0114723
FOXG_03132T0	FOXG_03132	#N/A	60s ribosomal protein l37	2.97627	0.000761538	0.0117507
FOXG_07725T0	FOXG_07725	#N/A	40s ribosomal protein s5	2.95478	0.00077116	0.0118594
FOXG_01648T0	FOXG_01648	#N/A	emopamil-binding protein	-2.27275	0.0007716	0.0118594
FOXG_22898T0	FOXG_22898	#N/A	ammonia transport outward protein 2	4.38487	0.000776255	0.0119024
FOXG_01170T0	FOXG_01170	YAL044W-A	protein	2.71634	0.00077743	0.0119024
FOXG_00788T0	FOXG_00788	#N/A	mechanosensitive ion channel family protein	2.75069	0.000779766	0.0119149
FOXG_01760T0	FOXG_01760	#N/A	40s ribosomal protein s13	2.89408	0.000788224	0.0120092
FOXG_03490T0	FOXG_03490	#N/A	50s ribosomal protein l13e	2.90434	0.000789306	0.0120092
FOXG_01618T0	FOXG_01618	#N/A	elongation factor mitochondrial	2.70331	0.000790523	0.0120092
FOXG_17189T0	FOXG_17189	#N/A	nadph2:quinone reductase	-3.02163	0.000801496	0.0121347
FOXG_19785T0	FOXG_19785	#N/A	dna-directed rna polymerase i subunit rpa12	3.70448	0.000803027	0.0121347
FOXG_10455T0	FOXG_10455	#N/A	40s ribosomal protein s19	2.9052	0.000804892	0.0121347
FOXG_03220T0	FOXG_03220	#N/A	meiotically up-regulated protein	3.20892	0.000804966	0.0121347
FOXG_02201T0	FOXG_02201	#N/A	hypothetical protein FOMG_04853	3.66897	0.000810831	0.0121799
FOXG_13210T0	FOXG_13210	#N/A	general alpha-glucoside permease	-3.0013	0.000811061	0.0121799
FOXG_01927T0	FOXG_01927	RPS18B	40s ribosomal protein s18	2.98272	0.000817975	0.0122603
FOXG_07875T0	FOXG_07875	#N/A	oxidoreductase	-2.31584	0.000820506	0.012269
FOXG_00082T0	FOXG_00082	#N/A	la family	2.88813	0.000821774	0.012269
FOXG_11632T0	FOXG_11632	#N/A	glu asp-trna amidotransferase subunit a	2.69552	0.000823571	0.012269
FOXG_09877T0	FOXG_09877	#N/A	#N/A	-3.09906	0.000824807	0.012269
FOXG_17381T0	FOXG_17381	#N/A	fad binding domain-containing protein	-3.13364	0.000828893	0.0123065
FOXG_13856T0	FOXG_13856	#N/A	transmembrane protein	-2.78539	0.000834577	0.0123675
FOXG_08475T0	FOXG_08475	HGH1	dna-binding protein hgh1 protein	2.96768	0.000840083	0.0124041
FOXG_03515T0	FOXG_03515	#N/A	translation elongation factor 1-alpha	2.28203	0.000840207	0.0124041
FOXG_00373T0	FOXG_00373	#N/A	mitochondrial atpase complex subunit atp10	3.00391	0.000844688	0.0124469
FOXG_09558T0	FOXG_09558	#N/A	#N/A	-3.63221	0.000846673	0.0124528
FOXG_11330T0	FOXG_11330	#N/A	#N/A	4.34438	0.00085325	0.012526
FOXG_01491T0	FOXG_01491	#N/A	mrps9-mitochondrial ribosomal small subunit	2.61366	0.000859851	0.0125994
FOXG_09692T0	FOXG_09692	#N/A	hydrolase or acyltransferase of alpha beta superfamily protein	3.60351	0.000886183	0.0129394
FOXG_11658T0	FOXG_11658	#N/A	#N/A	2.91532	0.000886348	0.0129394
FOXG_01619T0	FOXG_01619	#N/A	40s ribosomal protein s29	2.84223	0.000891786	0.0129946
FOXG_14522T0	FOXG_14522	#N/A	hydrolase of the alpha beta superfamily	3.8519	0.000898678	0.0130708
FOXG_15360T0	FOXG_15360	#N/A	mfs sp sugar:h+ symporter	-3.10878	0.000905307	0.0131428
FOXG_03278T0	FOXG_03278	#N/A	cytoplasmic trna 2-thiolation protein 1	2.62588	0.000912357	0.0132208
FOXG_05733T0	FOXG_05733	#N/A	oxidoreductase yusz	3.47031	0.0009153	0.0132345
FOXG_07985T0	FOXG_07985	#N/A	ribonuclease iii	3.05343	0.000916677	0.0132345
FOXG_11779T0	FOXG_11779	#N/A	mitochondrial carrier	4.32838	0.000927556	0.013367
FOXG_08324T0	FOXG_08324	#N/A	nonsense-mediated mrna decay protein 3	2.81418	0.000932826	0.0134165
FOXG_05465T0	FOXG_05465	#N/A	ribosomal protein partial	2.61838	0.000936067	0.0134165
FOXG_07740T0	FOXG_07740	MRPL32	ribosomal protein partial	2.83501	0.000936114	0.0134165
FOXG_12815T0	FOXG_12815	CYC7	cytochrome c	2.60038	0.000937833	0.0134167
FOXG_03032T0	FOXG_03032	#N/A	pre-mrna-splicing factor cwc24	2.6675	0.000943707	0.0134761
FOXG_00884T0	FOXG_00884	#N/A	#N/A	3.07275	0.00094967	0.0135211
FOXG_13739T0	FOXG_13739	#N/A	40s ribosomal protein s24	2.81897	0.000950296	0.0135211
FOXG_06242T0	FOXG_06242	SQT1	sqt1 suppresses dominant-negative mutants of the ribosomal protein qsr1	2.76531	0.000979085	0.0139055
FOXG_19847T0	FOXG_19847	#N/A	3-phytase precursor	-2.47291	0.000985377	0.0139696
FOXG_03487T0	FOXG_03487	#N/A	phospho-2-dehydro-3-deoxyheptonate tyrosine-inhibited	3.21168	0.000990174	0.0140123
FOXG_07585T0	FOXG_07585	#N/A	24-dehydrocholesterol reductase precursor	2.13742	0.00100237	0.0141593
FOXG_12162T0	FOXG_12162	#N/A	transmembrane protein 53-b	-3.78846	0.0010095	0.0142346
FOXG_09798T0	FOXG_09798	#N/A	gluconate 5-dehydrogenase	-3.08544	0.00102095	0.0143702
FOXG_01413T0	FOXG_01413	#N/A	40s ribosomal protein s1	2.77066	0.00102987	0.0144698
FOXG_11831T0	FOXG_11831	#N/A	related to sulfatase	2.20541	0.00103728	0.0145478
FOXG_15217T0	FOXG_15217	#N/A	protein	2.79654	0.0010491	0.0146874
FOXG_01817T0	FOXG_01817	#N/A	component of non-clathrin vesicle coat	2.74189	0.00105405	0.0147305
FOXG_13796T0	FOXG_13796	#N/A	major facilitator superfamily transporter	-3.26788	0.0010664	0.0148711
FOXG_02048T0	FOXG_02048	#N/A	nol1r protein	2.85665	0.00106791	0.0148711
FOXG_05706T0	FOXG_05706	RPS30B	40s ribosomal protein s30	2.77562	0.00108611	0.0150979
FOXG_16819T0	FOXG_16819	#N/A	prolyl 4-hydroxylase	2.29136	0.00110159	0.0152861
FOXG_11321T0	FOXG_11321	#N/A	30s ribosomal protein s8	2.62669	0.00110368	0.015288
FOXG_02122T0	FOXG_02122	#N/A	40s ribosomal protein s22	4.26776	0.00114543	0.0158384
FOXG_01570T0	FOXG_01570	FES1	hsp70-like protein	2.52683	0.00114931	0.0158642
FOXG_05500T0	FOXG_05500	#N/A	gtpase	2.58206	0.00115429	0.0159049
FOXG_04293T0	FOXG_04293	#N/A	trna (adenine-n -)-methyltransferase	2.92826	0.00115714	0.0159102
FOXG_00366T0	FOXG_00366	#N/A	#N/A	-2.4667	0.00115872	0.0159102
FOXG_00038T0	FOXG_00038	#N/A	translation initiation factor 3 subunit j	2.76887	0.00117565	0.0160938
FOXG_04154T0	FOXG_04154	#N/A	54s ribosomal protein mitochondrial	2.53409	0.0011762	0.0160938
FOXG_02256T0	FOXG_02256	#N/A	transcription factor iiia	2.98988	0.00117853	0.0160977
FOXG_14962T1	FOXG_14962	#N/A	hypothetical protein FOXG_14962	-3.84676	0.00118417	0.0161467
FOXG_00723T0	FOXG_00723	#N/A	#N/A	3.58306	0.00119146	0.0162179
FOXG_09427T0	FOXG_09427	#N/A	aspartic-type endopeptidase opsb	-2.72329	0.00120102	0.0163198
FOXG_12669T0	FOXG_12669	#N/A	54s ribosomal protein mitochondrial	2.50094	0.00120933	0.0164043
FOXG_06110T0	FOXG_06110	#N/A	long-chain fatty-acid- ligase	-2.52569	0.0012163	0.0164704
FOXG_11036T0	FOXG_11036	#N/A	tyrosine-protein phosphatase siw14	2.32159	0.00122019	0.0164946
FOXG_09282T0	FOXG_09282	#N/A	60s acidic ribosomal protein p2	2.70554	0.00122248	0.0164971
FOXG_08546T0	FOXG_08546	#N/A	orotate phosphoribosyltransferase	2.66082	0.00124478	0.0167693
FOXG_21557T0	FOXG_21557	#N/A	#N/A	2.48627	0.00125355	0.0167934
FOXG_10522T0	FOXG_10522	#N/A	50s ribosomal protein l23ae	3.38119	0.00125394	0.0167934
FOXG_09754T0	FOXG_09754	#N/A	#N/A	-2.36244	0.00125473	0.0167934
FOXG_05553T0	FOXG_05553	#N/A	50s ribosomal protein l19e	2.68786	0.00125512	0.0167934
FOXG_03376T0	FOXG_03376	#N/A	#N/A	-2.14089	0.00127168	0.016981
FOXG_04169T0	FOXG_04169	#N/A	ubiquitin-60s ribosomal protein l40	2.74748	0.00127347	0.016981
FOXG_05325T0	FOXG_05325	#N/A	50s ribosomal protein l22e	2.78284	0.00127917	0.0170281
FOXG_09624T0	FOXG_09624	#N/A	beta-glucosidase b	-3.36573	0.00128835	0.0171213
FOXG_13506T0	FOXG_13506	#N/A	#N/A	3.67386	0.0013102	0.0173823
FOXG_08287T0	FOXG_08287	LIA1	deoxyhypusine hydroxylase	2.76464	0.00131255	0.0173841
FOXG_10532T0	FOXG_10532	#N/A	ribosomal protein l28e	2.74056	0.00132	0.0174534
FOXG_11049T0	FOXG_11049	#N/A	atp-dependent rna helicase dob1	2.77699	0.00132446	0.0174828
FOXG_12028T0	FOXG_12028	#N/A	cytochrome p450 oxidoreductase	2.82448	0.0013355	0.0175926
FOXG_09533T0	FOXG_09533	#N/A	60s ribosomal protein l29	2.7512	0.00133725	0.0175926
FOXG_08309T0	FOXG_08309	#N/A	dna-directed rna polymerase and iii subunit rpabc1	2.69521	0.00134942	0.017723
FOXG_20167T0	FOXG_20167	#N/A	hypothetical protein FOXG_20167	-2.64647	0.00135517	0.0177343
FOXG_01995T0	FOXG_01995	#N/A	alpha-mannosidase	-2.08979	0.00135525	0.0177343
FOXG_09645T0	FOXG_09645	#N/A	#N/A	2.97595	0.00135705	0.0177343
FOXG_03531T0	FOXG_03531	#N/A	hypothetical protein FOMG_12979	-2.3168	0.00136216	0.0177715
FOXG_03007T0	FOXG_03007	#N/A	pre-rrna-processing protein tsr2	2.67003	0.00137534	0.0179136
FOXG_08405T0	FOXG_08405	#N/A	dna-directed rna polymerase iii complex subunit rpc37	2.9219	0.00138375	0.0179933
FOXG_11328T0	FOXG_11328	#N/A	#N/A	2.63235	0.00138631	0.0179968
FOXG_03705T0	FOXG_03705	#N/A	membrane protein	4.1909	0.00139023	0.018018
FOXG_00800T0	FOXG_00800	#N/A	dna-directed rna polymerase iii subunit rpc2	2.84196	0.00139391	0.0180188
FOXG_03585T0	FOXG_03585	#N/A	small unique nuclear receptor co-repressor	2.72296	0.00139489	0.0180188
FOXG_15622T0	FOXG_15622	#N/A	clavaminate synthase	2.29806	0.0013979	0.0180281
FOXG_01571T0	FOXG_01571	#N/A	ribosomal protein l5 mitochondrial	2.41734	0.00140194	0.0180506
FOXG_01452T0	FOXG_01452	TRM112	protein trm-112	2.71183	0.00140509	0.0180615
FOXG_04119T0	FOXG_04119	#N/A	hypothetical protein FOMG_03084	3.79052	0.00142567	0.0182961
FOXG_03229T0	FOXG_03229	#N/A	nicotinamide n-methyltransferase	2.82223	0.00143465	0.0183813
FOXG_09867T0	FOXG_09867	#N/A	glutathione-dependent formaldehyde-activating gfa	-2.51412	0.00143857	0.018386
FOXG_15642T0	FOXG_15642	#N/A	gluconate 5-dehydrogenase	-2.56401	0.0014397	0.018386
FOXG_03541T0	FOXG_03541	#N/A	atpase	1.94829	0.00145437	0.0185271
FOXG_11512T0	FOXG_11512	#N/A	50s ribosomal protein l13	2.48151	0.00145546	0.0185271
FOXG_08318T0	FOXG_08318	#N/A	atp-dependent rna helicase dbp7	2.26436	0.00146649	0.0186372
FOXG_11135T0	FOXG_11135	#N/A	hormone-sensitive lipase	-2.58885	0.00147812	0.0187547
FOXG_01840T0	FOXG_01840	#N/A	rrna-processing protein efg-1	3.15902	0.00148658	0.0188316
FOXG_03719T0	FOXG_03719	#N/A	hmg box-containing protein	3.43488	0.00149795	0.0189451
FOXG_07578T0	FOXG_07578	#N/A	ribosomal protein l1	2.59381	0.00151021	0.0190695
FOXG_07101T0	FOXG_07101	#N/A	phosphatidylserine decarboxylase	-3.9619	0.0015158	0.0190839
FOXG_06090T0	FOXG_06090	#N/A	#N/A	-2.59655	0.00151622	0.0190839
FOXG_05788T0	FOXG_05788	#N/A	gamma-glutamyltransferase	-2.73409	0.00152149	0.0190936
FOXG_11103T0	FOXG_11103	#N/A	triacylglycerol lipase	-3.20959	0.00152185	0.0190936
FOXG_04025T0	FOXG_04025	#N/A	carboxymethylenebutenolidase	2.97804	0.00153618	0.0192427
FOXG_07737T0	FOXG_07737	#N/A	cobyrinic acid -diamide synthase	2.64366	0.00155865	0.0194931
FOXG_15741T0	FOXG_15741	#N/A	voltage-gated hydrogen channel 1	-2.35553	0.00157239	0.0196337
FOXG_02168T0	FOXG_02168	#N/A	zinc-type alcohol dehydrogenase-like protein	-2.0519	0.00157918	0.0196788
FOXG_19822T0	FOXG_19822	#N/A	#N/A	3.25714	0.00158102	0.0196788
FOXG_08487T0	FOXG_08487	#N/A	ribosomal protein	2.54386	0.00158909	0.019748
FOXG_11227T0	FOXG_11227	#N/A	40s ribosomal protein s2	2.73783	0.00160744	0.0199444
FOXG_20749T0	FOXG_20749	#N/A	#N/A	2.58974	0.00161254	0.0199762
FOXG_03492T0	FOXG_03492	#N/A	mitochondrial import inner membrane translocase subunit tim16	2.57353	0.00164176	0.0202824
FOXG_22888T0	FOXG_22888	#N/A	zn -c6 fungal-type dna-binding domain partial	-3.02142	0.00164242	0.0202824
FOXG_13566T0	FOXG_13566	#N/A	glucoamylase	-2.41404	0.00164558	0.0202894
FOXG_21641T0	FOXG_21641	#N/A	#N/A	2.50217	0.00165101	0.0203244
FOXG_05658T0	FOXG_05658	#N/A	related to nicotinamide mononucleotide permease	-2.56995	0.00166272	0.0204366
FOXG_03416T0	FOXG_03416	#N/A	fruit fly brahma transcriptional activator	2.89521	0.00171062	0.0209925
FOXG_18509T0	FOXG_18509	#N/A	#N/A	3.68552	0.00171607	0.0210265
FOXG_03124T0	FOXG_03124	#N/A	60s ribosomal protein l24	2.63867	0.00173138	0.0211811
FOXG_01126T0	FOXG_01126	#N/A	l-fuculose-phosphate aldolase	-2.30162	0.00175194	0.0213992
FOXG_03670T0	FOXG_03670	#N/A	mate efflux family protein	3.1394	0.00175727	0.0214311
FOXG_09887T0	FOXG_09887	#N/A	protein fmp42	2.13952	0.00176471	0.0214884
FOXG_13326T0	FOXG_13326	#N/A	hypothetical protein FOXG_13326	-3.33098	0.00176961	0.0215139
FOXG_00974T0	FOXG_00974	#N/A	f-type h+-transporting atpase subunit g	2.29658	0.00177228	0.0215139
FOXG_08106T0	FOXG_08106	#N/A	eukaryotic translation initiation factor 2a	2.58372	0.00177992	0.0215678
FOXG_11443T0	FOXG_11443	#N/A	aldehyde dehydrogenase (nad+)	-2.2648	0.00178451	0.0215678
FOXG_07910T0	FOXG_07910	#N/A	cytochrome p450 oxidoreductase	1.91434	0.00178601	0.0215678
FOXG_03912T0	FOXG_03912	#N/A	malic acid transport protein	2.27394	0.00178771	0.0215678
FOXG_03714T0	FOXG_03714	#N/A	zinc finger protein	2.76523	0.00179246	0.021592
FOXG_09313T0	FOXG_09313	#N/A	mitochondrial import inner membrane translocase subunit tim23	3.72994	0.00181483	0.021828
FOXG_16948T0	FOXG_16948	#N/A	#N/A	3.72549	0.00182332	0.0218966
FOXG_09821T0	FOXG_09821	#N/A	#N/A	2.86323	0.00183983	0.0220611
FOXG_17383T0	FOXG_17383	#N/A	major facilitator superfamily transporter	-4.16853	0.00184813	0.0221268
FOXG_15721T0	FOXG_15721	#N/A	#N/A	-2.54034	0.0018529	0.0221502
FOXG_13834T0	FOXG_13834	#N/A	kow motif containing protein	2.52819	0.00187138	0.0223372
FOXG_07770T0	FOXG_07770	#N/A	ctr copper transporter	-2.33671	0.00187858	0.0223702
FOXG_04708T0	FOXG_04708	#N/A	#N/A	-3.03508	0.0018832	0.0223702
FOXG_04826T0	FOXG_04826	#N/A	substrate-h+ antiporter	-3.90587	0.00188628	0.0223702
FOXG_15435T0	FOXG_15435	#N/A	#N/A	-3.15394	0.00188702	0.0223702
FOXG_18667T0	FOXG_18667	#N/A	importin subunit beta-4	3.33558	0.00188839	0.0223702
FOXG_00199T0	FOXG_00199	#N/A	tim54 (component of the mitochondrial tim22 translocase)	2.72441	0.00191305	0.0226281
FOXG_03069T0	FOXG_03069	#N/A	3-oxoacyl-	-2.18059	0.00193404	0.0228417
FOXG_07716T0	FOXG_07716	#N/A	#N/A	2.23734	0.00193692	0.0228417
FOXG_09089T0	FOXG_09089	#N/A	atp dependent rna helicase	2.51935	0.00194708	0.0229271
FOXG_12952T0	FOXG_12952	#N/A	leptomycin b resistance protein pmd1	-3.51776	0.00195225	0.0229536
FOXG_03422T0	FOXG_03422	#N/A	transcription factor jumonji aspartyl beta- partial	2.6644	0.00196495	0.0230683
FOXG_00253T0	FOXG_00253	#N/A	ribosomal protein 49	2.58143	0.00198469	0.0232653
FOXG_05227T0	FOXG_05227	#N/A	60s ribosomal protein l44	2.60794	0.00198894	0.0232804
FOXG_05133T0	FOXG_05133	#N/A	#N/A	2.51324	0.00199665	0.0233359
FOXG_16927T0	FOXG_16927	#N/A	lipase 4	-2.5343	0.00201006	0.0234577
FOXG_05121T0	FOXG_05121	ATG2	sporulation protein spo72	-2.01774	0.00201589	0.0234907
FOXG_07558T0	FOXG_07558	#N/A	enoyl- hydratase	-2.28684	0.00202782	0.0235949
FOXG_04376T0	FOXG_04376	#N/A	elongator complex protein 3	2.64333	0.00203454	0.023638
FOXG_09866T0	FOXG_09866	#N/A	nadh:flavin oxidoreductase nadh oxidase	2.5211	0.00204391	0.0236799
FOXG_17997T0	FOXG_17997	#N/A	#N/A	2.53795	0.00204418	0.0236799
FOXG_19160T0	FOXG_19160	#N/A	glucosidase alpha subunit	-2.26023	0.0020496	0.0237077
FOXG_10574T0	FOXG_10574	#N/A	#N/A	2.85368	0.00206331	0.0238312
FOXG_11208T0	FOXG_11208	#N/A	ribonuclease p mrp protein subunit rpp1	2.56548	0.00206636	0.0238315
FOXG_09071T0	FOXG_09071	#N/A	d-mandelate dehydrogenase	-2.17634	0.00207006	0.0238391
FOXG_11412T0	FOXG_11412	#N/A	pantothenate transporter liz1	-2.93023	0.00210565	0.0242134
FOXG_16609T0	FOXG_16609	#N/A	sexual differentiation process protein isp4	-1.94892	0.00212893	0.0244454
FOXG_02383T0	FOXG_02383	#N/A	altered inheritance of mitochondria protein 1	4.07095	0.00213352	0.0244571
FOXG_05741T0	FOXG_05741	#N/A	protein ted1	2.40002	0.00213735	0.0244571
FOXG_07808T0	FOXG_07808	#N/A	argininosuccinate synthase	4.05911	0.00214203	0.0244571
FOXG_11548T0	FOXG_11548	#N/A	#N/A	-2.55246	0.00214241	0.0244571
FOXG_00274T0	FOXG_00274	#N/A	upf0655 protein	-2.55635	0.00215437	0.0245253
FOXG_01855T0	FOXG_01855	#N/A	mitochondrial inner membrane protease atp23	2.57275	0.00215463	0.0245253
FOXG_07782T0	FOXG_07782	#N/A	mitochondrial large ribosomal subunit l49	2.3441	0.00216831	0.0246453
FOXG_12107T0	FOXG_12107	#N/A	thioredoxin protein	-2.55602	0.00217838	0.024724
FOXG_11447T0	FOXG_11447	#N/A	ribonuclease p protein subunit pop4	2.71241	0.00218784	0.0247955
FOXG_20312T0	FOXG_20312	#N/A	#N/A	-2.13822	0.00220046	0.0248939
FOXG_08298T0	FOXG_08298	#N/A	hypothetical protein FOMG_12221	-2.53747	0.00220286	0.0248939
FOXG_20726T0	FOXG_20726	#N/A	#N/A	2.82583	0.00220911	0.0249286
FOXG_05263T0	FOXG_05263	DRE2	fe-s cluster assembly protein dre2	3.10886	0.00221409	0.0249491
FOXG_02764T0	FOXG_02764	#N/A	oxidoreductase	-2.58489	0.00222401	0.0249831
FOXG_02290T0	FOXG_02290	#N/A	hypothetical protein FOXG_02290	-2.19137	0.0022276	0.0249831
FOXG_06293T0	FOXG_06293	#N/A	diaminohydroxyphosphoribosylamino-pyrimidine deaminase	3.51244	0.00222949	0.0249831
FOXG_01155T0	FOXG_01155	#N/A	tim barrel metal-dependent hydrolase	-2.49443	0.00222984	0.0249831
FOXG_18313T0	FOXG_18313	#N/A	transcriptional regulatory protein moc3	-2.49412	0.00223392	0.0249932
FOXG_18156T0	FOXG_18156	#N/A	#N/A	-2.37171	0.00224545	0.0250865
FOXG_09478T0	FOXG_09478	#N/A	pentatricopeptide repeat-containing protein	2.64443	0.00226578	0.0252776
FOXG_01985T0	FOXG_01985	TIF1	atp-dependent rna helicase eif4a	2.67262	0.00229584	0.0255766
FOXG_04699T0	FOXG_04699	#N/A	heterokaryon incompatibility protein or allele	4.06142	0.00231081	0.0257069
FOXG_04865T0	FOXG_04865	#N/A	alpha-glucosidase	-2.70407	0.00231451	0.0257117
FOXG_20398T0	FOXG_20398	#N/A	#N/A	3.02854	0.00233313	0.025882
FOXG_04387T0	FOXG_04387	#N/A	#N/A	-2.8217	0.00233663	0.0258842
FOXG_07656T0	FOXG_07656	#N/A	ceramide glucosyltransferase	2.70276	0.00234199	0.0258981
FOXG_15658T0	FOXG_15658	#N/A	#N/A	-2.66348	0.00234448	0.0258981
FOXG_08968T0	FOXG_08968	#N/A	hypothetical protein FOC4_g10002084	-2.38062	0.00236594	0.0260984
FOXG_14688T0	FOXG_14688	#N/A	ankyrin 3	-2.82407	0.00242154	0.0266527
FOXG_00220T0	FOXG_00220	#N/A	zn-dependent oxidoreductase	1.95109	0.00242752	0.0266527
FOXG_05014T0	FOXG_05014	#N/A	#N/A	2.30979	0.00242894	0.0266527
FOXG_02825T0	FOXG_02825	#N/A	glutamate carboxypeptidase ii	-2.77771	0.00243189	0.0266527
FOXG_09989T0	FOXG_09989	#N/A	nadp-dependent leukotriene b4 12-hydroxydehydrogenase	3.01746	0.00243315	0.0266527
FOXG_00107T0	FOXG_00107	RPL33B	60s ribosomal protein l33-a	2.51486	0.00244441	0.0267387
FOXG_00966T0	FOXG_00966	#N/A	30s ribosomal protein s5	2.4464	0.00245606	0.0268288
FOXG_21143T0	FOXG_21143	#N/A	#N/A	4.00529	0.00248145	0.0270684
FOXG_05045T0	FOXG_05045	#N/A	54s ribosomal protein mitochondrial	2.31198	0.00251108	0.0273537
FOXG_00812T0	FOXG_00812	#N/A	#N/A	2.42693	0.00252937	0.0275092
FOXG_08107T0	FOXG_08107	#N/A	mfs-multidrug-resistance transporter	2.82091	0.00253236	0.0275092
FOXG_04495T0	FOXG_04495	#N/A	cytochrome-b5 reductase	3.49095	0.00253953	0.027549
FOXG_04351T0	FOXG_04351	#N/A	abc transporter atp-binding protein arb1	2.52799	0.0025968	0.0280751
FOXG_10282T0	FOXG_10282	OLA1	gtp-binding protein	2.65777	0.00259714	0.0280751
FOXG_04819T0	FOXG_04819	#N/A	#N/A	-3.78295	0.00259875	0.0280751
FOXG_07516T0	FOXG_07516	#N/A	sugar transporter stl1	-2.50315	0.00261257	0.0281539
FOXG_06342T0	FOXG_06342	#N/A	protein bli-3	-1.97853	0.00261322	0.0281539
FOXG_01526T0	FOXG_01526	#N/A	queuine trna-ribosyltransferase	2.65427	0.00263128	0.0282398
FOXG_03214T0	FOXG_03214	#N/A	37s ribosomal protein mitochondrial	2.33874	0.00263155	0.0282398
FOXG_08145T0	FOXG_08145	#N/A	augmenter of liver regeneration	1.94506	0.00263311	0.0282398
FOXG_07873T0	FOXG_07873	#N/A	multidrug resistance protein fnx1	-2.05193	0.00263613	0.0282398
FOXG_04517T0	FOXG_04517	#N/A	hypothetical protein FOMG_02594	-2.34525	0.00263917	0.0282398
FOXG_13316T0	FOXG_13316	#N/A	primary-amine oxidase	-2.3231	0.00266536	0.0284813
FOXG_07628T0	FOXG_07628	#N/A	#N/A	-2.6274	0.002671	0.0285027
FOXG_07525T0	FOXG_07525	#N/A	mfs sit siderophore-iron:h+ symporter	2.15543	0.00268096	0.0285438
FOXG_06078T0	FOXG_06078	#N/A	molybdopterin-converting factor chln	2.5533	0.00268212	0.0285438
FOXG_13329T0	FOXG_13329	#N/A	short chain alcohol dehydrogenase	-2.50074	0.00268736	0.028561
FOXG_00398T0	FOXG_00398	#N/A	60s ribosomal protein mitochondrial	2.49451	0.00269255	0.0285774
FOXG_07455T0	FOXG_07455	#N/A	mfs transporter protein	2.602	0.00273215	0.0289397
FOXG_03868T0	FOXG_03868	#N/A	hypothetical protein FOXB_15736	-2.76069	0.00273406	0.0289397
FOXG_13650T0	FOXG_13650	#N/A	peptide chain release factor 1	2.88988	0.00274995	0.0290687
FOXG_19007T0	FOXG_19007	#N/A	#N/A	3.5579	0.00275365	0.0290688
FOXG_02019T0	FOXG_02019	#N/A	atp-dependent rna helicase ded1	2.57727	0.00275857	0.0290816
FOXG_05937T0	FOXG_05937	#N/A	23s rrna (-2 -o)-methyltransferase	2.56296	0.00276409	0.0291008
FOXG_06275T0	FOXG_06275	#N/A	elongation factor 2	2.53773	0.00280434	0.029485
FOXG_17873T0	FOXG_17873	#N/A	#N/A	2.92327	0.00281402	0.0295083
FOXG_03005T0	FOXG_03005	#N/A	50s ribosomal protein 27	2.38435	0.00281408	0.0295083
FOXG_02380T0	FOXG_02380	#N/A	minor extracellular protease vpr	2.30142	0.00282753	0.0296098
FOXG_04633T0	FOXG_04633	#N/A	demethylmenaquinone methyltransferase family protein	3.97378	0.0028572	0.0298444
FOXG_00259T0	FOXG_00259	#N/A	tpr domain protein	2.61594	0.00285753	0.0298444
FOXG_09811T0	FOXG_09811	#N/A	pot family proton-dependent oligopeptide transporter	1.84324	0.00287388	0.0299753
FOXG_09162T0	FOXG_09162	#N/A	alcohol dehydrogenase	-2.127	0.00288144	0.0300144
FOXG_01190T0	FOXG_01190	#N/A	u3 small nucleolar rna-associated protein 4	2.58504	0.00290137	0.0301819
FOXG_08046T0	FOXG_08046	#N/A	#N/A	2.69169	0.00290554	0.0301854
FOXG_07466T0	FOXG_07466	#N/A	transcription factor	-2.78705	0.00291707	0.0302573
FOXG_20477T0	FOXG_20477	#N/A	sterol glucosyltransferase	-2.2325	0.00292017	0.0302573
FOXG_08079T0	FOXG_08079	#N/A	#N/A	-2.18765	0.00295557	0.0305837
FOXG_03170T0	FOXG_03170	#N/A	ring-h2 finger protein	-1.9183	0.00296608	0.0306521
FOXG_04253T0	FOXG_04253	#N/A	carboxymuconolactone decarboxylase	2.55957	0.00298082	0.0307143
FOXG_05936T0	FOXG_05936	#N/A	gnat family n-acetyltransferase	-1.99177	0.00298259	0.0307143
FOXG_06133T0	FOXG_06133	#N/A	#N/A	2.06624	0.00298563	0.0307143
FOXG_11301T0	FOXG_11301	HOP2	#N/A	2.54922	0.00298774	0.0307143
FOXG_02700T0	FOXG_02700	#N/A	#NAME?	-4.00524	0.00301121	0.0309151
FOXG_10653T0	FOXG_10653	#N/A	putidaredoxin reductase	-1.85273	0.00308508	0.0316321
FOXG_08721T0	FOXG_08721	#N/A	glycoside hydrolase family 18 protein	2.77462	0.00309551	0.0316977
FOXG_02775T0	FOXG_02775	#N/A	hypothetical protein FOXG_02775	-3.03903	0.00310494	0.0317529
FOXG_04099T0	FOXG_04099	#N/A	5-methyltetrahydropteroyltriglutamate-homocysteine methyltransferase	-2.02496	0.00313629	0.0320179
FOXG_12344T0	FOXG_12344	#N/A	flavin-containing monooxygenase	-3.99042	0.00313901	0.0320179
FOXG_00763T0	FOXG_00763	#N/A	molecular chaperone	2.43357	0.00314545	0.032042
FOXG_10457T0	FOXG_10457	#N/A	px domain containing partial	-2.55098	0.00316362	0.0321844
FOXG_04257T0	FOXG_04257	#N/A	nicotinamide n-methyltransferase	2.53968	0.00316763	0.0321844
FOXG_01696T0	FOXG_01696	#N/A	ribosomal protein	2.349	0.00318624	0.0323316
FOXG_08435T0	FOXG_08435	#N/A	flavin-containing monoamine oxidase a	-2.19751	0.00319121	0.0323403
FOXG_04043T0	FOXG_04043	#N/A	transcription factor atf21	-2.03062	0.00321017	0.0324713
FOXG_11451T0	FOXG_11451	#N/A	elongation factor 3	2.55602	0.0032124	0.0324713
FOXG_16850T0	FOXG_16850	DDI3	#N/A	-2.25282	0.00322927	0.0325748
FOXG_01135T0	FOXG_01135	#N/A	40s ribosomal protein s21	2.50882	0.00323178	0.0325748
FOXG_04307T0	FOXG_04307	#N/A	succinate dehydrogenase cytochrome b subunit	-2.17458	0.00323508	0.0325748
FOXG_01960T0	FOXG_01960	#N/A	#N/A	-2.41009	0.00324062	0.0325888
FOXG_06139T0	FOXG_06139	#N/A	37s ribosomal protein rsm22	2.50786	0.00325387	0.0326802
FOXG_02130T0	FOXG_02130	#N/A	ribosomal protein partial	2.15565	0.00328102	0.0329108
FOXG_17024T0	FOXG_17024	#N/A	formyl-coenzyme a transferase	-3.62145	0.00331889	0.0332482
FOXG_03900T0	FOXG_03900	#N/A	primary-amine oxidase	-2.96926	0.00332512	0.0332681
FOXG_00675T0	FOXG_00675	#N/A	#N/A	-2.40094	0.00334712	0.0334457
FOXG_09992T0	FOXG_09992	#N/A	#N/A	2.53721	0.00336667	0.0335648
FOXG_00036T0	FOXG_00036	#N/A	pre-rrna-processing protein pno1	2.32445	0.0033676	0.0335648
FOXG_01745T0	FOXG_01745	#N/A	erd1 required for retention of luminal er protein	2.3827	0.00338927	0.0336898
FOXG_03583T0	FOXG_03583	MIC17	chch domain-containing protein	2.17636	0.00339294	0.0336898
FOXG_03446T0	FOXG_03446	#N/A	cellular morphogenesis protein	2.23925	0.003393	0.0336898
FOXG_20218T0	FOXG_20218	#N/A	#N/A	3.16705	0.00339983	0.033715
FOXG_02159T0	FOXG_02159	#N/A	midasin (aaa atpase)	2.67931	0.00341142	0.0337211
FOXG_04000T0	FOXG_04000	#N/A	duf895 domain membrane protein	3.9309	0.00341595	0.0337211
FOXG_05995T0	FOXG_05995	#N/A	#N/A	2.24872	0.00341683	0.0337211
FOXG_17778T0	FOXG_17778	#N/A	#N/A	-2.37161	0.00341762	0.0337211
FOXG_04245T0	FOXG_04245	#N/A	#N/A	2.44165	0.00342302	0.033722
FOXG_18825T0	FOXG_18825	#N/A	aminopeptidase y	-2.34377	0.0034263	0.033722
FOXG_07874T0	FOXG_07874	#N/A	dihydrodipicolinate synthetase	-2.09392	0.00347516	0.0341601
FOXG_09792T0	FOXG_09792	#N/A	#N/A	2.55473	0.0034893	0.0342222
FOXG_16834T0	FOXG_16834	#N/A	channel protein	-2.42804	0.0034904	0.0342222
FOXG_09774T0	FOXG_09774	#N/A	alcohol oxidase	-3.37829	0.00349455	0.0342222
FOXG_04121T0	FOXG_04121	#N/A	serine carboxypeptidase s28	-2.06371	0.00349999	0.0342328
FOXG_07984T0	FOXG_07984	#N/A	mitochondral 37s ribosomal protein s27	2.55189	0.00350817	0.0342701
FOXG_09723T0	FOXG_09723	#N/A	trehalose-6-phosphate hydrolase	2.41833	0.00353704	0.0345092
FOXG_02367T0	FOXG_02367	#N/A	trna pseudouridine38-40 synthase	2.55686	0.00354248	0.0345194
FOXG_14528T0	FOXG_14528	#N/A	monocarboxylate transporter	-3.94416	0.00355802	0.0346279
FOXG_06161T0	FOXG_06161	#N/A	#N/A	-2.18468	0.00357462	0.0347145
FOXG_12805T0	FOXG_12805	#N/A	transcriptional repressor rco-1	2.78741	0.00358031	0.0347145
FOXG_07922T0	FOXG_07922	#N/A	dnase	2.3951	0.00358163	0.0347145
FOXG_09910T0	FOXG_09910	#N/A	aldolase citrate lyase family protein	-3.02918	0.00358461	0.0347145
FOXG_15740T0	FOXG_15740	#N/A	#N/A	-3.00042	0.00362134	0.0349917
FOXG_19575T0	FOXG_19575	#N/A	hypothetical protein FOXG_19575	2.26488	0.00362214	0.0349917
FOXG_12194T0	FOXG_12194	#N/A	nad dependent epimerase dehydratase family protein	-3.35332	0.00364912	0.035127
FOXG_14832T0	FOXG_14832	#N/A	#N/A	-2.65813	0.00365037	0.035127
FOXG_21806T0	FOXG_21806	#N/A	hypothetical protein FOXG_21806	3.48963	0.00365126	0.035127
FOXG_05978T0	FOXG_05978	#N/A	ab hydrolase superfamily protein	-2.26997	0.00365403	0.035127
FOXG_01643T0	FOXG_01643	#N/A	#N/A	2.76754	0.00368735	0.035404
FOXG_13312T0	FOXG_13312	#N/A	c6 transcription	2.78395	0.00370152	0.0354966
FOXG_09936T0	FOXG_09936	#N/A	alanyl-trna synthetase	2.56031	0.00372277	0.0356569
FOXG_07797T0	FOXG_07797	#N/A	spore coat protein sp96 precursor	2.45628	0.00373467	0.0357273
FOXG_18295T0	FOXG_18295	#N/A	#N/A	2.48618	0.00373946	0.0357296
FOXG_11592T0	FOXG_11592	#N/A	general amino acid permease	3.23142	0.00374894	0.0357766
FOXG_06048T0	FOXG_06048	#N/A	c2h2 zinc finger protein	-2.28126	0.00378924	0.0361174
FOXG_10039T0	FOXG_10039	#N/A	#N/A	3.35722	0.0037979	0.036156
FOXG_15723T0	FOXG_15723	#N/A	#N/A	-2.60999	0.00380352	0.0361657
FOXG_11718T0	FOXG_11718	#N/A	aat family amino acid transporter	-2.8771	0.00380844	0.0361686
FOXG_11113T0	FOXG_11113	#N/A	mitochondrial phosphate carrier protein	2.28786	0.00383783	0.0364038
FOXG_05853T0	FOXG_05853	#N/A	#N/A	2.25293	0.00386264	0.0365949
FOXG_02842T0	FOXG_02842	#N/A	transmembrane transporter liz1p	3.20685	0.00386982	0.0366188
FOXG_04974T0	FOXG_04974	#N/A	cytochrome c heme-lyase	2.18315	0.00390422	0.0368999
FOXG_11445T0	FOXG_11445	#N/A	pantoate-beta-alanine ligase	2.01469	0.0039186	0.0369912
FOXG_15439T0	FOXG_15439	#N/A	#N/A	2.56156	0.00393947	0.0371332
FOXG_07717T0	FOXG_07717	#N/A	diphthamide biosynthesis protein 3	3.84842	0.0039431	0.0371332
FOXG_13347T0	FOXG_13347	#N/A	ion channel regulatory protein unc-93	-2.35716	0.00395467	0.0371976
FOXG_10375T0	FOXG_10375	#N/A	#N/A	-2.63645	0.00396329	0.0372341
FOXG_00906T0	FOXG_00906	#N/A	udp-glucuronosyltransferase 2c1	-2.39622	0.00397144	0.037266
FOXG_06374T0	FOXG_06374	#N/A	#N/A	-1.76513	0.00397668	0.0372707
FOXG_04267T0	FOXG_04267	HBN1	nitroreductase family protein	2.49515	0.00402665	0.037694
FOXG_21067T0	FOXG_21067	#N/A	protein kinase-like domain partial	-3.93121	0.00404342	0.037806
FOXG_00023T0	FOXG_00023	#N/A	atp-dependent rna helicase prh1	2.44862	0.00410306	0.038318
FOXG_02109T0	FOXG_02109	#N/A	3-hydroxy acyl- dehydratase	2.37817	0.00411114	0.0383478
FOXG_03967T0	FOXG_03967	#N/A	ariadne-2 protein	-2.07103	0.00412809	0.0384603
FOXG_00385T0	FOXG_00385	#N/A	elongation factor 1-beta	2.247	0.0041453	0.0385282
FOXG_08194T0	FOXG_08194	#N/A	40s ribosomal protein s27	3.45739	0.00414803	0.0385282
FOXG_03009T1	FOXG_03009	#N/A	#N/A	-2.85386	0.0041501	0.0385282
FOXG_16632T0	FOXG_16632	#N/A	short-chain dehydrogenase reductase sdr	-2.56658	0.00422788	0.039204
FOXG_04002T0	FOXG_04002	#N/A	acid phosphatase	-2.23738	0.00423849	0.039256
FOXG_02876T0	FOXG_02876	#N/A	related to gaba transport protein	1.99238	0.00425266	0.0393013
FOXG_07549T0	FOXG_07549	#N/A	preprotein translocase subunit	2.35931	0.00425339	0.0393013
FOXG_11080T0	FOXG_11080	#N/A	30s ribosomal protein s19	2.35237	0.00426612	0.0393727
FOXG_07583T0	FOXG_07583	#N/A	#N/A	2.37836	0.00427938	0.039426
FOXG_07591T0	FOXG_07591	#N/A	#N/A	-2.14803	0.00428195	0.039426
FOXG_11081T0	FOXG_11081	#N/A	glycoside hydrolase family 5 protein	2.57265	0.00429487	0.0394988
FOXG_01740T0	FOXG_01740	#N/A	transcriptional regulatory protein pro-1	-1.95979	0.00430354	0.0395322
FOXG_01617T0	FOXG_01617	#N/A	trafficking pga2	2.03024	0.00432615	0.0396935
FOXG_12390T0	FOXG_12390	#N/A	mfs sp general alpha glucoside:h+ symporter	-3.23414	0.00433221	0.0397026
FOXG_01738T0	FOXG_01738	#N/A	fe-mn family superoxide dismutase	2.21851	0.00437973	0.0400914
FOXG_11641T0	FOXG_11641	#N/A	#N/A	-2.63507	0.00439832	0.0402147
FOXG_11050T0	FOXG_11050	#N/A	#N/A	2.38208	0.00440977	0.0402725
FOXG_09935T0	FOXG_09935	#N/A	threonine aldolase	2.63036	0.00447617	0.0407335
FOXG_11159T0	FOXG_11159	#N/A	hypothetical protein FOMG_00418	3.377	0.00448593	0.0407335
FOXG_17484T0	FOXG_17484	#N/A	#N/A	3.55537	0.00448814	0.0407335
FOXG_13314T0	FOXG_13314	#N/A	aldehyde reductase 2	2.59037	0.00449009	0.0407335
FOXG_08018T0	FOXG_08018	#N/A	upf0667 family protein	2.40468	0.00449131	0.0407335
FOXG_09957T0	FOXG_09957	#N/A	#N/A	-2.50082	0.00449137	0.0407335
FOXG_09062T0	FOXG_09062	#N/A	ribosomal protein 35	2.1436	0.004503	0.0407919
FOXG_12841T0	FOXG_12841	#N/A	ribosomal protein s15 precursor-like protein	2.32443	0.00451301	0.0408355
FOXG_05696T0	FOXG_05696	#N/A	hypothetical protein FOMG_11552	3.2393	0.00455117	0.0411334
FOXG_14138T0	FOXG_14138	#N/A	reverse partial	3.53759	0.00457876	0.0413351
FOXG_12147T0	FOXG_12147	#N/A	dihydrodipicolinate synthetase family protein	-2.4431	0.00463347	0.0417362
FOXG_13537T0	FOXG_13537	#N/A	#N/A	-1.97119	0.00464771	0.0417362
FOXG_01492T0	FOXG_01492	#N/A	elongation factor 1-gamma	2.43221	0.00464799	0.0417362
FOXG_11024T0	FOXG_11024	#N/A	ubiquitin metalloprotease fusion protein	2.11849	0.00465771	0.0417362
FOXG_16631T0	FOXG_16631	#N/A	3-oxoacyl-	2.32108	0.0046597	0.0417362
FOXG_15279T0	FOXG_15279	#N/A	histone acetyltransferase hpa2	-1.84515	0.00466238	0.0417362
FOXG_08562T0	FOXG_08562	#N/A	tetracycline resistance protein tcr1	3.27197	0.00466296	0.0417362
FOXG_20071T0	FOXG_20071	#N/A	tartrate transporter	-2.93061	0.0046657	0.0417362
FOXG_04892T0	FOXG_04892	#N/A	vacuolar protein sorting-associated protein 13	-1.77048	0.0046777	0.0417959
FOXG_20618T0	FOXG_20618	#N/A	#N/A	2.23363	0.00471201	0.0420547
FOXG_01297T1	FOXG_01297	#N/A	hypothetical protein FOXG_01297	-2.07742	0.00481909	0.0429616
FOXG_04339T0	FOXG_04339	#N/A	#N/A	2.60292	0.00484484	0.0431421
FOXG_09820T0	FOXG_09820	#N/A	#N/A	-2.16866	0.00486622	0.0432835
FOXG_02232T0	FOXG_02232	#N/A	mitochondrial 54s ribosomal protein l51	2.16626	0.00490316	0.0435627
FOXG_08843T0	FOXG_08843	#N/A	translation initiation factor 3 subunit b	2.49637	0.00494758	0.0439077
FOXG_09344T0	FOXG_09344	#N/A	hypothetical protein FOXG_09344	-2.85304	0.00498705	0.044208
FOXG_09556T0	FOXG_09556	#N/A	acylamide-delta3 -desaturase	2.35609	0.00500383	0.0442625
FOXG_05462T0	FOXG_05462	#N/A	exosome complex component rrp4	2.1953	0.00501214	0.0442625
FOXG_02160T0	FOXG_02160	#N/A	54s ribosomal protein l12	2.18807	0.00501447	0.0442625
FOXG_01586T0	FOXG_01586	#N/A	bifunctional 4-hydroxyphenylacetate degradation enzyme	-1.95772	0.00501574	0.0442625
FOXG_13893T0	FOXG_13893	FBP26	fructose- -bisphosphatase	2.86887	0.00504605	0.04448
FOXG_19233T0	FOXG_19233	#N/A	rpp14 family	2.50864	0.005056	0.0445178
FOXG_11540T0	FOXG_11540	#N/A	hypothetical protein FOXB_14710	3.19252	0.00512271	0.0450275
FOXG_01999T0	FOXG_01999	#N/A	trna (guanine-n -)-methyltransferase subunit trm82	2.48791	0.00512756	0.0450275
FOXG_02071T0	FOXG_02071	#N/A	50s ribosomal subunit l30	2.33067	0.00513109	0.0450275
FOXG_06111T0	FOXG_06111	#N/A	alpha -mannosyltransferase	2.2879	0.0051463	0.0451106
FOXG_13556T0	FOXG_13556	#N/A	#N/A	2.06503	0.00520564	0.0455633
FOXG_00400T0	FOXG_00400	#N/A	#N/A	2.12034	0.00520956	0.0455633
FOXG_01275T0	FOXG_01275	#N/A	hypothetical protein FOC4_g10014117	1.95392	0.00522886	0.0456813
FOXG_13276T0	FOXG_13276	#N/A	quinate permease	-2.98989	0.00525888	0.0458552
FOXG_12190T0	FOXG_12190	#N/A	hypothetical protein FOMG_14700	2.10701	0.00526044	0.0458552
FOXG_02305T0	FOXG_02305	#N/A	#N/A	-2.96772	0.00527521	0.0459094
FOXG_01623T0	FOXG_01623	#N/A	#N/A	2.03245	0.00527836	0.0459094
FOXG_09735T0	FOXG_09735	#N/A	oxidoreductase	-2.27885	0.00530375	0.0460793
FOXG_08190T0	FOXG_08190	#N/A	mitochondrial import inner membrane translocase subunit tim-17	2.11194	0.00531916	0.0461621
FOXG_11433T0	FOXG_11433	#N/A	#N/A	2.9409	0.00538945	0.0466874
FOXG_00224T0	FOXG_00224	#N/A	hypothetical protein FOXG_00224	2.41624	0.00539158	0.0466874
FOXG_08515T0	FOXG_08515	#N/A	hypothetical protein FOMG_12461	-1.83113	0.00540202	0.0467263
FOXG_01958T0	FOXG_01958	#N/A	dna-binding protein smubp- partial	2.12485	0.00541237	0.0467643
FOXG_04127T0	FOXG_04127	#N/A	bcs1-mitochondrial protein of the aaa family of atpase	2.59701	0.00542269	0.046802
FOXG_17388T0	FOXG_17388	#N/A	#N/A	-2.09961	0.00545283	0.0470104
FOXG_15724T0	FOXG_15724	#N/A	#N/A	-3.35411	0.00547626	0.0471607
FOXG_11787T0	FOXG_11787	#N/A	hypothetical protein FOMG_14131	-2.73712	0.0055093	0.0473933
FOXG_08514T0	FOXG_08514	#N/A	#N/A	2.21016	0.0055363	0.0475317
FOXG_09943T0	FOXG_09943	#N/A	primary-amine oxidase	-2.38166	0.0055375	0.0475317
FOXG_00397T0	FOXG_00397	#N/A	#N/A	2.39398	0.00556113	0.0476825
FOXG_18874T0	FOXG_18874	#N/A	phytanoyl- dioxygenase family partial	-2.3275	0.00556791	0.0476885
FOXG_18571T0	FOXG_18571	#N/A	#N/A	3.72926	0.00557965	0.0477252
FOXG_01961T0	FOXG_01961	#N/A	mitochondrial intermediate peptidase	2.1542	0.00558805	0.0477252
FOXG_02172T0	FOXG_02172	#N/A	mrna processing protein	2.07836	0.0055934	0.0477252
FOXG_02861T0	FOXG_02861	#N/A	gdp gtp exchange factor for gsp1p gsp2p	2.13982	0.0055965	0.0477252
FOXG_10042T0	FOXG_10042	#N/A	oxidoreductase	-3.35217	0.00562192	0.04789
FOXG_19871T0	FOXG_19871	#N/A	png1-protein with de-n-glycosylation function (n-glycanase)	-2.06106	0.00567517	0.0482913
FOXG_17982T0	FOXG_17982	#N/A	#N/A	3.72465	0.00570434	0.0484869
FOXG_07934T0	FOXG_07934	#N/A	box c d snorna protein 1	2.47223	0.00572757	0.0486317
FOXG_08165T0	FOXG_08165	#N/A	ribosomal rna small subunit methyltransferase nep1	3.46887	0.00576123	0.0488646
FOXG_12129T0	FOXG_12129	#N/A	amidase	-2.42871	0.00577532	0.0489314
FOXG_18307T0	FOXG_18307	#N/A	#N/A	3.1752	0.00580305	0.0491133
FOXG_16821T0	FOXG_16821	#N/A	#N/A	2.19	0.00581333	0.0491474
FOXG_02458T0	FOXG_02458	#N/A	linear gramicidin synthase subunit d	2.53142	0.00582162	0.0491645
FOXG_11558T0	FOXG_11558	#N/A	#N/A	3.21685	0.00583152	0.0491952
FOXG_07395T0	FOXG_07395	#N/A	tpa: zn 2cys6 transcription factor	3.34241	0.00586037	0.0493651
FOXG_05838T0	FOXG_05838	#N/A	#N/A	2.58895	0.00586423	0.0493651
FOXG_01000T0	FOXG_01000	#N/A	#N/A	2.45556	0.00587881	0.0494349
FOXG_07990T0	FOXG_07990	YDL124W	alcohol dehydrogenase	-1.82945	0.00590191	0.0495761
FOXG_11350T0	FOXG_11350	#N/A	trna-splicing endonuclease subunit sen-34	2.32987	0.00597525	0.0500856
FOXG_17884T0	FOXG_17884	#N/A	#N/A	-2.14713	0.00597533	0.0500856
FOXG_13119T0	FOXG_13119	#N/A	#N/A	2.03975	0.00600794	0.0502366
FOXG_13089T0	FOXG_13089	#N/A	#N/A	1.80948	0.0060086	0.0502366
FOXG_04485T0	FOXG_04485	#N/A	high-affinity methionine permease	2.08691	0.00601253	0.0502366
FOXG_15398T0	FOXG_15398	#N/A	multidrug resistant protein	-2.21638	0.00601964	0.0502425
FOXG_09317T0	FOXG_09317	#N/A	gap1-general amino acid permease	-2.85254	0.0060275	0.0502548
FOXG_12350T0	FOXG_12350	#N/A	cytochrome p450 55a1	1.75704	0.00603829	0.0502914
FOXG_15678T0	FOXG_15678	#N/A	k(+) h(+) antiporter 1	-2.19621	0.00605369	0.0503662
FOXG_00134T0	FOXG_00134	#N/A	mitochondrial protein cyt-4	3.37873	0.00606208	0.0503827
FOXG_08851T0	FOXG_08851	#N/A	#N/A	-2.37824	0.00613675	0.0509493
FOXG_11824T0	FOXG_11824	#N/A	#N/A	-1.97945	0.00619717	0.0513919
FOXG_01923T0	FOXG_01923	#N/A	fatty acid elongation protein	2.22426	0.00620315	0.0513919
FOXG_05105T0	FOXG_05105	#N/A	#N/A	-2.1113	0.00623755	0.0516224
FOXG_14959T0	FOXG_14959	#N/A	glycoside hydrolase family 13 protein	-2.31541	0.00626428	0.0517599
FOXG_16532T0	FOXG_16532	#N/A	rna helicase	2.38459	0.00626734	0.0517599
FOXG_01663T0	FOXG_01663	#N/A	dna-directed rna polymerase iii	2.45658	0.00628634	0.051811
FOXG_20578T0	FOXG_20578	RPC10	dna-directed rna polymerase and iii subunit rpabc4	2.13059	0.00628671	0.051811
FOXG_16933T0	FOXG_16933	#N/A	#N/A	-2.83799	0.00632948	0.0520333
FOXG_06155T0	FOXG_06155	#N/A	chy zinc finger protein	2.12261	0.00632959	0.0520333
FOXG_08971T0	FOXG_08971	#N/A	acetyltransferase	-2.28656	0.00633699	0.0520333
FOXG_09822T0	FOXG_09822	#N/A	multidrug resistance protein	-1.89196	0.00634105	0.0520333
FOXG_11948T0	FOXG_11948	#N/A	hydrolase or acyltransferase (alpha beta hydrolase superfamily)	-1.98015	0.00634682	0.0520333
FOXG_04909T0	FOXG_04909	#N/A	37s ribosomal protein mrp10	1.93447	0.00637374	0.0521574
FOXG_01801T0	FOXG_01801	#N/A	#N/A	2.4671	0.00637524	0.0521574
FOXG_13864T0	FOXG_13864	#N/A	mfs dha1 multidrug resistance protein	1.84267	0.00642262	0.0524903
FOXG_13649T0	FOXG_13649	#N/A	#N/A	2.07496	0.00644527	0.0526207
FOXG_01679T0	FOXG_01679	#N/A	eukaryotic translation initiation factor 3 subunit m	2.34925	0.00653968	0.0533361
FOXG_05907T0	FOXG_05907	#N/A	hypothetical protein FOC1_g10011931	2.09395	0.00655639	0.0534169
FOXG_01769T0	FOXG_01769	#N/A	#N/A	-2.13086	0.00660002	0.0536869
FOXG_14952T0	FOXG_14952	#N/A	phosphatidylserine decarboxylase	-3.30433	0.0066032	0.0536869
FOXG_11116T0	FOXG_11116	#N/A	#N/A	1.89794	0.00666409	0.0541259
FOXG_01723T0	FOXG_01723	#N/A	#N/A	1.8557	0.00667822	0.0541847
FOXG_08763T0	FOXG_08763	#N/A	deoxyribonuclease tat-d	-2.03994	0.00672163	0.0544716
FOXG_18905T0	FOXG_18905	#N/A	#N/A	3.68094	0.00672746	0.0544716
FOXG_09699T0	FOXG_09699	#N/A	caib baif family enzyme	-3.48146	0.00677001	0.0547217
FOXG_13242T0	FOXG_13242	#N/A	#N/A	-1.80579	0.00677982	0.0547217
FOXG_05414T0	FOXG_05414	#N/A	#N/A	-2.33364	0.00678464	0.0547217
FOXG_12922T0	FOXG_12922	#N/A	glycolipid 2-alpha-mannosyltransferase	2.89669	0.00678622	0.0547217
FOXG_21775T0	FOXG_21775	#N/A	#N/A	-2.47175	0.00679535	0.0547391
FOXG_03683T0	FOXG_03683	#N/A	37s ribosomal protein mitochondrial	2.21692	0.00681118	0.0548105
FOXG_10058T0	FOXG_10058	#N/A	fluoroacetate dehalogenase	-2.1544	0.00683421	0.0549159
FOXG_05660T0	FOXG_05660	#N/A	kynureninase 2	-1.92548	0.00683827	0.0549159
FOXG_00165T0	FOXG_00165	#N/A	#N/A	-1.87706	0.00689004	0.0551558
FOXG_11327T0	FOXG_11327	#N/A	atp-binding subfamily g member 2	-1.99744	0.00689276	0.0551558
FOXG_11751T0	FOXG_11751	#N/A	related to hhe domain protein	-3.2946	0.00689562	0.0551558
FOXG_00410T0	FOXG_00410	#N/A	#N/A	-1.75298	0.00689623	0.0551558
FOXG_11468T0	FOXG_11468	#N/A	nucleoporin nup45	2.18956	0.00701424	0.0560426
FOXG_05151T0	FOXG_05151	#N/A	#N/A	1.89666	0.00704976	0.0562691
FOXG_22704T0	FOXG_22704	#N/A	ribonuclease iii	-1.97317	0.00705816	0.056279
FOXG_10766T0	FOXG_10766	#N/A	nad dependent epimerase dehydratase family protein	-2.5036	0.00710183	0.0565698
FOXG_19109T0	FOXG_19109	#N/A	#N/A	2.05013	0.00711493	0.0566167
FOXG_13646T0	FOXG_13646	#N/A	glutathione s-transferase	2.156	0.0071462	0.0568079
FOXG_06140T0	FOXG_06140	#N/A	uroporphyrin-iii c-methyltransferase precorrin-2 dehydrogenase sirohydrochlorin ferrochelatase	1.94426	0.00717438	0.0569743
FOXG_11245T0	FOXG_11245	#N/A	3-oxoacyl-	-2.18056	0.00719916	0.0570759
FOXG_10380T0	FOXG_10380	#N/A	major facilitator superfamily transporter	1.87616	0.00720171	0.0570759
FOXG_08147T0	FOXG_08147	TAN1	dihydropteroate synthase	2.3475	0.0072101	0.0570848
FOXG_01478T0	FOXG_01478	#N/A	#N/A	2.20321	0.00726088	0.057429
FOXG_08831T0	FOXG_08831	#N/A	nicotinamide mononucleotide permease	2.80783	0.00726838	0.0574304
FOXG_20111T0	FOXG_20111	#N/A	#N/A	-2.62886	0.00729491	0.0575822
FOXG_00681T0	FOXG_00681	#N/A	ubiquinone biosynthesis monooxygenase coq6	2.0674	0.00735596	0.0580057
FOXG_02337T0	FOXG_02337	#N/A	aminobenzoyl-glutamate utilization protein b	-3.08471	0.00736458	0.0580154
FOXG_03762T0	FOXG_03762	#N/A	hypothetical protein FOMG_03495	-3.26683	0.00740136	0.0582468
FOXG_13748T0	FOXG_13748	#N/A	n amino acid transport system protein	3.05627	0.0074269	0.0583893
FOXG_12712T0	FOXG_12712	#N/A	required for meiotic nuclear division protein 1 like protein	2.2443	0.00744194	0.058398
FOXG_12371T0	FOXG_12371	#N/A	#N/A	2.28783	0.00744289	0.058398
FOXG_19133T0	FOXG_19133	#N/A	#N/A	3.30577	0.00747177	0.0584607
FOXG_15860T0	FOXG_15860	#N/A	aldehyde reductase	-2.30512	0.00747246	0.0584607
FOXG_10530T0	FOXG_10530	ERG3	c-5 sterol desaturase	1.9803	0.00747321	0.0584607
FOXG_04318T0	FOXG_04318	#N/A	amino acid permease	-2.07536	0.00749889	0.0586033
FOXG_10331T0	FOXG_10331	#N/A	50s ribosomal protein l15	2.06703	0.00753925	0.0588601
FOXG_00732T0	FOXG_00732	#N/A	#N/A	1.81186	0.00754969	0.0588831
FOXG_02115T0	FOXG_02115	#N/A	#N/A	1.82925	0.00760214	0.0592333
FOXG_14491T0	FOXG_14491	#N/A	gnat family acetyltransferase	2.0111	0.00763292	0.0593775
FOXG_13886T0	FOXG_13886	#N/A	atp-dependent rna helicase has1	2.49315	0.00763576	0.0593775
FOXG_05350T0	FOXG_05350	#N/A	#N/A	-2.02196	0.00767861	0.0596376
FOXG_02205T0	FOXG_02205	#N/A	#N/A	1.98727	0.00768439	0.0596376
FOXG_11749T0	FOXG_11749	#N/A	flavin-containing monooxygenase	-1.88649	0.00771469	0.0598136
FOXG_21271T0	FOXG_21271	#N/A	#N/A	3.35266	0.00773578	0.059918
FOXG_01763T0	FOXG_01763	#N/A	#N/A	-1.69631	0.00774761	0.0599505
FOXG_11724T0	FOXG_11724	#N/A	galactonate dehydratase	-2.64979	0.00780666	0.060348
FOXG_09809T0	FOXG_09809	#N/A	opt family small oligopeptide transporter	2.38852	0.00782866	0.0604585
FOXG_09714T0	FOXG_09714	#N/A	autophagy protein	-1.96592	0.00785941	0.0605939
FOXG_07757T0	FOXG_07757	#N/A	vacuolar import and degradation protein 27	-1.63785	0.00786163	0.0605939
FOXG_01719T0	FOXG_01719	#N/A	rna polymerase i transcription factor rrn3	2.11167	0.00787954	0.0606725
FOXG_09274T0	FOXG_09274	#N/A	translation initiation factor 3 subunit h	2.26073	0.00796832	0.0612928
FOXG_10755T0	FOXG_10755	#N/A	aldehyde dehydrogenase	-2.24781	0.00797571	0.0612928
FOXG_08125T1	FOXG_08125	#N/A	h aca ribonucleoprotein complex subunit 1	3.59039	0.00806309	0.0619037
FOXG_12270T0	FOXG_12270	#N/A	#N/A	1.95833	0.0080838	0.0619726
FOXG_02696T0	FOXG_02696	#N/A	#N/A	-2.85371	0.00808785	0.0619726
FOXG_08713T0	FOXG_08713	#N/A	quinic acid utilization activator	-2.24599	0.0081249	0.0621959
FOXG_17738T0	FOXG_17738	#N/A	protein nlrc3	-1.86782	0.00816524	0.0624438
FOXG_10709T0	FOXG_10709	#N/A	alcohol dehydrogenase	-2.58948	0.00819159	0.0625844
FOXG_07619T0	FOXG_07619	#N/A	#N/A	2.23714	0.00820304	0.0625963
FOXG_02349T0	FOXG_02349	#N/A	beta-glucosidase	-3.05282	0.00821179	0.0625963
FOXG_10544T0	FOXG_10544	#N/A	#N/A	2.11372	0.00821705	0.0625963
FOXG_18200T0	FOXG_18200	#N/A	#N/A	2.81004	0.00822585	0.0626026
FOXG_01172T0	FOXG_01172	CDC33	translation initiation factor 4e	2.23521	0.00830755	0.0631631
FOXG_13949T1	FOXG_13949	#N/A	epithelial zinc-finger ezf protein	-2.72644	0.00832072	0.0632021
FOXG_08499T0	FOXG_08499	#N/A	aaa family atpase	2.29697	0.00835318	0.0633873
FOXG_05910T0	FOXG_05910	#N/A	alpha beta hydrolase fold protein	-1.83678	0.0084166	0.0638069
FOXG_09486T0	FOXG_09486	#N/A	#N/A	1.99256	0.00843559	0.0638892
FOXG_08272T0	FOXG_08272	#N/A	#N/A	2.40683	0.0084781	0.0640954
FOXG_11270T0	FOXG_11270	#N/A	serine protease	-2.33824	0.00847914	0.0640954
FOXG_01052T0	FOXG_01052	#N/A	adenine phosphoribosyltransferase	2.08732	0.00849357	0.0641428
FOXG_03862T0	FOXG_03862	#N/A	pantothenate kinase	3.57586	0.00852562	0.064323
FOXG_05254T0	FOXG_05254	#N/A	protein air2	3.57545	0.0085384	0.0643575
FOXG_15984T0	FOXG_15984	#N/A	aldehyde reductase protein	-2.36364	0.00854659	0.0643575
FOXG_09794T0	FOXG_09794	#N/A	mannitol 2-dehydrogenase	2.0468	0.0085625	0.0644156
FOXG_01564T0	FOXG_01564	#N/A	finger protein azf1	1.78901	0.00857214	0.0644264
FOXG_00745T0	FOXG_00745	#N/A	deoxyhypusine synthase	2.22002	0.00869266	0.0652697
FOXG_05774T0	FOXG_05774	#N/A	sorting nexin-4	-1.81468	0.00872417	0.0654437
FOXG_09154T0	FOXG_09154	#N/A	phosphatidylinositol- -trisphosphate 3-phosphatase and dual-specificity protein phosphatase pten	-1.75564	0.00875009	0.0655756
FOXG_02262T0	FOXG_02262	#N/A	like subfamily c member 7	2.07976	0.00885267	0.0662584
FOXG_11055T0	FOXG_11055	#N/A	transcription factor kcs1	-2.25123	0.00885807	0.0662584
FOXG_02401T0	FOXG_02401	#N/A	benzoylformate decarboxylase	-2.81235	0.00891014	0.0665844
FOXG_06166T0	FOXG_06166	#N/A	endonuclease exonuclease phosphatase family protein	-2.28127	0.0089352	0.0666807
FOXG_04971T0	FOXG_04971	#N/A	related to coq2-para-hydroxybenzoate--polyprenyltransferase	-2.20081	0.00894814	0.0666807
FOXG_10292T0	FOXG_10292	#N/A	alcohol dehydrogenase	-1.7655	0.00894849	0.0666807
FOXG_01490T0	FOXG_01490	#N/A	#N/A	2.50392	0.00896204	0.0667184
FOXG_17860T0	FOXG_17860	#N/A	serine threonine-protein kinase cbk1	3.23044	0.00900841	0.067
FOXG_09384T0	FOXG_09384	RRP45	exosome complex component rrp45	2.56331	0.00906196	0.0673346
FOXG_01329T0	FOXG_01329	#N/A	#N/A	3.54137	0.00909661	0.0675281
FOXG_01847T0	FOXG_01847	#N/A	#N/A	-2.26557	0.00912178	0.0676511
FOXG_08195T0	FOXG_08195	#N/A	#N/A	1.88522	0.00914075	0.0677278
FOXG_11089T0	FOXG_11089	#N/A	vacuolar protein sorting pep5 protein	-1.68676	0.00915172	0.0677452
FOXG_13590T0	FOXG_13590	#N/A	#N/A	-1.75328	0.00916662	0.0677562
FOXG_14781T0	FOXG_14781	#N/A	#N/A	3.06381	0.00917047	0.0677562
FOXG_11835T0	FOXG_11835	#N/A	#N/A	-2.88638	0.00918197	0.0677774
FOXG_02384T0	FOXG_02384	#N/A	arginyl-trna synthetase	2.12766	0.00920838	0.0679022
FOXG_12201T0	FOXG_12201	#N/A	triacylglycerol lipase	-1.83083	0.00921616	0.0679022
FOXG_16578T0	FOXG_16578	#N/A	7-dehydrocholesterol reductase	-2.6188	0.00922805	0.067926
FOXG_06054T0	FOXG_06054	#N/A	protein mch2 (monocarboxylate permease)	2.03345	0.00924823	0.0680108
FOXG_05977T0	FOXG_05977	#N/A	delta24-sterol reductase	2.59942	0.00926638	0.0680339
FOXG_11202T0	FOXG_11202	#N/A	sugar transporter stl1	-2.52197	0.00926869	0.0680339
FOXG_12705T0	FOXG_12705	#N/A	s- glutathione synthase	-1.90716	0.00931158	0.0682835
FOXG_10644T0	FOXG_10644	#N/A	acetylxylan esterase 2	3.53167	0.00932008	0.0682835
FOXG_00017T0	FOXG_00017	#N/A	#N/A	1.80973	0.00935414	0.0684691
FOXG_20236T0	FOXG_20236	#N/A	zinc-binding alcohol dehydrogenase domain-containing protein cipb	2.03354	0.00936624	0.0684939
FOXG_11980T0	FOXG_11980	#N/A	hypothetical protein FOXG_11980	-1.87988	0.00938589	0.0685737
FOXG_07843T0	FOXG_07843	#N/A	#N/A	2.32888	0.00940246	0.068631
FOXG_15296T0	FOXG_15296	#N/A	polyketide synthase	-3.19634	0.00946405	0.0690164
FOXG_04914T0	FOXG_04914	#N/A	transmembrane protein 53-a	2.1752	0.00948269	0.0690332
FOXG_04878T0	FOXG_04878	#N/A	d-amino-acid oxidase	3.10813	0.00948703	0.0690332
FOXG_09224T0	FOXG_09224	#N/A	mfs phs inorganic phosphate transporter	2.74208	0.00949273	0.0690332
FOXG_02339T0	FOXG_02339	#N/A	tubulin beta chain	1.9526	0.00953738	0.0692937
FOXG_02606T0	FOXG_02606	#N/A	#NAME?	2.06647	0.00956049	0.0693975
FOXG_03391T0	FOXG_03391	MRS6	rab geranylgeranyl transferase component a	1.97469	0.00957141	0.0694126
FOXG_01474T0	FOXG_01474	#N/A	#N/A	2.13364	0.00958601	0.0694544
FOXG_10511T0	FOXG_10511	#N/A	gdp-mannose transporter	1.92705	0.00959639	0.0694655
FOXG_01904T0	FOXG_01904	#N/A	major facilitator superfamily transporter	3.52761	0.00962917	0.0696386
FOXG_12272T0	FOXG_12272	#N/A	#N/A	-1.67427	0.00969712	0.0700655
FOXG_11187T0	FOXG_11187	PXA1	lipid transporter	-2.26048	0.00973299	0.0702123
FOXG_19145T0	FOXG_19145	#N/A	#N/A	3.52213	0.00973531	0.0702123
FOXG_08849T0	FOXG_08849	#N/A	transcription factor	2.12622	0.00976798	0.070264
FOXG_05699T0	FOXG_05699	#N/A	l-iditol 2-dehydrogenase	-1.76981	0.00976828	0.070264
FOXG_02711T0	FOXG_02711	#N/A	#N/A	1.83589	0.00976933	0.070264
FOXG_13829T0	FOXG_13829	#N/A	pth2 family peptidyl-trna hydrolase	1.83122	0.00977836	0.0702647
FOXG_03511T0	FOXG_03511	#N/A	protein yae1	3.18527	0.00980882	0.0704191
FOXG_11531T0	FOXG_11531	#N/A	#N/A	2.3087	0.00982187	0.0704484
FOXG_11216T0	FOXG_11216	#N/A	glucose-6-phosphate phosphate translocator	1.92145	0.00983276	0.0704621
FOXG_07769T0	FOXG_07769	#N/A	ferric reductase transmembrane component 5	-2.09554	0.00992571	0.0710634
FOXG_10319T0	FOXG_10319	#N/A	30s ribosomal protein s6	2.01883	0.00995316	0.071195
FOXG_05682T0	FOXG_05682	#N/A	#N/A	2.93336	0.0100377	0.0717346
FOXG_13221T0	FOXG_13221	#N/A	gibberellin 2-beta-dioxygenase 8	-2.20083	0.0100826	0.0719898
FOXG_12740T0	FOXG_12740	#N/A	#N/A	1.84461	0.010103	0.0720702
FOXG_09487T0	FOXG_09487	#N/A	cytoplasmic trna 2-thiolation protein 2	1.9548	0.010173	0.0724825
FOXG_17964T0	FOXG_17964	#N/A	#N/A	2.52079	0.0101793	0.0724825
FOXG_02989T0	FOXG_02989	#N/A	#N/A	-2.10217	0.0102822	0.0731491
FOXG_00729T0	FOXG_00729	#N/A	pl6 protein	1.81968	0.0103474	0.0735462
FOXG_00483T0	FOXG_00483	#N/A	dnl zinc finger domain containing partial	2.08133	0.0103697	0.0736382
FOXG_12813T0	FOXG_12813	#N/A	rrna processing protein	2.0936	0.0104088	0.0738486
FOXG_04451T0	FOXG_04451	#N/A	tripeptidyl aminopeptidase	-1.93303	0.0104291	0.0739263
FOXG_01838T0	FOXG_01838	#N/A	trna 2 -phosphotransferase 1	1.94766	0.0104572	0.0740581
FOXG_01608T0	FOXG_01608	#N/A	large subunit gtpase 1	2.19128	0.0104866	0.074148
FOXG_06419T0	FOXG_06419	#N/A	udp-galactose transporter	2.27173	0.0104887	0.074148
FOXG_19016T0	FOXG_19016	#N/A	hypothetical protein FOMG_06642	2.14414	0.0105204	0.0743049
FOXG_08169T0	FOXG_08169	#N/A	like subfamily a member 5	2.23851	0.0105531	0.0744064
FOXG_03895T0	FOXG_03895	#N/A	#N/A	-2.11212	0.0105537	0.0744064
FOXG_12994T0	FOXG_12994	#N/A	sterol uptake control protein 2	2.07985	0.0106063	0.0747104
FOXG_12303T0	FOXG_12303	#N/A	#N/A	-2.523	0.0106975	0.0752851
FOXG_07822T0	FOXG_07822	#N/A	mitochondrial fusion and transport protein ugo1	1.94693	0.0107468	0.0755645
FOXG_16832T0	FOXG_16832	#N/A	neutral amino acid permease	2.04331	0.0107785	0.0757195
FOXG_16560T0	FOXG_16560	#N/A	lactate 2-monooxygenase	-1.94939	0.0107905	0.0757362
FOXG_01508T0	FOXG_01508	SPT4	transcription elongation factor spt4	1.86261	0.0108113	0.0758139
FOXG_08238T0	FOXG_08238	#N/A	fe-s oxidoreductase	2.13707	0.0108264	0.0758525
FOXG_11204T0	FOXG_11204	#N/A	phospho-2-dehydro-3-deoxyheptonate aldolase	2.05273	0.0108408	0.0758793
FOXG_12638T0	FOXG_12638	#N/A	protein arginine n-methyltransferase 3	3.47382	0.0108496	0.0758793
FOXG_14304T0	FOXG_14304	#N/A	pisatin demethylase	-2.14953	0.0109005	0.0761678
FOXG_13951T0	FOXG_13951	#N/A	dna-directed rna polymerase i subunit rpa1	2.17293	0.0109206	0.0762406
FOXG_02947T1	FOXG_02947	#N/A	#N/A	-2.59384	0.0109936	0.0766546
FOXG_08081T0	FOXG_08081	#N/A	puromycin n-acetyltransferase	1.96276	0.0110069	0.0766546
FOXG_13470T0	FOXG_13470	#N/A	sterigmatocystin biosynthesis protein	3.15654	0.0110092	0.0766546
FOXG_20783T1	FOXG_20783	#N/A	#N/A	3.46495	0.0110354	0.0767692
FOXG_01067T0	FOXG_01067	WSS1	wss1 protein involved in sister chromatid separation and segregation	2.14307	0.0110533	0.0768173
FOXG_11263T0	FOXG_11263	#N/A	phenylalanyl-trna synthetase	1.94506	0.0110619	0.0768173
FOXG_08610T0	FOXG_08610	#N/A	abc transporter g family member 24	2.3677	0.0110826	0.0768931
FOXG_09748T0	FOXG_09748	#N/A	mll7342-like partial	-2.56256	0.0111917	0.0775482
FOXG_15290T0	FOXG_15290	#N/A	l-amino-acid oxidase	-3.03958	0.0111968	0.0775482
FOXG_14655T0	FOXG_14655	#N/A	serine threonine kinase 16	-2.69813	0.0112381	0.0777059
FOXG_03393T0	FOXG_03393	#N/A	fre1p and fre2p	-1.83906	0.0112481	0.0777059
FOXG_01078T0	FOXG_01078	#N/A	nadph2:quinone reductase	-1.82255	0.0112493	0.0777059
FOXG_19771T0	FOXG_19771	#N/A	#N/A	3.15867	0.0112601	0.0777126
FOXG_11967T0	FOXG_11967	#N/A	non-ribosomal peptide synthetase	-2.15871	0.0112965	0.0778949
FOXG_00783T0	FOXG_00783	#N/A	deacetylase complex subunit	1.74042	0.0113675	0.0783163
FOXG_00248T0	FOXG_00248	#N/A	#N/A	-1.77237	0.0113835	0.0783575
FOXG_03247T0	FOXG_03247	#N/A	transcription factor ask10p	-1.61471	0.0113989	0.0783947
FOXG_10920T0	FOXG_10920	#N/A	n- gnat protein	3.05072	0.0114359	0.0785353
FOXG_01054T0	FOXG_01054	#N/A	peroxisomal biogenesis factor 2	-1.91603	0.0114393	0.0785353
FOXG_09244T0	FOXG_09244	#N/A	sh3 domain-containing protein	-1.69178	0.0114658	0.0786485
FOXG_03481T0	FOXG_03481	#N/A	#N/A	2.02755	0.0115202	0.0789524
FOXG_00814T0	FOXG_00814	#N/A	succinate-semialdehyde dehydrogenase (nadp+)	-1.57335	0.0115368	0.0789971
FOXG_06229T0	FOXG_06229	#N/A	ribosomal protein partial	2.0297	0.0115696	0.0791093
FOXG_01510T0	FOXG_01510	#N/A	#N/A	2.23839	0.0115733	0.0791093
FOXG_02376T0	FOXG_02376	#N/A	#N/A	-1.73849	0.0115909	0.0791606
FOXG_02213T0	FOXG_02213	#N/A	mitochondrial import inner membrane translocase subunit tim14	1.90442	0.0116067	0.0792001
FOXG_08497T0	FOXG_08497	#N/A	#N/A	2.59258	0.0116279	0.0792754
FOXG_00784T0	FOXG_00784	#N/A	#N/A	1.83746	0.0116706	0.079498
FOXG_15661T0	FOXG_15661	#N/A	#N/A	2.23328	0.011789	0.0801935
FOXG_08590T0	FOXG_08590	#N/A	ist1 protein	-1.55169	0.0117932	0.0801935
FOXG_13227T0	FOXG_13227	#N/A	l-ascorbate oxidase	-2.11606	0.0118427	0.0804576
FOXG_01305T0	FOXG_01305	#N/A	murein transglycosylase	1.89705	0.0118592	0.0804576
FOXG_03118T0	FOXG_03118	#N/A	transcriptional regulator atrx	-1.74629	0.0118638	0.0804576
FOXG_04945T0	FOXG_04945	#N/A	hypothetical protein FOMG_06273	-2.85836	0.0118761	0.0804576
FOXG_03634T0	FOXG_03634	#N/A	#N/A	1.94951	0.0118833	0.0804576
FOXG_03832T0	FOXG_03832	#N/A	#N/A	2.23089	0.0118935	0.0804576
FOXG_09211T0	FOXG_09211	#N/A	nuclear pore protein	2.10219	0.0119041	0.0804603
FOXG_05912T1	FOXG_05912	YNL035C	wd40 repeat protein	3.43714	0.0119166	0.080472
FOXG_09390T0	FOXG_09390	#N/A	nitrate assimilation regulatory protein nira	-1.98776	0.0119263	0.080472
FOXG_02594T0	FOXG_02594	#N/A	beta-mannosidase b	-2.101	0.0119744	0.0807268
FOXG_13700T0	FOXG_13700	#N/A	extended synaptotagmin-3	-1.80397	0.0120191	0.0809455
FOXG_08258T0	FOXG_08258	#N/A	component of the tor signaling pathway	2.08346	0.0120274	0.0809455
FOXG_04881T0	FOXG_04881	#N/A	#N/A	-1.95443	0.0120692	0.0811572
FOXG_06231T0	FOXG_06231	#N/A	#N/A	1.74614	0.0121267	0.0812889
FOXG_01568T0	FOXG_01568	#N/A	polypeptide chain release factor	1.80514	0.0121306	0.0812889
FOXG_03664T0	FOXG_03664	#N/A	mitochondrial carrier protein rim2	1.88504	0.0121308	0.0812889
FOXG_20314T0	FOXG_20314	#N/A	enolase-phosphatase e1	2.89408	0.0121334	0.0812889
FOXG_09378T0	FOXG_09378	#N/A	hypothetical protein FOMG_08208	-1.57631	0.0121406	0.0812889
FOXG_14302T0	FOXG_14302	#N/A	#N/A	3.12255	0.0121833	0.0815058
FOXG_00100T0	FOXG_00100	#N/A	aromatic amino acid aminotransferase i	-2.27973	0.0122053	0.0815831
FOXG_03828T0	FOXG_03828	#N/A	amino acid permease	1.82138	0.0122483	0.0818015
FOXG_02309T0	FOXG_02309	#N/A	ribonuclease z	2.06699	0.012339	0.082337
FOXG_06347T0	FOXG_06347	#N/A	peroxisomal hydratase-dehydrogenase-epimerase	-2.01533	0.0123771	0.0824582
FOXG_10295T0	FOXG_10295	#N/A	transcription factor atf21	-2.41616	0.0123843	0.0824582
FOXG_04433T0	FOXG_04433	#N/A	inositol polyphosphate 5-phosphatase ocrl-1	-1.89418	0.0123887	0.0824582
FOXG_05040T0	FOXG_05040	#N/A	methyltransferase	2.18669	0.0125615	0.083538
FOXG_07544T0	FOXG_07544	#N/A	atp-dependent rna helicase fal1	1.97154	0.0126568	0.0840923
FOXG_07897T0	FOXG_07897	#N/A	cytochrome-c mitochondrial import factor cyc2	2.81314	0.0126663	0.0840923
FOXG_03610T0	FOXG_03610	#N/A	#N/A	1.99134	0.0127027	0.0842624
FOXG_00394T0	FOXG_00394	#N/A	eburicol 14-alpha-demethylase	3.4108	0.0128404	0.085035
FOXG_01562T0	FOXG_01562	#N/A	spliceosome-associated protein sap-49	2.05025	0.0128408	0.085035
FOXG_03789T0	FOXG_03789	#N/A	phosphate:h+ symporter	2.30148	0.0128728	0.085175
FOXG_01555T0	FOXG_01555	#N/A	fatty acid elongase 3	1.76635	0.0129609	0.085686
FOXG_01093T0	FOXG_01093	#N/A	#N/A	-2.88992	0.0129891	0.0858003
FOXG_18716T0	FOXG_18716	#N/A	#N/A	2.49894	0.0130378	0.0860189
FOXG_11515T0	FOXG_11515	#N/A	glutamyl-trna synthetase	2.09055	0.0130441	0.0860189
FOXG_15716T0	FOXG_15716	#N/A	mfs transporter	2.60468	0.0131184	0.0864163
FOXG_04919T0	FOXG_04919	#N/A	snf7 protein	-1.75708	0.0131442	0.0864163
FOXG_12860T0	FOXG_12860	#N/A	ww domain-containing oxidoreductase	-1.88176	0.0131532	0.0864163
FOXG_00028T0	FOXG_00028	#N/A	endo alpha- polygalactosaminidase precursor	2.22607	0.0131547	0.0864163
FOXG_22705T0	FOXG_22705	#N/A	#N/A	-2.93202	0.0131759	0.0864163
FOXG_11323T0	FOXG_11323	#N/A	homoisocitrate dehydrogenase	1.80463	0.0131785	0.0864163
FOXG_05738T0	FOXG_05738	#N/A	proline dehydrogenase	1.66937	0.0131814	0.0864163
FOXG_05351T0	FOXG_05351	#N/A	25s rrna (uridine -n )-methyltransferase	3.39658	0.0132375	0.0867117
FOXG_03498T0	FOXG_03498	#N/A	receptor expression-enhancing protein 4	-1.69382	0.013264	0.086813
FOXG_02338T0	FOXG_02338	#N/A	zinc-type alcohol dehydrogenase-like protein	-2.93358	0.0133199	0.0871058
FOXG_22763T0	FOXG_22763	#N/A	5-methylthioadenosine s-adenosylhomocysteine deaminase	-1.79754	0.013359	0.0872892
FOXG_20157T0	FOXG_20157	#N/A	#N/A	2.89146	0.0133886	0.0874096
FOXG_04167T0	FOXG_04167	#N/A	rhodanese domain protein	1.79055	0.0134089	0.0874121
FOXG_05124T0	FOXG_05124	#N/A	poly + rna export protein	1.59307	0.0134112	0.0874121
FOXG_00585T0	FOXG_00585	#N/A	agc rsk rskp70 protein kinase	1.79194	0.0134871	0.0877382
FOXG_12905T0	FOXG_12905	#N/A	#N/A	-2.43595	0.0134946	0.0877382
FOXG_13759T0	FOXG_13759	#N/A	#N/A	-1.81319	0.0134947	0.0877382
FOXG_10251T0	FOXG_10251	#N/A	meiotic sister chromatid recombination protein 1	-1.76932	0.0135765	0.0881965
FOXG_07754T1	FOXG_07754	#N/A	atp synthase subunit mitochondrial	1.69923	0.0136008	0.0882816
FOXG_08154T0	FOXG_08154	#N/A	sgd1-involved in hog pathway	2.2421	0.0137434	0.0890538
FOXG_10575T0	FOXG_10575	#N/A	30s ribosomal protein mitochondrial	1.95006	0.0137464	0.0890538
FOXG_11074T0	FOXG_11074	#N/A	#N/A	2.04658	0.0137538	0.0890538
FOXG_20161T0	FOXG_20161	#N/A	nitrate assimilation regulatory protein nira	-2.77144	0.0138073	0.0892496
FOXG_08666T0	FOXG_08666	#N/A	cps1-gly-x carboxypeptidase yscs precursor	-1.96816	0.0138169	0.0892496
FOXG_05929T0	FOXG_05929	#N/A	3-methyl-2-oxobutanoate hydroxymethyltransferase	2.01758	0.0138223	0.0892496
FOXG_15733T0	FOXG_15733	#N/A	#N/A	-2.16444	0.0138295	0.0892496
FOXG_09473T0	FOXG_09473	#N/A	translation initiation factor 5	1.88991	0.0138792	0.0894691
FOXG_02765T0	FOXG_02765	#N/A	allantoate transporter	-2.0597	0.0138863	0.0894691
FOXG_13182T0	FOXG_13182	#N/A	hypothetical protein FOMG_09730	-2.61298	0.0140097	0.0901036
FOXG_07921T0	FOXG_07921	RNR1	ribonucleoside-diphosphate reductase large chain	2.72961	0.0140137	0.0901036
FOXG_13092T0	FOXG_13092	#N/A	#N/A	2.25333	0.0140288	0.0901036
FOXG_09505T0	FOXG_09505	#N/A	dna-binding protein	-1.87311	0.0140306	0.0901036
FOXG_10878T0	FOXG_10878	#N/A	#N/A	2.57712	0.0141108	0.0905209
FOXG_11352T0	FOXG_11352	#N/A	dna-directed rna polymerase and iii subunit rpabc3	2.17989	0.0141187	0.0905209
FOXG_19126T0	FOXG_19126	#N/A	#N/A	2.19651	0.0141511	0.0906456
FOXG_20401T0	FOXG_20401	#N/A	#N/A	3.04423	0.0141612	0.0906456
FOXG_00202T0	FOXG_00202	#N/A	splicing factor 3a subunit 2	1.89939	0.0142007	0.0908245
FOXG_07912T0	FOXG_07912	#N/A	protein phosphatase 2c like protein 4	1.94622	0.0142137	0.0908332
FOXG_03019T0	FOXG_03019	#N/A	#N/A	1.98646	0.0143222	0.0913941
FOXG_04706T0	FOXG_04706	#N/A	#N/A	1.94152	0.0143247	0.0913941
FOXG_00794T0	FOXG_00794	#N/A	#N/A	1.87291	0.0143561	0.0914829
FOXG_03972T0	FOXG_03972	#N/A	monocarboxylate transporter 2	1.99198	0.0143619	0.0914829
FOXG_10244T0	FOXG_10244	#N/A	transcriptional regulatory protein moc3	3.3768	0.0143953	0.091621
FOXG_05336T0	FOXG_05336	#N/A	#N/A	1.99565	0.0145221	0.0923535
FOXG_17157T0	FOXG_17157	#N/A	aldehyde-alcohol dehydrogenase	-1.74927	0.0146191	0.0928952
FOXG_13403T0	FOXG_13403	#N/A	hypothetical protein FOXG_13403	2.18305	0.0146775	0.0931911
FOXG_12771T0	FOXG_12771	DEG1	pseudouridine synthase 3	2.79757	0.0147061	0.093297
FOXG_02151T0	FOXG_02151	#N/A	5-aminolevulinate mitochondrial	1.68183	0.0147486	0.0934908
FOXG_11381T0	FOXG_11381	#N/A	membrane dipeptidase	2.02632	0.0148115	0.0938141
FOXG_09356T0	FOXG_09356	#N/A	cell division cycle protein	1.94332	0.0148697	0.0941069
FOXG_04535T0	FOXG_04535	#N/A	#N/A	-2.56187	0.0149726	0.094682
FOXG_08910T0	FOXG_08910	#N/A	cytochrome p450 monooxygenase	2.56851	0.0149908	0.0947207
FOXG_11358T0	FOXG_11358	#N/A	amyloid beta protein binding protein 1	-2.23496	0.0150208	0.0948339
FOXG_13369T0	FOXG_13369	#N/A	set domain-containing protein 5	2.16201	0.0150418	0.0948901
FOXG_11260T0	FOXG_11260	#N/A	required for respiratory growth protein mitochondrial	1.97022	0.0150879	0.0951044
FOXG_04304T0	FOXG_04304	#N/A	#N/A	-1.89238	0.0151524	0.0954344
FOXG_10253T0	FOXG_10253	#N/A	ribosomal protein 11 mitochondrial	1.80686	0.0151987	0.0956495
FOXG_02919T0	FOXG_02919	#N/A	sterigmatocystin 8-o-methyltransferase	-1.91035	0.0152792	0.0960549
FOXG_05692T0	FOXG_05692	#N/A	alpha-mannosidase 1a	2.61495	0.0152889	0.0960549
FOXG_00817T0	FOXG_00817	#N/A	#N/A	1.56187	0.0153094	0.0960549
FOXG_19057T0	FOXG_19057	#N/A	#N/A	1.68327	0.015312	0.0960549
FOXG_07189T0	FOXG_07189	#N/A	glycosyltransferase family 28 domain-containing protein	-3.02277	0.0153348	0.0961211
FOXG_10528T0	FOXG_10528	#N/A	#N/A	2.10188	0.0153502	0.0961409
FOXG_08689T0	FOXG_08689	#N/A	related to phm7-similarity to hyp1 protein	-1.86815	0.0153947	0.0963423
FOXG_03261T0	FOXG_03261	#N/A	sulfite reductase flavoprotein alpha-component	1.89432	0.0154277	0.0964725
FOXG_04587T0	FOXG_04587	#N/A	dihydrodipicolinate synthetase	-2.82854	0.0154471	0.0965167
FOXG_01314T0	FOXG_01314	#N/A	glycosyl hydrolase family 88	-2.38929	0.0154814	0.0966072
FOXG_08700T0	FOXG_08700	TSL1	trehalose 6-phosphate synthase	-2.05189	0.0154889	0.0966072
FOXG_06262T0	FOXG_06262	#N/A	#N/A	2.11645	0.0154985	0.0966072
FOXG_05382T0	FOXG_05382	#N/A	3-oxoacyl-	-1.93094	0.0155653	0.0969469
FOXG_00831T0	FOXG_00831	#N/A	thioredoxin reductase	1.79927	0.0155793	0.0969544
FOXG_00383T0	FOXG_00383	#N/A	nucleotide- alpha-beta partial	-1.75108	0.0156004	0.0969544
FOXG_10711T0	FOXG_10711	#N/A	primary-amine oxidase	-1.76268	0.0156036	0.0969544
FOXG_01112T0	FOXG_01112	#N/A	dna-directed rna polymerase iii subunit rpc6	2.30479	0.0156275	0.0970262
FOXG_21770T0	FOXG_21770	#N/A	#N/A	-1.74175	0.0157037	0.0974007
FOXG_01056T0	FOXG_01056	#N/A	c6 transcription factor	-2.0198	0.0157145	0.0974007
FOXG_05694T0	FOXG_05694	#N/A	#N/A	-1.80637	0.015725	0.0974007
FOXG_08572T0	FOXG_08572	#N/A	cue domain protein	1.75957	0.0157541	0.0974708
FOXG_00252T0	FOXG_00252	#N/A	ttk protein kinase	2.31596	0.0157611	0.0974708
FOXG_08101T0	FOXG_08101	#N/A	translation initiation factor if-2	2.29732	0.0158558	0.0979789
FOXG_03056T0	FOXG_03056	#N/A	rna-binding protein ous to eukaryotic snrnp	-1.68551	0.0159524	0.0984768
FOXG_16510T0	FOXG_16510	#N/A	#N/A	-1.77728	0.0159614	0.0984768
FOXG_08186T0	FOXG_08186	#N/A	#N/A	1.76933	0.0159803	0.0985085
FOXG_03915T0	FOXG_03915	#N/A	catalase	-1.48111	0.0159916	0.0985085
FOXG_01977T0	FOXG_01977	#N/A	ribosomal protein partial	2.27257	0.0160629	0.0988699
FOXG_07783T0	FOXG_07783	#N/A	eukaryotic translation initiation factor 3 subunit e	2.03228	0.0161077	0.0989879
FOXG_16912T0	FOXG_16912	#N/A	membrane protein	-2.00303	0.0161177	0.0989879
FOXG_02802T0	FOXG_02802	#N/A	#N/A	2.42128	0.0161199	0.0989879
FOXG_20665T0	FOXG_20665	#N/A	nucleoside phosphorylase	-2.62035	0.0162078	0.0993378
FOXG_04344T0	FOXG_04344	#N/A	ribosomal protein 36 mitochondrial	1.73776	0.0162092	0.0993378
FOXG_20420T0	FOXG_20420	#N/A	#N/A	2.06553	0.0162148	0.0993378
FOXG_21922T0	FOXG_21922	#N/A	phosphopantetheine adenylyltransferase	-1.68871	0.0162534	0.0994968
FOXG_13616T0	FOXG_13616	#N/A	hypothetical protein FOMG_10000	2.4593	0.0162824	0.0995229
FOXG_13803T0	FOXG_13803	#N/A	#N/A	-1.70958	0.0162923	0.0995229
FOXG_04015T0	FOXG_04015	#N/A	aac family n-acetyltransferase	1.99903	0.0163127	0.0995229
FOXG_14811T0	FOXG_14811	#N/A	#N/A	-1.87405	0.016315	0.0995229
FOXG_00095T0	FOXG_00095	#N/A	50s ribosomal protein l2	2.11265	0.0163211	0.0995229
FOXG_03678T0	FOXG_03678	GNA1	glucosamine-phosphate n-acetyltransferase	2.24778	0.0163458	0.0995964
FOXG_03475T0	FOXG_03475	#N/A	#N/A	-2.49343	0.0163696	0.0996112
FOXG_09250T0	FOXG_09250	#N/A	histone deacetylase hos3	-1.74134	0.0163787	0.0996112
FOXG_21095T0	FOXG_21095	#N/A	sterol 24-c-methyltransferase	1.99186	0.0163863	0.0996112
FOXG_02031T0	FOXG_02031	#N/A	alpha beta fold family	1.94343	0.0164335	0.0997754
FOXG_03887T0	FOXG_03887	#N/A	acyl- oxidase	-1.6324	0.0164387	0.0997754
FOXG_06070T0	FOXG_06070	#N/A	hsv2 phosphatidylinositol -bisphosphate-binding protein	-1.69253	0.0165686	0.100449
FOXG_01034T0	FOXG_01034	#N/A	#N/A	-2.16997	0.0165847	0.100449
FOXG_01656T0	FOXG_01656	#N/A	at hook-like protein	-1.61256	0.0165881	0.100449
FOXG_05954T0	FOXG_05954	#N/A	cross-pathway control protein	1.63012	0.0166227	0.100581
FOXG_11496T0	FOXG_11496	#N/A	rcc1 repeat-containing protein	1.96123	0.0166766	0.100816
FOXG_02142T0	FOXG_02142	#N/A	beta-glucosidase	-1.73651	0.0166871	0.100816
FOXG_05984T0	FOXG_05984	#N/A	mandelate racemase	-1.74829	0.0167705	0.101241
FOXG_07654T0	FOXG_07654	#N/A	trna-splicing endonuclease beta chain	1.8552	0.0167867	0.101262
FOXG_03265T0	FOXG_03265	#N/A	copper-transporting atpase 3	2.04656	0.0168953	0.101839
FOXG_05110T0	FOXG_05110	#N/A	peroxiredoxin q bcp	-1.58109	0.0169105	0.101852
FOXG_13623T0	FOXG_13623	#N/A	vegetative incompatibility protein het-e-1	3.07842	0.016926	0.101867
FOXG_17028T0	FOXG_17028	#N/A	probable flavohemoglobin	2.06302	0.0169757	0.102088
FOXG_08110T0	FOXG_08110	#N/A	#N/A	2.21618	0.0170244	0.102303
FOXG_01328T0	FOXG_01328	#N/A	arsenic resistance protein	2.63016	0.0170955	0.102587
FOXG_16894T0	FOXG_16894	#N/A	atp-binding subfamily b	2.56014	0.0170979	0.102587
FOXG_20786T0	FOXG_20786	#N/A	#N/A	1.9077	0.0171229	0.102659
FOXG_19224T0	FOXG_19224	#N/A	#N/A	2.3041	0.0172227	0.103131
FOXG_01181T0	FOXG_01181	#N/A	#N/A	1.94377	0.017234	0.103131
FOXG_18413T0	FOXG_18413	#N/A	calcium-translocating p-type pmca-type	2.438	0.0172534	0.103131
FOXG_13767T0	FOXG_13767	#N/A	light induced alcohol dehydrogenase bli-4	-1.98731	0.0172609	0.103131
FOXG_06165T0	FOXG_06165	#N/A	hypothetical protein FOMG_12072	-1.67006	0.0172672	0.103131
FOXG_08039T0	FOXG_08039	#N/A	#N/A	-1.5996	0.0172858	0.103163
FOXG_03043T0	FOXG_03043	#N/A	#N/A	1.54039	0.01733	0.103348
FOXG_08701T0	FOXG_08701	#N/A	ribosome assembly protein 4	1.96756	0.0173567	0.103396
FOXG_17988T0	FOXG_17988	#N/A	#N/A	2.2688	0.0173643	0.103396
FOXG_00952T0	FOXG_00952	CTF8	#N/A	2.22955	0.0173895	0.103468
FOXG_15291T0	FOXG_15291	#N/A	sugar transporter stl1	2.29247	0.0174941	0.103992
FOXG_03176T0	FOXG_03176	#N/A	methyltransferase domain-containing protein	-1.58095	0.0175041	0.103992
FOXG_11995T0	FOXG_11995	#N/A	arginine metabolism regulation protein ii	2.56605	0.0176025	0.104497
FOXG_03725T0	FOXG_03725	SDS24	protein sds23	-1.60115	0.0176331	0.104507
FOXG_00622T0	FOXG_00622	#N/A	atp synthase subunit mitochondrial	1.6457	0.017636	0.104507
FOXG_02991T0	FOXG_02991	#N/A	monocarboxylate transporter 2	2.29002	0.0176523	0.104507
FOXG_16879T0	FOXG_16879	#N/A	laccase precursor	-1.56537	0.0176573	0.104507
FOXG_01614T0	FOXG_01614	#N/A	aromatic amino acid aminotransferase	-1.69582	0.017748	0.104964
FOXG_15236T0	FOXG_15236	#N/A	mfs-multidrug-resistance transporter	1.71531	0.0178144	0.105172
FOXG_19023T0	FOXG_19023	#N/A	chitin synthase	1.79732	0.0178237	0.105172
FOXG_09514T0	FOXG_09514	#N/A	hypothetical protein FOMG_08357	-1.80647	0.017832	0.105172
FOXG_16486T0	FOXG_16486	#N/A	hypothetical protein FOMG_13354	-2.4626	0.0178385	0.105172
FOXG_01276T0	FOXG_01276	#N/A	hypothetical protein FOXG_01276	1.92757	0.0178501	0.105172
FOXG_00240T0	FOXG_00240	#N/A	aminomethyltransferase	-2.03254	0.0178759	0.105185
FOXG_15406T0	FOXG_15406	#N/A	opsin-1	-2.15917	0.017879	0.105185
FOXG_05659T0	FOXG_05659	#N/A	indoleamine -dioxygenase	-1.96844	0.0180511	0.106118
FOXG_17306T0	FOXG_17306	#N/A	fungal specific transcription factor domain containing protein	1.91759	0.018105	0.106355
FOXG_08348T0	FOXG_08348	#N/A	#N/A	2.38059	0.0181586	0.10659
FOXG_04598T0	FOXG_04598	#N/A	ca2+:h+ antiporter	-2.1059	0.0181918	0.106705
FOXG_20600T0	FOXG_20600	#N/A	nitrogen assimilation transcription factor nit-4	2.95429	0.018239	0.106902
FOXG_08225T0	FOXG_08225	#N/A	helicase-like transcription factor	-1.75794	0.0183058	0.107169
FOXG_19826T0	FOXG_19826	#N/A	regulatory protein amda	1.59677	0.0183117	0.107169
FOXG_08211T0	FOXG_08211	#N/A	#N/A	2.0344	0.0183309	0.107201
FOXG_01493T0	FOXG_01493	#N/A	phosphoprotein phosphatase	2.08837	0.0183756	0.107369
FOXG_13029T0	FOXG_13029	#N/A	#N/A	-2.72364	0.0183941	0.107369
FOXG_08387T0	FOXG_08387	#N/A	#N/A	-2.36227	0.0184007	0.107369
FOXG_17303T0	FOXG_17303	#N/A	fad binding protein	-2.3572	0.0184749	0.107722
FOXG_19848T0	FOXG_19848	#N/A	#N/A	1.91606	0.0185265	0.107943
FOXG_10921T0	FOXG_10921	#N/A	#N/A	2.06341	0.0185698	0.108096
FOXG_01909T0	FOXG_01909	#N/A	zinc finger domain-containing cchc- partial	2.0578	0.0185895	0.108096
FOXG_09926T0	FOXG_09926	#N/A	transcription factor	1.74716	0.0185941	0.108096
FOXG_08537T0	FOXG_08537	#N/A	ethionine resistance protein	2.19998	0.018643	0.108279
FOXG_03255T0	FOXG_03255	CTR86	copper transport protein 86	1.94263	0.0186531	0.108279
FOXG_05903T0	FOXG_05903	#N/A	carnitine transporter	-2.5062	0.018679	0.108349
FOXG_05439T0	FOXG_05439	#N/A	eukaryotic translation initiation factor 3 subunit f	1.99153	0.0186938	0.108355
FOXG_01232T0	FOXG_01232	#N/A	#N/A	1.78437	0.0187615	0.108667
FOXG_22130T0	FOXG_22130	#N/A	#N/A	1.97998	0.0187857	0.108711
FOXG_04151T0	FOXG_04151	#N/A	phospholipase d	-1.75501	0.0187977	0.108711
FOXG_09628T0	FOXG_09628	#N/A	#N/A	-2.1052	0.0188106	0.108711
FOXG_12721T0	FOXG_12721	#N/A	acyl- dehydrogenase	-1.84824	0.0188805	0.109035
FOXG_03139T0	FOXG_03139	#N/A	g1 s-specific cyclin pas1	1.75507	0.018896	0.109044
FOXG_09863T0	FOXG_09863	#N/A	pet8 member of the mitochondrial carrier family	-1.74627	0.0189543	0.109301
FOXG_07986T0	FOXG_07986	#N/A	acyl binding family partial	-1.64134	0.0189815	0.109375
FOXG_01978T0	FOXG_01978	#N/A	diphthamide biosynthesis protein 4	1.82062	0.018995	0.109375
FOXG_10491T0	FOXG_10491	#N/A	glutaminyl-trna synthetase	1.90844	0.0190226	0.109378
FOXG_09161T0	FOXG_09161	#N/A	transcriptional activator of proteases prtt	-1.66492	0.0190234	0.109378
FOXG_10365T0	FOXG_10365	#N/A	oxidoreductase	-2.54074	0.0190471	0.109434
FOXG_07771T0	FOXG_07771	#N/A	protein vts1	-2.16035	0.0191528	0.109961
FOXG_08067T0	FOXG_08067	#N/A	eukaryotic translation initiation factor 3 subunit k	1.96009	0.0191903	0.110095
FOXG_15204T0	FOXG_15204	#N/A	xaa-pro aminopeptidase	1.866	0.0192145	0.110154
FOXG_15357T0	FOXG_15357	#N/A	c6 finger protein	2.05467	0.0192458	0.110253
FOXG_10576T0	FOXG_10576	#N/A	tryptophanyl-trna synthetase	1.95364	0.0193084	0.110531
FOXG_17815T0	FOXG_17815	#N/A	#N/A	1.56847	0.0193644	0.11077
FOXG_04905T0	FOXG_04905	#N/A	tyrosine-protein phosphatase yvh1	1.92668	0.0194062	0.110859
FOXG_17937T0	FOXG_17937	#N/A	#N/A	2.96321	0.019408	0.110859
FOXG_03158T0	FOXG_03158	#N/A	ribonucleases p mrp protein subunit pop1	2.15412	0.0195198	0.111416
FOXG_21275T0	FOXG_21275	#N/A	#N/A	2.26241	0.0195758	0.111654
FOXG_14643T0	FOXG_14643	#N/A	mrna 3 -end-processing protein yth1	-1.67648	0.0195939	0.111676
FOXG_10569T0	FOXG_10569	RAD26	dna excision repair protein ercc-6	-1.56498	0.0196319	0.111812
FOXG_11294T0	FOXG_11294	#N/A	long-chain acyl- synthetase	-1.74891	0.0196704	0.11195
FOXG_03898T0	FOXG_03898	#N/A	aldehyde dehydrogenase (nad+)	-2.95416	0.0197206	0.112117
FOXG_11502T0	FOXG_11502	#N/A	#N/A	-1.71472	0.0197283	0.112117
FOXG_09117T0	FOXG_09117	#N/A	proline transport	1.58968	0.0198003	0.112445
FOXG_20508T0	FOXG_20508	#N/A	kynurenine 3-monooxygenase	1.58325	0.0198197	0.112474
FOXG_04092T0	FOXG_04092	#N/A	#N/A	1.92516	0.0199222	0.112868
FOXG_01728T0	FOXG_01728	#N/A	bem46 family protein	2.49234	0.0199274	0.112868
FOXG_03581T0	FOXG_03581	#N/A	set domain-containing protein	1.96082	0.0199322	0.112868
FOXG_18216T0	FOXG_18216	#N/A	#N/A	1.60404	0.0199765	0.113021
FOXG_08710T0	FOXG_08710	#N/A	polyamine transporter 4	-2.52269	0.0199881	0.113021
FOXG_10628T0	FOXG_10628	#N/A	cell cycle control protein cwf17	1.84328	0.020013	0.113081
FOXG_05229T0	FOXG_05229	MBF1	multiprotein-bridging factor 1	1.83486	0.0201181	0.113247
FOXG_05085T0	FOXG_05085	#N/A	methionyl aminopeptidase	1.86934	0.0201189	0.113247
FOXG_15712T0	FOXG_15712	#N/A	brefeldin a resistance protein	-1.77459	0.020124	0.113247
FOXG_03270T0	FOXG_03270	#N/A	#N/A	3.22224	0.0201307	0.113247
FOXG_01271T0	FOXG_01271	#N/A	#N/A	-2.20099	0.0201498	0.113247
FOXG_01060T0	FOXG_01060	#N/A	#N/A	-1.57274	0.0201556	0.113247
FOXG_18261T0	FOXG_18261	#N/A	#N/A	1.77127	0.0201578	0.113247
FOXG_07006T0	FOXG_07006	#N/A	transcription factor atf21	-2.91031	0.0201578	0.113247
FOXG_01969T0	FOXG_01969	#N/A	#N/A	1.51448	0.0201876	0.113333
FOXG_08391T0	FOXG_08391	#N/A	#N/A	2.24508	0.0202388	0.11354
FOXG_10597T0	FOXG_10597	#N/A	6-hydroxy-d-nicotine oxidase	-2.04205	0.0202838	0.113711
FOXG_02385T0	FOXG_02385	#N/A	#N/A	1.56771	0.0203164	0.113812
FOXG_01593T0	FOXG_01593	#N/A	#N/A	1.92359	0.0203668	0.114013
FOXG_15750T0	FOXG_15750	#N/A	oxidoreductase	-1.56158	0.0204407	0.114346
FOXG_02315T0	FOXG_02315	#N/A	2-isopropylmalate synthase	1.78829	0.0204574	0.114358
FOXG_13054T0	FOXG_13054	#N/A	2-haloacid dehalogenase	-1.88102	0.0205427	0.114753
FOXG_03991T0	FOXG_03991	#N/A	#N/A	-2.15848	0.0205878	0.114923
FOXG_18357T0	FOXG_18357	#N/A	c6 finger protein	2.37074	0.0207281	0.115547
FOXG_03099T0	FOXG_03099	#N/A	malate glyoxysomal	-2.02361	0.020729	0.115547
FOXG_01299T0	FOXG_01299	#N/A	#N/A	-1.8352	0.0207592	0.115566
FOXG_20777T0	FOXG_20777	#N/A	#N/A	1.82137	0.0207619	0.115566
FOXG_04755T0	FOXG_04755	#N/A	sterigmatocystin 8-o-methyltransferase	-1.52244	0.0208142	0.115704
FOXG_06389T0	FOXG_06389	#N/A	#N/A	1.89108	0.0208161	0.115704
FOXG_19212T0	FOXG_19212	#N/A	#N/A	-1.93724	0.0209117	0.116153
FOXG_09341T0	FOXG_09341	#N/A	#NAME?	-1.75084	0.0209402	0.116229
FOXG_09236T0	FOXG_09236	#N/A	adaptin ear-binding coat-associated protein 1	-1.5667	0.0210198	0.116589
FOXG_05310T0	FOXG_05310	#N/A	mfs-multidrug-resistance transporter	-2.30374	0.0210795	0.116837
FOXG_15276T0	FOXG_15276	#N/A	#N/A	1.85439	0.0211427	0.117105
FOXG_13740T0	FOXG_13740	#N/A	#N/A	-2.48741	0.0211827	0.117244
FOXG_06331T0	FOXG_06331	#N/A	variant sh3 protein	1.59287	0.0212055	0.117287
FOXG_13522T0	FOXG_13522	#N/A	ribokinase	2.40436	0.0212322	0.117352
FOXG_01682T0	FOXG_01682	#N/A	c2 domain protein	-1.52837	0.0212493	0.117364
FOXG_10472T0	FOXG_10472	#N/A	rna-binding protein sce3	2.04004	0.0212682	0.117386
FOXG_04392T0	FOXG_04392	#N/A	#N/A	-2.45	0.0213274	0.11763
FOXG_15695T0	FOXG_15695	#N/A	hypothetical protein FOZG_08186	2.90479	0.0214106	0.118006
FOXG_11794T0	FOXG_11794	#N/A	hypothetical protein FOC1_g10003280	-1.97123	0.0215347	0.118549
FOXG_06192T0	FOXG_06192	#N/A	#N/A	1.90802	0.0215392	0.118549
FOXG_06204T0	FOXG_06204	#N/A	#N/A	-1.57451	0.0215672	0.11862
FOXG_18696T0	FOXG_18696	#N/A	isoflavone reductase like protein p3	-2.54812	0.0216561	0.119025
FOXG_01168T0	FOXG_01168	#N/A	1-phosphatidylinositol-3-phosphate 5-kinase	-1.50965	0.0216838	0.119094
FOXG_18008T0	FOXG_18008	#N/A	#N/A	-2.35912	0.0217597	0.119428
FOXG_16428T0	FOXG_16428	#N/A	#N/A	1.70963	0.0218664	0.119708
FOXG_20441T0	FOXG_20441	#N/A	#N/A	1.50599	0.0218705	0.119708
FOXG_09694T0	FOXG_09694	#N/A	git1-glycerophosphoinositol transporter also able to mediate low-affinity phosphate trans	-1.50453	0.0218713	0.119708
FOXG_01030T0	FOXG_01030	#N/A	enoyl- hydratase	-1.65113	0.0218718	0.119708
FOXG_00692T0	FOXG_00692	#N/A	dna-directed rna polymerase i and iii subunit rpac1	2.49976	0.0218878	0.119712
FOXG_01293T0	FOXG_01293	#N/A	nudix hydrolase chloroplastic	-1.7111	0.0219229	0.119821
FOXG_12365T0	FOXG_12365	#N/A	#N/A	1.54188	0.0219602	0.119941
FOXG_12322T0	FOXG_12322	#N/A	amidase	-2.48278	0.0220534	0.120349
FOXG_02017T0	FOXG_02017	#N/A	#N/A	1.69969	0.0220655	0.120349
FOXG_10747T0	FOXG_10747	#N/A	#N/A	-2.06479	0.0221144	0.120532
FOXG_02128T0	FOXG_02128	#N/A	cysteine synthase	1.63043	0.0221489	0.120636
FOXG_08182T0	FOXG_08182	#N/A	adenosine deaminase cecr1	-1.66451	0.0221749	0.120694
FOXG_04314T0	FOXG_04314	#N/A	3-hydroxyacyl- nad binding partial	-2.4986	0.022282	0.121193
FOXG_21771T0	FOXG_21771	#N/A	#N/A	-1.98825	0.0223787	0.121635
FOXG_08184T0	FOXG_08184	#N/A	#N/A	1.87131	0.0224616	0.122001
FOXG_03739T1	FOXG_03739	#N/A	#N/A	-1.82046	0.0224771	0.122001
FOXG_04081T0	FOXG_04081	#N/A	gaf domain nucleotide-binding partial	1.45783	0.0225248	0.122175
FOXG_11256T0	FOXG_11256	#N/A	telomeric dna-binding factor trf1	1.78973	0.0225552	0.122256
FOXG_02699T0	FOXG_02699	#N/A	ser3-3-phosphoglycerate dehydrogenase	-2.61492	0.02265	0.122685
FOXG_09438T0	FOXG_09438	#N/A	#N/A	1.81438	0.0226794	0.122759
FOXG_05134T0	FOXG_05134	#N/A	37s ribosomal protein mitochondrial	1.77435	0.02276	0.123111
FOXG_21754T0	FOXG_21754	#N/A	#N/A	-1.70863	0.0228238	0.123371
FOXG_09041T0	FOXG_09041	#N/A	ap-1 complex subunit mu-1	1.85466	0.0228413	0.123378
FOXG_08161T0	FOXG_08161	#N/A	apg9-integral membrane protein required for cvt and autophagy transport	-1.55249	0.0228689	0.123378
FOXG_21840T0	FOXG_21840	#N/A	#N/A	-1.97458	0.0228723	0.123378
FOXG_08178T0	FOXG_08178	#N/A	gtp-binding protein engb	2.03586	0.0229064	0.123478
FOXG_00984T0	FOXG_00984	DUS3	trna-dihydrouridine synthase 3	2.4075	0.0229628	0.123692
FOXG_07491T0	FOXG_07491	#N/A	glutathione s-transferase	-1.58451	0.0229886	0.123692
FOXG_21229T0	FOXG_21229	#N/A	monocarboxylate transporter 4	1.73694	0.0229935	0.123692
FOXG_11475T0	FOXG_11475	#N/A	#N/A	1.72435	0.0230255	0.123732
FOXG_11849T0	FOXG_11849	#N/A	arginine metabolism regulation protein ii	-2.84936	0.0230358	0.123732
FOXG_04059T0	FOXG_04059	#N/A	#N/A	3.16667	0.0230568	0.123732
FOXG_11282T0	FOXG_11282	#N/A	#N/A	-1.4993	0.0230639	0.123732
FOXG_12897T0	FOXG_12897	#N/A	gnt1 alphan-acetylglucosamine transferase	-1.976	0.0231491	0.124105
FOXG_09648T0	FOXG_09648	#N/A	hydrogenase maturation factor hoxx	-2.6943	0.0231984	0.124284
FOXG_00918T0	FOXG_00918	#N/A	protein memo1	-1.56982	0.0233476	0.124998
FOXG_02664T0	FOXG_02664	#N/A	monocarboxylate transporter 2	-2.16337	0.023395	0.125112
FOXG_03562T0	FOXG_03562	#N/A	dna damage-responsive protein 48	-1.74978	0.0234007	0.125112
FOXG_10342T0	FOXG_10342	#N/A	#N/A	-1.64737	0.0235832	0.126002
FOXG_22119T0	FOXG_22119	#N/A	#N/A	-2.12637	0.0236172	0.126097
FOXG_05950T0	FOXG_05950	#N/A	ice nucleation protein	1.42251	0.0236823	0.126268
FOXG_02780T0	FOXG_02780	#N/A	#N/A	1.70434	0.023688	0.126268
FOXG_08603T0	FOXG_08603	#N/A	elongation factor g	2.19914	0.0236973	0.126268
FOXG_05180T0	FOXG_05180	RRP7	ribosomal rna-processing protein 7	2.93064	0.0238089	0.126777
FOXG_13311T0	FOXG_13311	#N/A	cysteine dioxygenase	1.89933	0.023863	0.12683
FOXG_14663T0	FOXG_14663	#N/A	aflatoxin biosynthesis ketoreductase nor-1	1.83208	0.0238798	0.12683
FOXG_18950T0	FOXG_18950	#N/A	#N/A	2.42528	0.0238896	0.12683
FOXG_14244T0	FOXG_14244	#N/A	#N/A	2.16828	0.0238978	0.12683
FOXG_13374T0	FOXG_13374	#N/A	#N/A	1.7782	0.0238998	0.12683
FOXG_05101T0	FOXG_05101	#N/A	upf0591 membrane protein	-1.51415	0.0240164	0.127363
FOXG_08408T0	FOXG_08408	#N/A	30s ribosomal protein s12	1.68947	0.024052	0.127466
FOXG_06449T0	FOXG_06449	#N/A	hypothetical protein FOXG_06449	1.88395	0.0240791	0.127523
FOXG_06123T0	FOXG_06123	#N/A	ribosomal protein mitochondrial	1.6661	0.024163	0.127882
FOXG_10007T0	FOXG_10007	#N/A	prenyl cysteine carboxyl methyltransferase	1.6163	0.024221	0.128044
FOXG_21768T0	FOXG_21768	#N/A	#N/A	-1.84019	0.0242262	0.128044
FOXG_07803T0	FOXG_07803	#N/A	imidazoleglycerol-phosphate dehydratase	1.86182	0.0242731	0.128205
FOXG_21928T0	FOXG_21928	#N/A	#N/A	-1.80949	0.0243027	0.128275
FOXG_12261T0	FOXG_12261	#N/A	#N/A	-1.86597	0.0243408	0.12839
FOXG_11595T0	FOXG_11595	#N/A	#N/A	1.65941	0.0244025	0.128629
FOXG_03076T0	FOXG_03076	SOD1	superoxide dismutase	1.66984	0.0245177	0.12915
FOXG_04069T0	FOXG_04069	#N/A	#N/A	1.61943	0.0245493	0.129229
FOXG_00470T0	FOXG_00470	#N/A	vacuolar protein sorting-associated protein 9a	-1.44231	0.0246045	0.129382
FOXG_03848T0	FOXG_03848	#N/A	fusarubin cluster-esterase	2.46203	0.0246112	0.129382
FOXG_09498T0	FOXG_09498	#N/A	cmgc cdk protein kinase	1.78472	0.0246445	0.12947
FOXG_03597T0	FOXG_03597	#N/A	wd repeat protein	-1.59762	0.0246722	0.129529
FOXG_15927T0	FOXG_15927	#N/A	hypothetical protein FOXG_15927	-2.72023	0.0247006	0.129592
FOXG_06302T0	FOXG_06302	#N/A	cop9 (constitutive photomorphogenic) subunit 6	-1.49481	0.0247503	0.129732
FOXG_19987T0	FOXG_19987	#N/A	#N/A	2.08561	0.0247704	0.129732
FOXG_17957T0	FOXG_17957	#N/A	#N/A	1.80953	0.024777	0.129732
FOXG_04303T0	FOXG_04303	#N/A	aldehyde dehydrogenase (nad+)	-2.55442	0.024803	0.129782
FOXG_03315T0	FOXG_03315	#N/A	#N/A	2.47584	0.0248244	0.129807
FOXG_02829T0	FOXG_02829	#N/A	#N/A	1.75447	0.0249233	0.130238
FOXG_08804T0	FOXG_08804	#N/A	#N/A	-2.65316	0.0249428	0.130253
FOXG_01698T0	FOXG_01698	#N/A	peroxisome biosynthesis protein pas1	-1.56474	0.02497	0.130308
FOXG_04482T0	FOXG_04482	#N/A	conserved mitochondrial protein	-1.57663	0.0249928	0.130341
FOXG_15910T0	FOXG_15910	#N/A	#N/A	-2.70467	0.0250737	0.130676
FOXG_11029T0	FOXG_11029	DIP5	dicarboxylic amino acid permease	-1.70342	0.0251283	0.130813
FOXG_21787T0	FOXG_21787	#N/A	#N/A	-1.91553	0.0251332	0.130813
FOXG_03150T0	FOXG_03150	#N/A	amidophosphoribosyltransferase	-2.38279	0.0251629	0.130881
FOXG_19782T0	FOXG_19782	#N/A	#N/A	2.3463	0.0252575	0.131286
FOXG_05108T0	FOXG_05108	#N/A	related to 3-oxoacyl-	1.89008	0.0253351	0.131602
FOXG_16904T0	FOXG_16904	#N/A	#N/A	-2.24992	0.0254728	0.13223
FOXG_01456T0	FOXG_01456	TYS1	tyrosyl-trna synthetase	1.72266	0.0255036	0.132302
FOXG_11243T0	FOXG_11243	ZPR1	zinc finger protein	1.79277	0.0256368	0.132905
FOXG_01425T2	FOXG_01425	#N/A	d-3-phosphoglycerate dehydrogenase 2	1.74627	0.0257396	0.13335
FOXG_13875T0	FOXG_13875	#N/A	elongator complex protein 1	1.8609	0.0258453	0.133791
FOXG_05451T0	FOXG_05451	#N/A	protein n-acetyltransferase nat2	1.424	0.0258589	0.133791
FOXG_02985T0	FOXG_02985	#N/A	atp-binding subfamily g member pdr	1.3833	0.025914	0.133989
FOXG_16859T0	FOXG_16859	#N/A	hypothetical protein FOXG_16859	1.95408	0.0260067	0.13438
FOXG_00765T1	FOXG_00765	#N/A	transcription elongation factor polypeptide 1	1.99875	0.0261968	0.135273
FOXG_12311T0	FOXG_12311	#N/A	#N/A	-1.96159	0.0263606	0.135994
FOXG_08310T0	FOXG_08310	#N/A	brefeldin a resistance protein bfr1 (maintenance of normal ploidy)	1.63076	0.0263881	0.135994
FOXG_02406T0	FOXG_02406	#N/A	xylulose-5-phosphate fructose-6-phosphate phosphoketolase	-1.71451	0.0263884	0.135994
FOXG_05393T0	FOXG_05393	#N/A	hypothetical protein FOXG_05393	1.8074	0.0264575	0.136171
FOXG_10800T0	FOXG_10800	#N/A	glycoside hydrolase	-2.4149	0.0264575	0.136171
FOXG_10643T0	FOXG_10643	#N/A	translation factor mitochondrial	1.74399	0.026481	0.136203
FOXG_08202T0	FOXG_08202	#N/A	acyl-protein thioesterase 1	1.5901	0.0265149	0.136271
FOXG_14821T0	FOXG_14821	#N/A	#N/A	-1.69159	0.0265289	0.136271
FOXG_05542T0	FOXG_05542	#N/A	l-rhamnonate dehydratase	-2.19019	0.0265546	0.136314
FOXG_15630T0	FOXG_15630	#N/A	pre-mrna-splicing factor slt-11	1.58392	0.026596	0.136437
FOXG_21248T0	FOXG_21248	#N/A	#N/A	1.7699	0.0266813	0.136785
FOXG_02810T0	FOXG_02810	#N/A	actin-like protein arp-6	1.88376	0.0267159	0.136873
FOXG_05518T0	FOXG_05518	#N/A	bcas2 family protein	1.86937	0.026753	0.136911
FOXG_02218T0	FOXG_02218	#N/A	4-nitrophenyl phosphatase	1.65812	0.0267582	0.136911
FOXG_11455T0	FOXG_11455	#N/A	tob3 (member of aaa-atpase family)	-1.54866	0.0268235	0.137156
FOXG_05711T0	FOXG_05711	#N/A	ero1 required for protein disulfide bond formation in the er	1.73134	0.0270134	0.138037
FOXG_11959T0	FOXG_11959	#N/A	flavin containing monooxygenase 2	-2.24142	0.0270474	0.138121
FOXG_00434T0	FOXG_00434	#N/A	aat family amino acid transporter	-1.71422	0.0271095	0.138295
FOXG_04977T0	FOXG_04977	#N/A	related to oxidoreductase	-2.54081	0.02715	0.138295
FOXG_09353T0	FOXG_09353	#N/A	hypothetical protein FOMG_08180	-1.83689	0.0271535	0.138295
FOXG_08509T0	FOXG_08509	#N/A	#N/A	1.66759	0.0271759	0.138295
FOXG_13402T0	FOXG_13402	#N/A	metallo-beta-lactamase domain protein	2.04319	0.0271826	0.138295
FOXG_00980T0	FOXG_00980	#N/A	zinc finger protein sfp1	2.10634	0.0271872	0.138295
FOXG_17723T0	FOXG_17723	#N/A	cvnh domain-containing protein	1.70341	0.0272065	0.138304
FOXG_09077T0	FOXG_09077	#N/A	mitochondrial succinate dehydrogenase subunit partial	1.5703	0.0272246	0.138307
FOXG_08322T1	FOXG_08322	#N/A	nad-dependent aldehyde dehydrogenase	2.80752	0.0272794	0.138495
FOXG_01981T0	FOXG_01981	NSP1	nucleoporin nsp1	1.68342	0.027334	0.138683
FOXG_06399T0	FOXG_06399	#N/A	l-lactate dehydrogenase	-1.67329	0.0273874	0.138843
FOXG_08814T0	FOXG_08814	#N/A	4-coumarate-- ligase-like 7	-2.65589	0.0274009	0.138843
FOXG_08458T0	FOXG_08458	#N/A	lysine acetyltransferase	1.50854	0.027436	0.138867
FOXG_03400T0	FOXG_03400	#N/A	palmitoyl- hydrolase	-1.45436	0.0274504	0.138867
FOXG_09812T0	FOXG_09812	#N/A	general amidase	2.51477	0.0274587	0.138867
FOXG_05009T0	FOXG_05009	#N/A	adenosinetriphosphatase	1.66678	0.0274863	0.138874
FOXG_10116T0	FOXG_10116	#N/A	formate transport protein	2.49246	0.0274955	0.138874
FOXG_17787T0	FOXG_17787	#N/A	#N/A	2.11162	0.0275558	0.139086
FOXG_07532T0	FOXG_07532	#N/A	fad dependent oxidoreductase superfamily protein	-2.27408	0.0275729	0.139086
FOXG_09061T0	FOXG_09061	#N/A	ribosomal protein mitochondrial	1.60501	0.0276024	0.139146
FOXG_18962T0	FOXG_18962	#N/A	#N/A	1.83159	0.0276255	0.139173
FOXG_07073T0	FOXG_07073	#N/A	#N/A	2.24265	0.0277042	0.139441
FOXG_18157T0	FOXG_18157	#N/A	#N/A	1.96262	0.0277262	0.139441
FOXG_12821T0	FOXG_12821	#N/A	iron-sulfur assembly protein 1	1.75587	0.0277319	0.139441
FOXG_11562T0	FOXG_11562	#N/A	trans-aconitate 2-methyltransferase	-2.64091	0.0278058	0.139723
FOXG_05335T0	FOXG_05335	#N/A	imidazole glycerol phosphate synthase hishf	1.77294	0.0278979	0.140084
FOXG_10351T0	FOXG_10351	#N/A	gdp-mannose transporter	1.43864	0.0279241	0.140084
FOXG_02786T0	FOXG_02786	#N/A	protein kinase-like (pk-like)	2.42091	0.0279311	0.140084
FOXG_07515T0	FOXG_07515	#N/A	#N/A	-1.48039	0.0279503	0.14009
FOXG_11005T0	FOXG_11005	#N/A	#N/A	1.81163	0.0280091	0.140207
FOXG_04494T0	FOXG_04494	#N/A	cytochrome p450 oxidoreductase	2.87472	0.0280171	0.140207
FOXG_01454T0	FOXG_01454	#N/A	30s ribosomal protein s13	1.57068	0.0280822	0.140207
FOXG_06413T0	FOXG_06413	#N/A	#N/A	-1.72793	0.0280988	0.140207
FOXG_05027T0	FOXG_05027	#N/A	neutral amino acid permease	-1.56809	0.0281028	0.140207
FOXG_17642T0	FOXG_17642	#N/A	acyltransferase partial	-1.72853	0.0281161	0.140207
FOXG_00118T0	FOXG_00118	RTC3	shwachman-bodian-diamond syndrome protein	-1.55349	0.0281234	0.140207
FOXG_04315T0	FOXG_04315	#N/A	tyrosinase	2.79873	0.0281316	0.140207
FOXG_14630T0	FOXG_14630	#N/A	#N/A	1.64335	0.0281342	0.140207
FOXG_17840T0	FOXG_17840	#N/A	#N/A	2.78561	0.0282505	0.140652
FOXG_12637T0	FOXG_12637	#N/A	intracellular protein transport protein uso1	2.01879	0.0282593	0.140652
FOXG_10467T0	FOXG_10467	#N/A	maltose permease	1.78781	0.0283166	0.140848
FOXG_13071T0	FOXG_13071	#N/A	#N/A	-2.05584	0.0284398	0.141371
FOXG_13181T0	FOXG_13181	#N/A	carboxypeptidase 2	-1.90917	0.0287062	0.142561
FOXG_17010T0	FOXG_17010	#N/A	#N/A	1.63952	0.0287364	0.142561
FOXG_04612T0	FOXG_04612	#N/A	#N/A	2.40398	0.0287482	0.142561
FOXG_09775T0	FOXG_09775	#N/A	#N/A	-2.23781	0.0287831	0.142561
FOXG_22779T0	FOXG_22779	#N/A	#N/A	2.4144	0.0287876	0.142561
FOXG_15704T0	FOXG_15704	#N/A	#N/A	1.69839	0.0287882	0.142561
FOXG_04044T0	FOXG_04044	#N/A	#N/A	-1.41376	0.0289744	0.143364
FOXG_01308T0	FOXG_01308	#N/A	nfx1-type zinc finger-containing protein 1	-2.62573	0.0289867	0.143364
FOXG_12103T0	FOXG_12103	#N/A	short chain dehydrogenase	-1.36857	0.029087	0.143769
FOXG_09346T0	FOXG_09346	CAR2	ornithine aminotransferase	-1.48274	0.0291529	0.143927
FOXG_11777T0	FOXG_11777	#N/A	#N/A	2.54333	0.0291555	0.143927
FOXG_19040T0	FOXG_19040	#N/A	#N/A	2.80574	0.0292679	0.144335
FOXG_12895T0	FOXG_12895	#N/A	beta-n-acetylhexosaminidase	-2.2595	0.0292749	0.144335
FOXG_10045T0	FOXG_10045	#N/A	#N/A	1.83145	0.0295029	0.145367
FOXG_00660T0	FOXG_00660	#N/A	#N/A	-1.62306	0.0295485	0.145501
FOXG_01498T0	FOXG_01498	#N/A	#N/A	-1.75271	0.0295844	0.145586
FOXG_00698T0	FOXG_00698	#N/A	cullin 3	-1.38725	0.0296273	0.145586
FOXG_00981T0	FOXG_00981	#N/A	#N/A	1.99461	0.0296308	0.145586
FOXG_11929T0	FOXG_11929	#N/A	nad-dependent alcohol dehydrogenase	2.37543	0.0296399	0.145586
FOXG_06265T0	FOXG_06265	#N/A	compass complex protein	1.62272	0.0297173	0.145659
FOXG_07768T0	FOXG_07768	#N/A	aldose 1-epimerase	-1.43165	0.0297312	0.145659
FOXG_00055T0	FOXG_00055	#N/A	adenylyl-sulfate kinase	1.58688	0.0297366	0.145659
FOXG_07938T0	FOXG_07938	#N/A	acc synthase	1.63669	0.0297462	0.145659
FOXG_01816T0	FOXG_01816	#N/A	#N/A	-1.84629	0.0297474	0.145659
FOXG_00221T0	FOXG_00221	#N/A	f-box domain-containing protein	-1.89022	0.029818	0.145856
FOXG_06994T0	FOXG_06994	#N/A	#N/A	2.42139	0.0298249	0.145856
FOXG_15695T2	FOXG_15695	#N/A	hypothetical protein FOZG_08186	2.16118	0.0298517	0.145896
FOXG_04278T0	FOXG_04278	#N/A	gluconate 5-dehydrogenase	-1.55909	0.0298783	0.145935
FOXG_02370T0	FOXG_02370	#N/A	f-box and wd-40 domain-containing protein met30	1.44616	0.0299229	0.146063
FOXG_07594T0	FOXG_07594	#N/A	nuclear transport factor 2 domain containing partial	1.87209	0.0299666	0.146185
FOXG_03470T0	FOXG_03470	#N/A	glycine cleavage system h protein	-1.62542	0.0300029	0.146271
FOXG_18446T0	FOXG_18446	#N/A	#N/A	1.87973	0.0300362	0.146342
FOXG_15935T0	FOXG_15935	#N/A	#N/A	2.85874	0.0300621	0.146357
FOXG_09099T0	FOXG_09099	#N/A	l-amino-acid oxidase	-2.54799	0.0300763	0.146357
FOXG_05969T0	FOXG_05969	#N/A	isotrichodermin c-15 hydroxylase	2.53315	0.030117	0.146464
FOXG_03676T0	FOXG_03676	#N/A	l-iditol 2-dehydrogenase	-1.61356	0.0301945	0.146672
FOXG_15628T0	FOXG_15628	#N/A	pyruvate dehydrogenase e1 component subunit beta	1.6527	0.0301972	0.146672
FOXG_10079T0	FOXG_10079	#N/A	cocaine esterase	-2.20742	0.0302314	0.146747
FOXG_07603T0	FOXG_07603	#N/A	ornithine decarboxylase	1.48704	0.0302758	0.146872
FOXG_18653T0	FOXG_18653	#N/A	#N/A	-1.49438	0.0303146	0.14697
FOXG_06162T0	FOXG_06162	#N/A	#N/A	-1.8438	0.0303561	0.14708
FOXG_09291T0	FOXG_09291	#N/A	triacylglycerol lipase	-1.5575	0.0303786	0.147099
FOXG_05914T0	FOXG_05914	#N/A	#N/A	1.66773	0.0305271	0.147726
FOXG_03440T0	FOXG_03440	#N/A	atp-binding protein	2.03611	0.0305652	0.14782
FOXG_09235T0	FOXG_09235	#N/A	#N/A	2.17262	0.0306335	0.148059
FOXG_01534T2	FOXG_01534	#N/A	ubiquitin thiolesterase	-2.32249	0.0307369	0.148467
FOXG_09073T0	FOXG_09073	#N/A	regulator-ty1 transposition protein 109	-1.44513	0.0308201	0.148748
FOXG_19905T0	FOXG_19905	#N/A	#N/A	2.43177	0.0308329	0.148748
FOXG_12820T0	FOXG_12820	MGT1	methylated-dna--protein-cysteine methyltransferase	-1.6937	0.0308531	0.148754
FOXG_09594T0	FOXG_09594	#N/A	major intracellular serine protease	-2.0523	0.0309176	0.148974
FOXG_01300T0	FOXG_01300	#N/A	trans-aconitate 2-methyltransferase	1.88127	0.0309904	0.14915
FOXG_02779T0	FOXG_02779	#N/A	thioredoxin clot	1.68271	0.0309921	0.14915
FOXG_03474T0	FOXG_03474	#N/A	#N/A	-2.27083	0.0311459	0.149798
FOXG_12798T0	FOXG_12798	#N/A	mitochondrial export translocase oxa2	1.80126	0.031182	0.14988
FOXG_06228T0	FOXG_06228	#N/A	beta-tubulin	1.58613	0.0312099	0.149922
FOXG_14784T0	FOXG_14784	#N/A	quinate permease	-2.76084	0.031272	0.150128
FOXG_08400T0	FOXG_08400	#N/A	#N/A	-1.44869	0.0313375	0.150351
FOXG_07125T0	FOXG_07125	#N/A	#N/A	2.64146	0.0313766	0.150447
FOXG_17684T0	FOXG_17684	#N/A	#N/A	1.88798	0.0314311	0.150608
FOXG_10459T0	FOXG_10459	#N/A	cop9 signalosome complex subunit 5	-1.36478	0.031458	0.150608
FOXG_00943T0	FOXG_00943	#N/A	bloom syndrome protein	2.32162	0.0314678	0.150608
FOXG_07883T0	FOXG_07883	#N/A	urease accessory protein	2.33725	0.0314966	0.150654
FOXG_02034T0	FOXG_02034	#N/A	ubiquitin thiolesterase	1.73744	0.0315318	0.150731
FOXG_05844T0	FOXG_05844	#N/A	#N/A	-1.45496	0.0315801	0.15087
FOXG_04001T0	FOXG_04001	#N/A	#N/A	-1.93194	0.0316521	0.151025
FOXG_18145T0	FOXG_18145	#N/A	#N/A	-1.87562	0.031661	0.151025
FOXG_09043T0	FOXG_09043	#N/A	ribosomal n-lysine methyltransferase 4	1.8417	0.0316884	0.151025
FOXG_02428T0	FOXG_02428	#N/A	peptidyl-prolyl cis-trans isomerase ssp-1	-1.4735	0.0316895	0.151025
FOXG_09835T0	FOXG_09835	#N/A	hypothetical protein FOXG_09835	-2.04521	0.0317701	0.151318
FOXG_03225T0	FOXG_03225	#N/A	phosphoribosylglycinamide formyltransferase	1.69795	0.0318497	0.151604
FOXG_00863T0	FOXG_00863	#N/A	dna-directed rna polymerase and iii subunit rpabc5	2.76526	0.0319355	0.151921
FOXG_12689T0	FOXG_12689	#N/A	#N/A	1.40268	0.0320086	0.152176
FOXG_07000T0	FOXG_07000	#N/A	abc transporter	-2.18923	0.0320492	0.152245
FOXG_01457T0	FOXG_01457	#N/A	#N/A	1.58788	0.0320618	0.152245
FOXG_08089T0	FOXG_08089	#N/A	nadh-ubiquinone oxidoreductase kda subunit	1.5603	0.032091	0.152292
FOXG_01604T0	FOXG_01604	#N/A	related to endo-arabinase	-2.03365	0.0321875	0.152658
FOXG_11951T0	FOXG_11951	#N/A	selenocysteine lyase	-2.07559	0.0322111	0.152677
FOXG_08009T0	FOXG_08009	#N/A	-like helicase 2	1.65559	0.0322605	0.152819
FOXG_00676T0	FOXG_00676	#N/A	ubiquitin carboxyl-terminal hydrolase 16	1.49536	0.0323026	0.152926
FOXG_07089T0	FOXG_07089	#N/A	bloom syndrome protein	-1.56223	0.0324897	0.153719
FOXG_00632T0	FOXG_00632	#N/A	#N/A	1.74577	0.0325388	0.153859
FOXG_10068T0	FOXG_10068	#N/A	#N/A	-2.08667	0.0325864	0.153915
FOXG_10410T0	FOXG_10410	#N/A	isopenicillin-n n-acyltransferase	1.69173	0.0325899	0.153915
FOXG_05987T0	FOXG_05987	#N/A	niemann-pick type c-related protein 1	-1.55365	0.032619	0.15393
FOXG_19494T0	FOXG_19494	#N/A	homogentisate -dioxygenase	3.00107	0.0326321	0.15393
FOXG_13752T0	FOXG_13752	YHB1	nitric oxide dioxygenase	2.12276	0.0326755	0.154042
FOXG_00708T0	FOXG_00708	#N/A	hypothetical protein FOXG_00708	-2.1308	0.0327446	0.154275
FOXG_14558T0	FOXG_14558	#N/A	fox-2 multifunctional beta-oxidation protein	-2.47559	0.0328762	0.154802
FOXG_08217T0	FOXG_08217	#N/A	got1 family protein	1.56518	0.0329193	0.154912
FOXG_11682T0	FOXG_11682	#N/A	c-4 methyl sterol oxidase	-1.75332	0.0330707	0.155513
FOXG_01528T0	FOXG_01528	#N/A	copper homeostasis protein	2.49637	0.0331034	0.155513
FOXG_10283T0	FOXG_10283	#N/A	upf0326 protein hag1	-1.62079	0.0331065	0.155513
FOXG_05153T0	FOXG_05153	#N/A	axial budding pattern protein 2	1.62836	0.0332523	0.156105
FOXG_01284T0	FOXG_01284	PRB1	cerevisin	-1.32121	0.0332907	0.156192
FOXG_07904T0	FOXG_07904	#N/A	oleate activated transcription factor 3	1.77791	0.0334059	0.156639
FOXG_04407T0	FOXG_04407	#N/A	dal81-transcriptional activator	-1.65178	0.0334769	0.156878
FOXG_08757T0	FOXG_08757	#N/A	#N/A	-1.5391	0.0335278	0.156947
FOXG_01341T0	FOXG_01341	#N/A	beta- -xylosyltransferase 1	1.9379	0.0335315	0.156947
FOXG_07150T0	FOXG_07150	#N/A	#N/A	-2.36881	0.0335779	0.15707
FOXG_07543T0	FOXG_07543	#N/A	rna splicing factor prp9	1.64191	0.0336868	0.157401
FOXG_06200T0	FOXG_06200	#N/A	acetyl- acyltransferase	-1.49137	0.0336887	0.157401
FOXG_00578T0	FOXG_00578	#N/A	zinc c2h2-type dna-binding partial	1.64997	0.0337442	0.157567
FOXG_18778T0	FOXG_18778	#N/A	rrna 2 -o-methyltransferase fibrillarin	2.3549	0.0338182	0.157757
FOXG_01431T0	FOXG_01431	#N/A	hypothetical protein FOXG_01431	1.78166	0.0338252	0.157757
FOXG_03106T0	FOXG_03106	#N/A	sur7 protein	-2.08949	0.0338765	0.157863
FOXG_08715T0	FOXG_08715	#N/A	#N/A	2.68407	0.0338881	0.157863
FOXG_02600T0	FOXG_02600	#N/A	glucokinase	2.70442	0.0339497	0.158056
FOXG_15644T0	FOXG_15644	#N/A	#N/A	-1.44803	0.0340051	0.15822
FOXG_05118T0	FOXG_05118	#N/A	acyl- dehydrogenase	-1.41286	0.0340324	0.158244
FOXG_11064T0	FOXG_11064	#N/A	enoyl- delta isomerase mitochondrial	-1.5119	0.0340576	0.158244
FOXG_09044T0	FOXG_09044	UVDE	uv-damage endonuclease	-1.62238	0.0340782	0.158244
FOXG_06103T0	FOXG_06103	#N/A	restriction of telomere capping protein 5	-1.51901	0.0340907	0.158244
FOXG_22725T0	FOXG_22725	#N/A	#N/A	2.70193	0.034187	0.158597
FOXG_07655T0	FOXG_07655	#N/A	hypothetical protein FOZG_04083	1.73579	0.0343627	0.159318
FOXG_00663T0	FOXG_00663	#N/A	#N/A	-2.52647	0.0344362	0.159565
FOXG_17851T0	FOXG_17851	#N/A	hypothetical protein FOXG_17851	2.11235	0.0344868	0.159613
FOXG_01070T0	FOXG_01070	#N/A	nadph oxidase	-1.59973	0.0344874	0.159613
FOXG_12394T0	FOXG_12394	#N/A	#N/A	1.61465	0.0346049	0.160063
FOXG_06223T0	FOXG_06223	#N/A	flavin-nucleotide-binding protein	-1.59996	0.0346344	0.160105
FOXG_17382T0	FOXG_17382	#N/A	oye2-nadph dehydrogenase (old yellow enzyme) isoform 1	-1.57956	0.0346765	0.160197
FOXG_10637T0	FOXG_10637	#N/A	endo- -beta-glucanase	2.60446	0.034695	0.160197
FOXG_12787T0	FOXG_12787	#N/A	sterol carrier protein 2	-2.02437	0.0347536	0.160373
FOXG_01935T0	FOXG_01935	#N/A	trna threonylcarbamoyladenosine biosynthesis protein mitochondrial	1.63976	0.034822	0.160594
FOXG_10412T0	FOXG_10412	#N/A	mitochondrial intermembrane space import and assembly protein 40	1.36194	0.0348625	0.160687
FOXG_07744T0	FOXG_07744	#N/A	atp-citrate synthase subunit 1	1.35565	0.0351024	0.161697
FOXG_02361T0	FOXG_02361	#N/A	#N/A	-1.81993	0.0351851	0.161983
FOXG_04701T0	FOXG_04701	#N/A	exostoses 3	2.7345	0.0352527	0.1622
FOXG_01523T0	FOXG_01523	#N/A	phospholipase carboxylesterase superfamily partial	2.04322	0.0353404	0.162492
FOXG_01739T0	FOXG_01739	#N/A	protein pob1	-1.40324	0.0353576	0.162492
FOXG_08438T0	FOXG_08438	XPC	xeroderma pigmentosum group c-complementing protein	-1.34197	0.0353894	0.162543
FOXG_06291T0	FOXG_06291	#N/A	#N/A	-2.28024	0.0354498	0.162644
FOXG_16943T0	FOXG_16943	#N/A	glycosyl hydrolase family 17	1.35511	0.0354548	0.162644
FOXG_08212T0	FOXG_08212	#N/A	2-polyprenyl-6-methoxyphenol hydroxylase and related fad-dependent oxidoreductase	-2.1038	0.0354784	0.162644
FOXG_12212T0	FOXG_12212	#N/A	hypothetical protein FOQG_11924	-1.87862	0.0354943	0.162644
FOXG_05885T0	FOXG_05885	YEL047C	flavocytochrome c	-1.86976	0.03559	0.16288
FOXG_20180T0	FOXG_20180	#N/A	transcriptional regulatory protein	-2.48918	0.0356071	0.16288
FOXG_04750T0	FOXG_04750	#N/A	hypothetical protein FOMG_06041	1.79469	0.0356419	0.16288
FOXG_22492T0	FOXG_22492	#N/A	#N/A	2.3862	0.0356546	0.16288
FOXG_03392T0	FOXG_03392	#N/A	exosome complex exonuclease	1.78301	0.0356556	0.16288
FOXG_04359T0	FOXG_04359	#N/A	#N/A	-1.69893	0.0356703	0.16288
FOXG_03006T0	FOXG_03006	#N/A	ab hydrolase superfamily protein	-1.72921	0.0357163	0.162985
FOXG_04094T0	FOXG_04094	#N/A	vegetative incompatibility protein het-e-1	-1.32101	0.0357702	0.162985
FOXG_18927T0	FOXG_18927	#N/A	#N/A	2.09853	0.0357716	0.162985
FOXG_14646T0	FOXG_14646	#N/A	hypothetical protein FOMG_09050	-1.72756	0.0357761	0.162985
FOXG_08981T0	FOXG_08981	NOB1	upf0271 protein	1.69599	0.0358403	0.163182
FOXG_01292T0	FOXG_01292	#N/A	#N/A	-1.63833	0.0358943	0.163244
FOXG_09739T0	FOXG_09739	#N/A	quinate permease	-2.38532	0.0358954	0.163244
FOXG_11341T0	FOXG_11341	#N/A	polyphosphoinositide phosphatase family member	-1.62132	0.0359368	0.163303
FOXG_01074T0	FOXG_01074	#N/A	succinate dehydrogenase membrane anchor subunit	1.47302	0.035965	0.163303
FOXG_11619T0	FOXG_11619	#N/A	allergen fus c 3	-1.68674	0.0359706	0.163303
FOXG_00728T0	FOXG_00728	#N/A	ferric cupric reductase transmembrane component 2	1.63197	0.0360226	0.163444
FOXG_07790T0	FOXG_07790	#N/A	#N/A	-1.76725	0.0360676	0.163554
FOXG_04040T0	FOXG_04040	#N/A	#N/A	-2.39287	0.0361049	0.163628
FOXG_12807T0	FOXG_12807	#N/A	#N/A	-1.58156	0.0361896	0.163918
FOXG_04345T0	FOXG_04345	#N/A	molecular chaperone	1.74977	0.0362324	0.163948
FOXG_00142T0	FOXG_00142	#N/A	cytochrome c mitochondrial	1.67146	0.036238	0.163948
FOXG_10879T0	FOXG_10879	#N/A	amidase nicotinamidase	-2.24444	0.0363845	0.164516
FOXG_06001T0	FOXG_06001	#N/A	2-oxoisovalerate dehydrogenase e1 alpha subunit	-1.54988	0.0364838	0.164753
FOXG_12735T0	FOXG_12735	#N/A	holin-like protein	1.81129	0.0364935	0.164753
FOXG_13870T0	FOXG_13870	#N/A	#N/A	-1.42368	0.0364999	0.164753
FOXG_00290T0	FOXG_00290	#N/A	#N/A	1.93025	0.0367071	0.165593
FOXG_04409T0	FOXG_04409	#N/A	tartrate transporter	-2.2216	0.0368051	0.16594
FOXG_07817T0	FOXG_07817	#N/A	#N/A	1.68843	0.0369011	0.166193
FOXG_09404T0	FOXG_09404	#N/A	ribosomal protein 31 precursor	1.57715	0.0369036	0.166193
FOXG_10308T0	FOXG_10308	#N/A	#N/A	-1.64725	0.0369986	0.166426
FOXG_13854T0	FOXG_13854	#N/A	#N/A	-1.63085	0.0369991	0.166426
FOXG_09991T0	FOXG_09991	#N/A	transcriptional regulator	-2.27333	0.0370189	0.166426
FOXG_07001T0	FOXG_07001	#N/A	bis(5 -nucleosyl)- symmetrical	-2.14671	0.0371215	0.166678
FOXG_07671T0	FOXG_07671	#N/A	#N/A	1.3773	0.0371504	0.166678
FOXG_05070T0	FOXG_05070	#N/A	gluconolactonase	-2.35416	0.0371517	0.166678
FOXG_22272T0	FOXG_22272	#N/A	hypothetical protein FOMG_16919	1.64373	0.0371659	0.166678
FOXG_11413T0	FOXG_11413	#N/A	delta-24-sterol methyltransferase	-1.46006	0.0371811	0.166678
FOXG_07677T0	FOXG_07677	YNK1	nucleoside-diphosphate kinase	1.37337	0.0373267	0.167236
FOXG_00733T0	FOXG_00733	#N/A	disintegrin and metalloproteinase domain-containing protein b	2.05916	0.0373696	0.167332
FOXG_18986T1	FOXG_18986	#N/A	anon-37cs protein	1.79499	0.0374247	0.167483
FOXG_02760T0	FOXG_02760	#N/A	fungal transcriptional regulatory n-terminal	2.55212	0.0374646	0.167566
FOXG_08587T0	FOXG_08587	#N/A	#N/A	-2.30134	0.0374975	0.167618
FOXG_03980T0	FOXG_03980	#N/A	#N/A	1.90604	0.0377576	0.168678
FOXG_13877T0	FOXG_13877	#N/A	#N/A	-1.39152	0.0377776	0.168678
FOXG_05170T0	FOXG_05170	#N/A	conidiation-specific protein 6	-2.67001	0.0378507	0.168861
FOXG_21767T0	FOXG_21767	#N/A	#N/A	-1.75223	0.0378625	0.168861
FOXG_11010T0	FOXG_11010	#N/A	#N/A	2.10566	0.037883	0.168861
FOXG_05257T0	FOXG_05257	#N/A	caffeoyl- o-methyltransferase 2	-1.63762	0.0379311	0.16898
FOXG_13940T0	FOXG_13940	#N/A	a-agglutinin core protein aga1	2.49482	0.0379657	0.169038
FOXG_03003T0	FOXG_03003	#N/A	mfs toxin efflux pump partial	-1.338	0.0379964	0.169079
FOXG_21915T0	FOXG_21915	#N/A	#N/A	2.07374	0.0380661	0.169293
FOXG_15355T0	FOXG_15355	#N/A	dextranase	-1.97287	0.0381109	0.169303
FOXG_05927T0	FOXG_05927	#N/A	phenylalanine ammonia-lyase	2.07508	0.0381116	0.169303
FOXG_03570T0	FOXG_03570	#N/A	cryptochrome dash	-1.35225	0.0381909	0.16956
FOXG_05346T0	FOXG_05346	#N/A	nuclear pore protein nsp1	1.61866	0.0382147	0.16957
FOXG_09283T0	FOXG_09283	#N/A	#N/A	1.54083	0.0383037	0.169869
FOXG_02905T0	FOXG_02905	#N/A	#N/A	-2.53679	0.0383869	0.170142
FOXG_21245T0	FOXG_21245	#N/A	nadh dehydrogenase 1 beta subcomplex 7	1.5755	0.0385079	0.170582
FOXG_20070T0	FOXG_20070	#N/A	hypothetical protein FOXG_20070	-2.2407	0.0385672	0.170585
FOXG_08010T0	FOXG_08010	#N/A	#N/A	-1.44316	0.0385734	0.170585
FOXG_12263T0	FOXG_12263	#N/A	serine protease precursor	1.66386	0.0385738	0.170585
FOXG_10343T0	FOXG_10343	#N/A	pre-mrna-processing factor 19	1.64431	0.0387984	0.171405
FOXG_15941T0	FOXG_15941	#N/A	#N/A	1.27526	0.0388096	0.171405
FOXG_05074T0	FOXG_05074	#N/A	#N/A	1.65992	0.0388247	0.171405
FOXG_03747T0	FOXG_03747	#N/A	hypothetical protein FOXB_04120	1.39658	0.0388653	0.171488
FOXG_08799T0	FOXG_08799	#N/A	#N/A	-2.41898	0.0390093	0.171916
FOXG_11726T0	FOXG_11726	#N/A	mfs transporter	-1.35657	0.0390109	0.171916
FOXG_07596T0	FOXG_07596	#N/A	methionyl-trna mitochondrial	1.8977	0.039028	0.171916
FOXG_02931T0	FOXG_02931	#N/A	#N/A	2.76016	0.0390772	0.172036
FOXG_03916T0	FOXG_03916	#N/A	#N/A	-2.01606	0.0392465	0.172619
FOXG_11620T0	FOXG_11620	#N/A	#N/A	-1.38458	0.0392536	0.172619
FOXG_08705T0	FOXG_08705	#N/A	protein qa-x	-2.06791	0.0393371	0.172888
FOXG_13656T0	FOXG_13656	#N/A	#N/A	1.97963	0.0393588	0.172888
FOXG_03145T0	FOXG_03145	#N/A	translation initiation factor 1a	1.38057	0.0394042	0.172991
FOXG_04274T0	FOXG_04274	#N/A	g protein coupled receptor like protein	-1.77074	0.0395383	0.173404
FOXG_15293T0	FOXG_15293	#N/A	glucose-methanol-choline oxidoreductase	1.46617	0.0395426	0.173404
FOXG_05908T0	FOXG_05908	#N/A	#N/A	1.37172	0.039595	0.173538
FOXG_12997T0	FOXG_12997	#N/A	dehydrogenase reductase sdr family member 2	2.50149	0.0397649	0.174185
FOXG_07467T0	FOXG_07467	#N/A	seryl-trna synthetase	-2.28524	0.0398214	0.174335
FOXG_10897T0	FOXG_10897	#N/A	#N/A	1.53333	0.0398661	0.174433
FOXG_14834T0	FOXG_14834	#N/A	#N/A	-1.62159	0.0399514	0.174695
FOXG_04544T0	FOXG_04544	#N/A	#N/A	1.37946	0.0399703	0.174695
FOXG_02475T0	FOXG_02475	#N/A	adf-like domain-containing protein	1.44668	0.0400475	0.174935
FOXG_12719T0	FOXG_12719	#N/A	#N/A	1.48777	0.0401498	0.175284
FOXG_07892T0	FOXG_07892	#N/A	#N/A	1.41324	0.040218	0.175485
FOXG_17882T0	FOXG_17882	#N/A	#N/A	1.98215	0.0402786	0.175651
FOXG_00636T0	FOXG_00636	#N/A	#N/A	1.2409	0.0404499	0.176189
FOXG_06134T0	FOXG_06134	#N/A	lipoyl mitochondrial	1.62635	0.0404627	0.176189
FOXG_03449T0	FOXG_03449	#N/A	abc transporter	-1.58523	0.0404693	0.176189
FOXG_00795T0	FOXG_00795	#N/A	hsp70-like protein	1.31131	0.0406128	0.176676
FOXG_17981T0	FOXG_17981	#N/A	#N/A	2.07391	0.040626	0.176676
FOXG_10264T0	FOXG_10264	#N/A	#N/A	-1.96581	0.0406671	0.176699
FOXG_16496T0	FOXG_16496	#N/A	glycerol dehydrogenase	1.39045	0.0406924	0.176699
FOXG_02799T0	FOXG_02799	#N/A	#N/A	-1.3819	0.0407009	0.176699
FOXG_02037T1	FOXG_02037	#N/A	dtdp-4-dehydrorhamnose reductase	-2.26775	0.0407212	0.176699
FOXG_03200T0	FOXG_03200	#N/A	#N/A	-1.41232	0.0408044	0.176962
FOXG_05979T0	FOXG_05979	#N/A	peroxisomal membrane protein per10	-1.44928	0.0408591	0.177101
FOXG_08601T0	FOXG_08601	#N/A	murein transglycosylase	1.44146	0.0410756	0.177941
FOXG_08282T0	FOXG_08282	#N/A	ras-like protein	1.90365	0.0411042	0.177967
FOXG_02913T0	FOXG_02913	#N/A	#N/A	-1.49084	0.0411625	0.178121
FOXG_00283T0	FOXG_00283	#N/A	molybdenum cofactor sulfurase protein	-1.69962	0.0412729	0.178447
FOXG_11474T0	FOXG_11474	#N/A	fre1-ferric (and cupric) reductase	-1.65912	0.0412833	0.178447
FOXG_02830T0	FOXG_02830	#N/A	#N/A	2.4887	0.0413457	0.178619
FOXG_18511T0	FOXG_18511	#N/A	#N/A	1.3743	0.0413757	0.17865
FOXG_17742T0	FOXG_17742	#N/A	protein involved in authophagy	-1.48044	0.0415523	0.179314
FOXG_10510T0	FOXG_10510	#N/A	six gene expression partial	-1.5443	0.0416416	0.179601
FOXG_15727T0	FOXG_15727	#N/A	short-chain dehydrogenase	-1.46022	0.0416748	0.179645
FOXG_11746T0	FOXG_11746	TFS1	#N/A	-2.21733	0.0417175	0.179731
FOXG_04406T0	FOXG_04406	#N/A	beta- insoluble isoenzyme cwinv1	1.60374	0.0417602	0.179816
FOXG_15821T0	FOXG_15821	#N/A	alkanal monooxygenase	1.45614	0.0420428	0.180934
FOXG_11965T0	FOXG_11965	#N/A	benzoate 4-monooxygenase cytochrome p450	-1.7853	0.0420908	0.181041
FOXG_05716T0	FOXG_05716	#N/A	lysosomal cobalamin transporter	-1.67795	0.0421669	0.181223
FOXG_19572T0	FOXG_19572	#N/A	#N/A	1.49479	0.0421793	0.181223
FOXG_12856T0	FOXG_12856	#N/A	high-affinity glucose transporter	-2.12177	0.0422616	0.181314
FOXG_03466T0	FOXG_03466	#N/A	#N/A	-1.96183	0.0422844	0.181314
FOXG_15225T0	FOXG_15225	#N/A	protoporphyrin uptake protein 1	1.94504	0.0422924	0.181314
FOXG_03540T0	FOXG_03540	#N/A	transcriptional activator mut3p	1.37657	0.0422927	0.181314
FOXG_01097T0	FOXG_01097	#N/A	pisatin demethylase (cytochrome p450)	2.0236	0.0423376	0.181407
FOXG_05875T0	FOXG_05875	#N/A	dimeric dihydrodiol dehydrogenase	-1.56929	0.0424039	0.181592
FOXG_00164T0	FOXG_00164	#N/A	autophagy-like protein 22	-1.41218	0.042533	0.182046
FOXG_08369T0	FOXG_08369	#N/A	related to hyp1 protein	-1.3553	0.0425579	0.182053
FOXG_11662T1	FOXG_11662	#N/A	#N/A	2.22763	0.0426114	0.182183
FOXG_05756T0	FOXG_05756	#N/A	short chain dehydrogenase	-1.60049	0.0427859	0.182829
FOXG_19525T0	FOXG_19525	#N/A	chitinase	-1.43438	0.0428306	0.182921
FOXG_01930T0	FOXG_01930	#N/A	general alpha-glucoside permease	-1.49813	0.0428872	0.183063
FOXG_02737T0	FOXG_02737	#N/A	major facilitator superfamily general substrate transporter	1.60817	0.0429897	0.183401
FOXG_05356T0	FOXG_05356	#N/A	#N/A	-1.64329	0.0430242	0.183448
FOXG_04552T0	FOXG_04552	#N/A	trans-aconitate 3-methyltransferase	-1.64247	0.043115	0.183669
FOXG_13685T0	FOXG_13685	#N/A	#N/A	-1.59707	0.0431226	0.183669
FOXG_00807T0	FOXG_00807	#N/A	wd repeat protein wdr6	1.69751	0.0431785	0.183767
FOXG_09240T0	FOXG_09240	#N/A	transcriptional regulatory protein	-1.79229	0.043212	0.183767
FOXG_09590T0	FOXG_09590	#N/A	cholinesterase precursor	-2.13712	0.0432173	0.183767
FOXG_09458T0	FOXG_09458	#N/A	#N/A	-1.83909	0.0432498	0.183767
FOXG_05010T0	FOXG_05010	#N/A	scj1 protein	1.4191	0.0432874	0.183767
FOXG_11425T0	FOXG_11425	#N/A	tpr domain protein	-1.38456	0.0433026	0.183767
FOXG_01505T0	FOXG_01505	#N/A	cell cycle control protein partial	1.40422	0.0433096	0.183767
FOXG_08449T0	FOXG_08449	#N/A	#N/A	1.46936	0.0433539	0.183856
FOXG_00973T0	FOXG_00973	#N/A	l-iditol 2-dehydrogenase	-2.01332	0.0433898	0.183909
FOXG_16630T0	FOXG_16630	#N/A	tpn1 pyridoxine transporter	1.70083	0.0434985	0.184215
FOXG_10052T0	FOXG_10052	#N/A	polygalacturonase	-2.50127	0.0435198	0.184215
FOXG_12280T0	FOXG_12280	#N/A	#N/A	-1.54496	0.0435474	0.184215
FOXG_11038T0	FOXG_11038	#N/A	transcription factor	-1.79879	0.0435557	0.184215
FOXG_01225T0	FOXG_01225	#N/A	#N/A	-1.5714	0.0436666	0.184584
FOXG_11303T0	FOXG_11303	#N/A	capsular associated protein	1.87506	0.0437513	0.184843
FOXG_01539T0	FOXG_01539	#N/A	#N/A	1.50876	0.0438244	0.184931
FOXG_00900T0	FOXG_00900	#N/A	#N/A	-2.60659	0.0438311	0.184931
FOXG_02778T0	FOXG_02778	#N/A	pyridoxamine 5 -phosphate oxidase	1.29549	0.0438429	0.184931
FOXG_05795T0	FOXG_05795	#N/A	kelch domain-containing protein 8a	-1.91806	0.0439409	0.185153
FOXG_07745T0	FOXG_07745	#N/A	54s ribosomal protein mitochondrial	1.4412	0.0439426	0.185153
FOXG_14824T0	FOXG_14824	#N/A	hydroxymethylglutaryl-coenzyme a reductase	-1.56095	0.0440583	0.185541
FOXG_09045T0	FOXG_09045	#N/A	hypothetical protein FOMG_07833	2.59038	0.0442771	0.186269
FOXG_05997T0	FOXG_05997	SEC3	related to sec3-component of exocyst complex	-1.83632	0.0442786	0.186269
FOXG_04597T0	FOXG_04597	#N/A	alpha-galactosidase 2	-2.00105	0.0443315	0.18633
FOXG_08665T0	FOXG_08665	#N/A	4-hydroxy-2-oxoglutarate mitochondrial	-1.41011	0.044342	0.18633
FOXG_03819T0	FOXG_03819	#N/A	#N/A	1.40459	0.0443642	0.18633
FOXG_00141T0	FOXG_00141	#N/A	oxidoreductase	-1.94664	0.0444141	0.18639
FOXG_06013T0	FOXG_06013	#N/A	#N/A	-1.54921	0.044426	0.18639
FOXG_18274T0	FOXG_18274	#N/A	#N/A	2.59348	0.044504	0.186617
FOXG_09039T0	FOXG_09039	#N/A	#N/A	-1.37321	0.0445306	0.186629
FOXG_04250T0	FOXG_04250	#N/A	cation diffusion facilitator 10	-1.48688	0.0446624	0.187082
FOXG_09940T0	FOXG_09940	#N/A	nacht and tpr domain containing protein	-2.49222	0.0449206	0.188063
FOXG_16590T0	FOXG_16590	#N/A	#N/A	1.3081	0.0449496	0.188084
FOXG_07707T0	FOXG_07707	TFB2 (SSL1)	transcription initiation factor tfiih subunit 2	2.27761	0.0449878	0.188144
FOXG_06278T0	FOXG_06278	#N/A	duf300 domain protein	-1.25205	0.0450325	0.188172
FOXG_01796T0	FOXG_01796	MKT1	mkt1 protein	1.88697	0.0450424	0.188172
FOXG_01599T0	FOXG_01599	#N/A	f-lana protein	1.55407	0.0451099	0.188278
FOXG_00457T0	FOXG_00457	#N/A	drug resistance protein	-2.09888	0.0451157	0.188278
FOXG_14582T0	FOXG_14582	#N/A	related to ankyrin	2.09546	0.0452874	0.188747
FOXG_15244T0	FOXG_15244	#N/A	#N/A	1.36103	0.045307	0.188747
FOXG_00067T0	FOXG_00067	#N/A	#N/A	1.77637	0.0453178	0.188747
FOXG_17617T0	FOXG_17617	#N/A	protein mch2 (monocarboxylate permease)	2.66578	0.0453242	0.188747
FOXG_05994T0	FOXG_05994	#N/A	#N/A	1.73072	0.0454048	0.188982
FOXG_02889T0	FOXG_02889	#N/A	duf1237 domain protein	-1.47256	0.0455247	0.189381
FOXG_07560T0	FOXG_07560	#N/A	ribosomal protein s21	1.44592	0.0455666	0.189455
FOXG_04395T0	FOXG_04395	#N/A	dihydroxy-acid mitochondrial	1.62309	0.0456361	0.189505
FOXG_01142T0	FOXG_01142	#N/A	malate dehydrogenase (oxaloacetate-decarboxylating)	-1.24057	0.045638	0.189505
FOXG_14669T0	FOXG_14669	#N/A	#N/A	-1.4859	0.045651	0.189505
FOXG_05469T0	FOXG_05469	#N/A	#N/A	-1.33033	0.0457226	0.189654
FOXG_15699T0	FOXG_15699	#N/A	n-terminal acetyltransferase auxiliary subunit	-2.40749	0.0457353	0.189654
FOXG_03385T1	FOXG_03385	#N/A	lysosomal acid lipase cholesteryl ester hydrolase	-1.33371	0.0458916	0.190202
FOXG_01790T0	FOXG_01790	#N/A	dihydroxyacetone kinase	-1.63299	0.0459223	0.190229
FOXG_06215T0	FOXG_06215	#N/A	ribonuclease h2 subunit b	1.81124	0.0459874	0.190398
FOXG_01862T0	FOXG_01862	#N/A	swi snf chromatin-remodeling complex subunit snf5	1.30301	0.0461043	0.190713
FOXG_04893T0	FOXG_04893	#N/A	#N/A	-1.6583	0.0461119	0.190713
FOXG_10580T0	FOXG_10580	#N/A	exocyst complex component sec15	-1.305	0.0461397	0.190727
FOXG_11984T0	FOXG_11984	#N/A	msf membrane transporter	1.43218	0.0462406	0.190973
FOXG_16888T0	FOXG_16888	#N/A	#N/A	1.34736	0.0462479	0.190973
FOXG_22129T0	FOXG_22129	#N/A	#N/A	1.85648	0.0462742	0.190981
FOXG_02841T0	FOXG_02841	#N/A	dna polymerase sigma subunit	1.53217	0.0463355	0.191079
FOXG_02259T0	FOXG_02259	#N/A	s-formylglutathione hydrolase	-1.43021	0.0463464	0.191079
FOXG_01802T0	FOXG_01802	#N/A	#N/A	-1.99142	0.0465141	0.191645
FOXG_08068T0	FOXG_08068	CDC9	dna ligase 1	-1.43689	0.0465325	0.191645
FOXG_09426T0	FOXG_09426	#N/A	prolyl 4-hydroxylase subunit alpha-1	-1.51631	0.0465905	0.191694
FOXG_10746T0	FOXG_10746	#N/A	acid phosphatase	2.11615	0.0465933	0.191694
FOXG_05248T0	FOXG_05248	#N/A	#N/A	1.64217	0.0466318	0.191752
FOXG_10497T0	FOXG_10497	#N/A	#N/A	-1.51799	0.0467011	0.191936
FOXG_21073T0	FOXG_21073	#N/A	#N/A	-2.38828	0.0468554	0.19247
FOXG_00555T0	FOXG_00555	RMT2	arginine n-methyltransferase 2	1.79307	0.0469511	0.192762
FOXG_03675T0	FOXG_03675	GCY1	alcohol dehydrogenase	-1.67521	0.0471293	0.193393
FOXG_05031T0	FOXG_05031	#N/A	dna-binding protein	-1.25759	0.0472276	0.193695
FOXG_08263T0	FOXG_08263	#N/A	evi5-like protein	1.42695	0.0473107	0.193842
FOXG_10430T0	FOXG_10430	#N/A	#N/A	-1.615	0.0473129	0.193842
FOXG_15726T0	FOXG_15726	#N/A	#N/A	-1.37385	0.047344	0.193869
FOXG_16596T0	FOXG_16596	#N/A	voltage-gated potassium channel subunit beta	-1.26688	0.0474138	0.194018
FOXG_03180T0	FOXG_03180	#N/A	cytochrome b5	1.47127	0.0474299	0.194018
FOXG_12117T0	FOXG_12117	#N/A	#N/A	-1.56697	0.0475348	0.194346
FOXG_03342T0	FOXG_03342	#N/A	n-acetyl-gamma-glutamyl-phosphate reductase	1.46578	0.0476322	0.194643
FOXG_00748T0	FOXG_00748	#N/A	trm9 trna-methyltransferase modifies uridine residues at the wobble position	1.44506	0.0477943	0.19518
FOXG_10679T0	FOXG_10679	#N/A	related to methyltransferase	1.77841	0.0478133	0.19518
FOXG_00005T0	FOXG_00005	#N/A	udp-n-acetylglucosamine transporter yea4	1.60071	0.0478453	0.195209
FOXG_00715T0	FOXG_00715	#N/A	allantoate permease	-1.62319	0.0480425	0.195812
FOXG_07638T0	FOXG_07638	#N/A	carboxyphosphonoenolpyruvate phosphonomutase-like protein	-1.29199	0.0480513	0.195812
FOXG_18771T0	FOXG_18771	#N/A	#N/A	2.28715	0.048068	0.195812
FOXG_17833T0	FOXG_17833	#N/A	#N/A	-1.81181	0.0482325	0.196228
FOXG_14498T0	FOXG_14498	#N/A	pyruvate decarboxylase	-1.46501	0.0482679	0.196228
FOXG_01690T0	FOXG_01690	#N/A	ww domain protein	-1.47434	0.0482822	0.196228
FOXG_17216T0	FOXG_17216	#N/A	dao-domain-containing protein	2.04627	0.0482865	0.196228
FOXG_02893T0	FOXG_02893	#N/A	#N/A	1.48441	0.0482949	0.196228
FOXG_00678T0	FOXG_00678	#N/A	negative acting factor	1.47523	0.0483672	0.196249
FOXG_12384T0	FOXG_12384	#N/A	20beta-hydroxysteroid dehydrogenase	-1.41941	0.0483726	0.196249
FOXG_11083T0	FOXG_11083	#N/A	hypothetical protein FOXG_11083	-1.35857	0.0483751	0.196249
FOXG_04752T0	FOXG_04752	#N/A	mfs multidrug transporter	1.45404	0.0484121	0.196298
FOXG_00959T0	FOXG_00959	#N/A	spore coat protein sp96 precursor	1.41316	0.0484935	0.196444
FOXG_12887T0	FOXG_12887	#N/A	structural maintenance-chromosome 4	-1.34493	0.0484983	0.196444
FOXG_10955T0	FOXG_10955	#N/A	#N/A	-2.42232	0.0485341	0.196488
FOXG_10572T0	FOXG_10572	#N/A	cluster partial	1.58613	0.0486499	0.196775
FOXG_08399T0	FOXG_08399	#N/A	monoterpene epsilon-lactone hydrolase	-1.39081	0.0486694	0.196775
FOXG_04426T0	FOXG_04426	#N/A	lipase class 3	1.37017	0.0487031	0.196775
FOXG_00065T0	FOXG_00065	#N/A	#N/A	1.75448	0.0487052	0.196775
FOXG_06334T0	FOXG_06334	#N/A	gpi-anchor transamidase	1.93661	0.0488996	0.197433
FOXG_07810T0	FOXG_07810	MED6	mediator of rna polymerase ii transcription subunit 6	1.54137	0.0489184	0.197433
FOXG_11571T0	FOXG_11571	#N/A	#N/A	1.35549	0.0489519	0.197443
FOXG_08564T0	FOXG_08564	#N/A	duf1014 domain protein	1.46047	0.0489711	0.197443
FOXG_13142T0	FOXG_13142	#N/A	#N/A	1.81511	0.0490167	0.197526
FOXG_06243T0	FOXG_06243	#N/A	nuclear pore protein nup57	1.60251	0.0491821	0.19809
FOXG_01311T0	FOXG_01311	#N/A	pre-mrna-splicing factor cwc25	1.48153	0.0492591	0.198299
FOXG_08142T0	FOXG_08142	#N/A	uroporphyrinogen-iii synthase	1.90412	0.0493566	0.198543
FOXG_01774T0	FOXG_01774	#N/A	hypothetical protein FOIG_03060, partial	1.38829	0.0493704	0.198543
FOXG_06366T0	FOXG_06366	#N/A	molybdopterin molybdotransferase	-1.57623	0.0495353	0.199105
FOXG_08305T0	FOXG_08305	#N/A	endo- -alpha-d-mannanase	2.4099	0.0496651	0.199524
FOXG_05260T0	FOXG_05260	#N/A	methionyl-trna formyltransferase	1.59708	0.0497984	0.199958
FOXG_05425T0	FOXG_05425	#N/A	#N/A	-1.39933	0.0498778	0.200174
FOXG_02904T0	FOXG_02904	#N/A	regulatory protein cat8	-1.55949	0.0500948	0.200942
FOXG_02319T0	FOXG_02319	VAM7	vacuolar morphogenesis protein 7 like protein	-1.30698	0.0501797	0.201123
FOXG_17790T0	FOXG_17790	#N/A	#N/A	-1.28981	0.0501912	0.201123
FOXG_00685T0	FOXG_00685	#N/A	metal ion transporter	-1.32273	0.0502197	0.201135
FOXG_07661T0	FOXG_07661	#N/A	duf967 domain protein	1.30255	0.0502715	0.201142
FOXG_03072T0	FOXG_03072	#N/A	cytochrome c oxidase assembly protein	1.60298	0.0502726	0.201142
FOXG_08360T0	FOXG_08360	#N/A	multidrug resistance-associated protein 1	1.59775	0.0503647	0.201407
FOXG_01544T0	FOXG_01544	#N/A	succinate dehydrogenase	1.39491	0.0505999	0.20189
FOXG_21782T0	FOXG_21782	#N/A	#N/A	2.07381	0.0506009	0.20189
FOXG_12912T0	FOXG_12912	#N/A	vacuolar protein sorting-associated protein 4	-1.22904	0.0506053	0.20189
FOXG_03690T0	FOXG_03690	#N/A	tad2-trna-specific adenosine deaminase 2	1.73755	0.050624	0.20189
FOXG_05544T0	FOXG_05544	#N/A	cdp-alcohol phosphatidyltransferase class-i family protein	-1.26313	0.0506357	0.20189
FOXG_12755T0	FOXG_12755	#N/A	histone-fold protein	-1.3968	0.0506395	0.20189
FOXG_18115T0	FOXG_18115	#N/A	#N/A	1.79244	0.0507355	0.20217
FOXG_09890T0	FOXG_09890	#N/A	nad h dehydrogenase	2.07928	0.0508013	0.202329
FOXG_00926T0	FOXG_00926	#N/A	#N/A	-1.34154	0.050925	0.202719
FOXG_04338T0	FOXG_04338	#N/A	#N/A	2.36958	0.0509681	0.202788
FOXG_14495T0	FOXG_14495	#N/A	riboflavin transporter mch5	-1.90078	0.0510142	0.202869
FOXG_07663T0	FOXG_07663	#N/A	#N/A	-1.31749	0.0510689	0.202983
FOXG_04436T0	FOXG_04436	#N/A	pth1 family peptidyl-trna hydrolase	1.75776	0.0511249	0.203103
FOXG_21753T0	FOXG_21753	#N/A	#N/A	-1.5379	0.0511948	0.203278
FOXG_12664T0	FOXG_12664	#N/A	coproporphyrinogen iii oxidase	1.61045	0.0513387	0.203746
FOXG_00982T0	FOXG_00982	#N/A	mitochondrial hypoxia responsive domain containing protein	1.39829	0.0513983	0.20388
FOXG_05230T0	FOXG_05230	#N/A	#N/A	1.3031	0.0514935	0.204146
FOXG_03668T0	FOXG_03668	#N/A	dolichyl-phosphate-mannose-protein mannosyltransferase	1.36483	0.0515175	0.204146
FOXG_19524T0	FOXG_19524	#N/A	#N/A	-1.53914	0.0515508	0.204176
FOXG_05055T0	FOXG_05055	#N/A	isocitrate dehydrogenase	-2.02128	0.0516458	0.204381
FOXG_10415T0	FOXG_10415	#N/A	dityrosine transporter	2.5367	0.0516547	0.204381
FOXG_03041T0	FOXG_03041	#N/A	fused signal recognition particle receptor	1.31831	0.0517007	0.204442
FOXG_07738T0	FOXG_07738	#N/A	dna polymerase delta subunit 4	-1.2811	0.0517221	0.204442
FOXG_11702T0	FOXG_11702	#N/A	#N/A	1.40615	0.0517737	0.204542
FOXG_03379T0	FOXG_03379	#N/A	#N/A	-1.60636	0.0518252	0.204643
FOXG_08338T0	FOXG_08338	#N/A	#N/A	1.42298	0.0518818	0.204673
FOXG_03837T0	FOXG_03837	#N/A	agmatinase 1	-1.937	0.051885	0.204673
FOXG_03843T0	FOXG_03843	#N/A	mfs sit siderophore-iron:h+ symporter	-1.60365	0.0519518	0.204833
FOXG_06077T0	FOXG_06077	#N/A	#N/A	1.50276	0.0519776	0.204833
FOXG_05543T0	FOXG_05543	#N/A	glucose 1-dehydrogenase	-1.55237	0.0521613	0.205454
FOXG_06354T0	FOXG_06354	#N/A	glycoside hydrolase family 76 protein	-1.55546	0.0522073	0.205488
FOXG_19867T0	FOXG_19867	#N/A	#N/A	1.93207	0.0522224	0.205488
FOXG_02221T0	FOXG_02221	STB3	stb3 sin3 protein-binding protein	-1.37462	0.0523891	0.206019
FOXG_19773T0	FOXG_19773	#N/A	#N/A	1.31574	0.0524498	0.206019
FOXG_19973T0	FOXG_19973	#N/A	#N/A	-2.16355	0.0524517	0.206019
[truncated: 25,348 more rows]

## Sheet: 50J_30min_vs_ctrl
TRANS	GENE_ID	MUT	DESC	log2FoldChange	pvalue	padj
FOXG_09962T0	FOXG_09962	#N/A	alcohol dehydrogenase	-4.47618	2.79055e-13	1.74355e-09
FOXG_10144T0	FOXG_10144	#N/A	hypothetical protein FOZG_14436	5.09213	4.264e-13	1.74355e-09
FOXG_02230T0	FOXG_02230	#N/A	mrna turnover protein 4	4.94012	3.42644e-12	9.34048e-09
FOXG_01019T0	FOXG_01019	#N/A	pescadillo development protein	5.14578	1.25706e-11	1.28503e-08
FOXG_02021T0	FOXG_02021	#N/A	wd repeat-containing protein	5.05101	1.06392e-11	1.28503e-08
FOXG_10965T0	FOXG_10965	#N/A	hydantoin utilization protein a	4.98535	9.9171e-12	1.28503e-08
FOXG_13744T0	FOXG_13744	#N/A	dna-directed rna polymerase i subunit rpa43	5.05178	1.061e-11	1.28503e-08
FOXG_13830T0	FOXG_13830	#N/A	u3 small nucleolar rna-associated protein 7	4.90485	1.12395e-11	1.28503e-08
FOXG_01438T0	FOXG_01438	#N/A	rrna-processing protein ebp2	4.96588	1.44186e-11	1.31017e-08
FOXG_00857T0	FOXG_00857	#N/A	rapid response to glucose protein 1	5.89089	2.27855e-11	1.69424e-08
FOXG_01603T0	FOXG_01603	#N/A	centromere microtubule-binding protein cbf5	4.53218	2.27887e-11	1.69424e-08
FOXG_08545T0	FOXG_08545	#N/A	nucleolar gtp-binding protein	4.79265	2.59717e-11	1.76997e-08
FOXG_07780T0	FOXG_07780	#N/A	u3 small nucleolar rna-associated protein 6	5.26624	3.29753e-11	2.0744e-08
FOXG_15294T0	FOXG_15294	#N/A	catalase	5.22177	3.70234e-11	2.1627e-08
FOXG_07516T0	FOXG_07516	#N/A	sugar transporter stl1	-4.56791	4.72271e-11	2.4139e-08
FOXG_13743T0	FOXG_13743	#N/A	#N/A	4.8602	4.66579e-11	2.4139e-08
FOXG_00204T0	FOXG_00204	#N/A	nuclear gtp-binding protein nug1	4.64798	6.64565e-11	2.83646e-08
FOXG_08404T0	FOXG_08404	#N/A	lcp5-u3 small nucleolar ribonucleoprotein involved in maturation of 18s rrna	5.03746	6.93681e-11	2.83646e-08
FOXG_09190T0	FOXG_09190	#N/A	atp-dependent rna helicase dbp4	5.06429	6.78707e-11	2.83646e-08
FOXG_13842T0	FOXG_13842	#N/A	rna binding protein	4.83559	6.24833e-11	2.83646e-08
FOXG_02317T0	FOXG_02317	#N/A	atp-dependent rna helicase drs1	4.80032	8.14542e-11	3.02787e-08
FOXG_11626T0	FOXG_11626	#N/A	atp-dependent rrna helicase rrp3	4.37312	7.84323e-11	3.02787e-08
FOXG_11112T0	FOXG_11112	#N/A	protein sda1	4.7638	8.65291e-11	3.07668e-08
FOXG_03441T0	FOXG_03441	#N/A	che-1 protein	5.05026	1.077e-10	3.58301e-08
FOXG_07824T0	FOXG_07824	#N/A	ribosomal rna-processing protein 15	4.57251	1.09532e-10	3.58301e-08
FOXG_08462T0	FOXG_08462	#N/A	h aca ribonucleoprotein complex non-core subunit naf1	5.01976	1.25818e-10	3.67477e-08
FOXG_09436T0	FOXG_09436	#N/A	noc3 required for maturation and intranuclear transport of pre-ribosome	5.13175	1.19952e-10	3.67477e-08
FOXG_11157T0	FOXG_11157	#N/A	ribosomal rna-processing protein 12	4.73146	1.23963e-10	3.67477e-08
FOXG_01450T0	FOXG_01450	#N/A	nucleolar protein 12	4.96252	1.3196e-10	3.72128e-08
FOXG_09151T0	FOXG_09151	#N/A	cic1 adaptor protein	4.38486	1.41121e-10	3.84696e-08
FOXG_00851T0	FOXG_00851	#N/A	multiple rna-binding domain-containing protein 1	4.63262	1.61971e-10	4.13936e-08
FOXG_07993T0	FOXG_07993	#N/A	nucleolar protein	4.86651	1.61297e-10	4.13936e-08
FOXG_10310T0	FOXG_10310	#N/A	#N/A	4.5188	1.84607e-10	4.49954e-08
FOXG_15632T0	FOXG_15632	#N/A	like subfamily c member 2	4.42982	1.87068e-10	4.49954e-08
FOXG_06351T0	FOXG_06351	#N/A	protein pyrabcn	4.61784	2.05289e-10	4.79672e-08
FOXG_05373T0	FOXG_05373	#N/A	u3 snornp protein	4.32227	2.1501e-10	4.88431e-08
FOXG_03237T0	FOXG_03237	#N/A	wd repeat protein	4.76095	2.22697e-10	4.9222e-08
FOXG_01695T0	FOXG_01695	#N/A	regulator of ribosome biosynthesis	4.40397	2.36246e-10	5.08426e-08
FOXG_05693T0	FOXG_05693	#N/A	u3 snornp-associated protein utp11	4.69812	2.46463e-10	5.16814e-08
FOXG_08506T0	FOXG_08506	#N/A	ribosomal rna assembly protein krr1	4.45845	2.72083e-10	5.56273e-08
FOXG_00288T0	FOXG_00288	#N/A	18s rrna biogenesis protein rcl1	5.00394	3.65555e-10	6.40399e-08
FOXG_00329T0	FOXG_00329	#N/A	fk506-binding protein 4	4.63368	3.70198e-10	6.40399e-08
FOXG_00571T0	FOXG_00571	#N/A	utp18 possible u3 snornp protein involved in maturation of pre-18s rrna	4.73836	3.75876e-10	6.40399e-08
FOXG_01463T0	FOXG_01463	#N/A	actin filament-binding protein	4.50081	3.66008e-10	6.40399e-08
FOXG_03363T0	FOXG_03363	#N/A	dna-directed rna polymerase iii subunit rpc10	4.98398	3.49003e-10	6.40399e-08
FOXG_10616T0	FOXG_10616	#N/A	atp-dependent rna helicase dbp3	4.43983	3.66428e-10	6.40399e-08
FOXG_11627T0	FOXG_11627	#N/A	mating protein ssf1	4.23246	3.61151e-10	6.40399e-08
FOXG_13474T0	FOXG_13474	#N/A	#N/A	4.83584	3.40119e-10	6.40399e-08
FOXG_05398T0	FOXG_05398	#N/A	60s ribosomal protein l5	3.99902	4.47694e-10	7.47192e-08
FOXG_00261T0	FOXG_00261	#N/A	puf6 member of the puf protein family	4.50473	5.40118e-10	8.83416e-08
FOXG_00216T0	FOXG_00216	#N/A	valyl-trna synthetase	4.31326	5.59434e-10	8.97068e-08
FOXG_07948T0	FOXG_07948	#N/A	protein mak16	4.51156	6.46611e-10	1.01692e-07
FOXG_04076T0	FOXG_04076	#N/A	purine-cytosine permease fcy2	3.97793	6.76299e-10	1.04228e-07
FOXG_09435T0	FOXG_09435	#N/A	ribosome production factor 1	4.54506	6.88227e-10	1.04228e-07
FOXG_13912T0	FOXG_13912	#N/A	ribosome biogenesis protein brx1	4.30626	7.14992e-10	1.06313e-07
FOXG_10438T0	FOXG_10438	#N/A	myosin heavy chain protein	4.23536	8.25711e-10	1.20583e-07
FOXG_05207T0	FOXG_05207	#N/A	aconitate mitochondrial	4.3264	8.82506e-10	1.26616e-07
FOXG_08605T0	FOXG_08605	#N/A	u3 snornp protein	4.66203	9.22211e-10	1.30032e-07
FOXG_11329T0	FOXG_11329	#N/A	nucleolar gtp-binding protein 2	4.32562	1.08532e-09	1.50436e-07
FOXG_13350T0	FOXG_13350	#N/A	general amino acid permease	4.59888	1.12353e-09	1.53137e-07
FOXG_13807T0	FOXG_13807	#N/A	u3 small nucleolar rna-associated protein 5	4.16895	1.23878e-09	1.66078e-07
FOXG_01531T0	FOXG_01531	#N/A	periodic tryptophan protein 2	4.3215	1.30249e-09	1.71802e-07
FOXG_07812T0	FOXG_07812	#N/A	ecm16- deah-box rna helicase	4.65435	1.32471e-09	1.7196e-07
FOXG_10250T0	FOXG_10250	#N/A	ribosome biogenesis protein erb1	5.09203	1.44504e-09	1.82595e-07
FOXG_12795T0	FOXG_12795	TRM2	trna (uracil-5-)-methyltransferase	4.35696	1.45129e-09	1.82595e-07
FOXG_05135T0	FOXG_05135	#N/A	u3 small nucleolar ribonucleoprotein imp3	3.88305	1.50086e-09	1.8597e-07
FOXG_04143T0	FOXG_04143	#N/A	alcohol dehydrogenase	4.2103	1.53699e-09	1.87605e-07
FOXG_08180T0	FOXG_08180	#N/A	#N/A	4.93471	1.56966e-09	1.88775e-07
FOXG_03516T0	FOXG_03516	#N/A	#N/A	5.0587	1.64327e-09	1.94763e-07
FOXG_05100T0	FOXG_05100	#N/A	h aca ribonucleoprotein complex subunit 2	4.05954	1.68832e-09	1.97245e-07
FOXG_00487T0	FOXG_00487	#N/A	u3 small nucleolar rna-associated protein 20	4.45885	1.81213e-09	2.05828e-07
FOXG_09286T0	FOXG_09286	#N/A	dna-directed rna polymerase iii subunit rpc8	4.46396	1.78889e-09	2.05828e-07
FOXG_15683T0	FOXG_15683	#N/A	#N/A	4.28997	1.91066e-09	2.14046e-07
FOXG_00371T0	FOXG_00371	#N/A	60s ribosomal protein l35	3.87255	2.00021e-09	2.20723e-07
FOXG_03156T0	FOXG_03156	#N/A	heat shock 70 kd protein cognate partial	4.34129	2.05122e-09	2.20723e-07
FOXG_10570T0	FOXG_10570	#N/A	40s ribosomal protein s14	3.77489	2.04095e-09	2.20723e-07
FOXG_19954T0	FOXG_19954	#N/A	h aca ribonucleoprotein complex subunit 3	4.10978	2.17594e-09	2.31102e-07
FOXG_02035T0	FOXG_02035	#N/A	utp13-u3 snornp protein	4.29839	2.28864e-09	2.39956e-07
FOXG_05174T0	FOXG_05174	#N/A	#N/A	4.40404	2.38109e-09	2.46488e-07
FOXG_05440T0	FOXG_05440	#N/A	u3 small nucleolar rna-associated protein 25	4.14675	2.415e-09	2.46874e-07
FOXG_16481T0	FOXG_16481	#N/A	alcohol dehydrogenase bli-4	-4.19958	2.46006e-09	2.48375e-07
FOXG_01829T0	FOXG_01829	#N/A	nop14-nuclear and nucleolar protein with possible role in ribosome biogenesis	4.12326	2.51478e-09	2.50803e-07
FOXG_05421T0	FOXG_05421	#N/A	u3 small nucleolar rna-associated protein 15	4.02755	2.68927e-09	2.64974e-07
FOXG_01770T0	FOXG_01770	#N/A	nucleolar protein 9	4.46029	2.93168e-09	2.8542e-07
FOXG_10293T0	FOXG_10293	#N/A	atp-dependent rna helicase dbp9	4.09519	2.98158e-09	2.86864e-07
FOXG_00604T0	FOXG_00604	#N/A	wd repeat-containing protein	4.77395	3.31874e-09	3.11961e-07
FOXG_05561T0	FOXG_05561	#N/A	50s ribosomal protein l18e	3.68772	3.30028e-09	3.11961e-07
FOXG_08265T0	FOXG_08265	#N/A	ribosome biogenesis protein bms1	4.66935	3.64472e-09	3.3871e-07
FOXG_18458T0	FOXG_18458	#N/A	#N/A	3.92785	3.86028e-09	3.54712e-07
FOXG_01853T0	FOXG_01853	#N/A	60s ribosome subunit biogenesis protein nip7	3.93523	5.46106e-09	4.96229e-07
FOXG_11266T0	FOXG_11266	#N/A	protein sof1	3.91177	5.59358e-09	5.02685e-07
FOXG_09304T0	FOXG_09304	#N/A	mak11 protein (maintenance of killer toxin-encoding satellite m1 dsrna)	4.66807	5.91604e-09	5.25885e-07
FOXG_04074T0	FOXG_04074	#N/A	60s ribosomal protein l27a	3.6304	6.15801e-09	5.35747e-07
FOXG_08336T0	FOXG_08336	#N/A	arm-like repeat-containing partial	4.8539	6.10436e-09	5.35747e-07
FOXG_06137T0	FOXG_06137	#N/A	deoxyribose-phosphate aldolase	4.27209	6.3182e-09	5.43897e-07
FOXG_00802T0	FOXG_00802	RPL15B	60s ribosomal protein l15	3.63671	6.62123e-09	5.58724e-07
FOXG_04047T0	FOXG_04047	CCC1	vacuolar iron transporter	3.81393	6.62707e-09	5.58724e-07
FOXG_02366T0	FOXG_02366	#N/A	40s ribosomal protein s7	3.7041	6.98608e-09	5.82981e-07
FOXG_04636T0	FOXG_04636	#N/A	2-succinyl-6-hydroxy- -cyclohexadiene-1-carboxylate synthase	5.14516	7.08225e-09	5.85036e-07
FOXG_01064T0	FOXG_01064	#N/A	trna cytidine acetyltransferase	4.47878	8.09659e-09	6.62139e-07
FOXG_09191T0	FOXG_09191	#N/A	pre-rrna-processing protein esf1	4.12586	8.2573e-09	6.68596e-07
FOXG_09069T0	FOXG_09069	#N/A	#N/A	3.8449	8.36988e-09	6.71067e-07
FOXG_01494T0	FOXG_01494	#N/A	pre-rrna processing protein	4.28667	8.79819e-09	6.89004e-07
FOXG_05233T0	FOXG_05233	#N/A	rrna methyltransferase mitochondrial	4.56984	8.84635e-09	6.89004e-07
FOXG_10541T0	FOXG_10541	#N/A	rna-binding protein	4.12189	8.74042e-09	6.89004e-07
FOXG_00149T0	FOXG_00149	#N/A	60s ribosomal protein l36	3.52356	9.05654e-09	6.93162e-07
FOXG_08476T0	FOXG_08476	#N/A	bys protein	4.01465	9.06925e-09	6.93162e-07
FOXG_09264T0	FOXG_09264	#N/A	trehalase	-3.80201	9.32502e-09	7.06111e-07
FOXG_10571T0	FOXG_10571	#N/A	60s ribosomal protein l7	3.68002	9.47945e-09	7.11219e-07
FOXG_06303T0	FOXG_06303	#N/A	l-iditol 2-dehydrogenase	-3.54029	9.69575e-09	7.15577e-07
FOXG_12832T0	FOXG_12832	#N/A	atp-dependent rrna helicase spb4	4.31408	9.71252e-09	7.15577e-07
FOXG_00893T0	FOXG_00893	#N/A	heat shock protein ssb1	3.97984	9.93644e-09	7.25537e-07
FOXG_03620T0	FOXG_03620	#N/A	40s ribosomal protein s9	3.56001	1.03487e-08	7.48954e-07
FOXG_08503T0	FOXG_08503	#N/A	hsp10-like protein	3.60347	1.06275e-08	7.62382e-07
FOXG_03944T0	FOXG_03944	#N/A	beta-fructofuranosidase	-4.17442	1.0787e-08	7.67097e-07
FOXG_11616T0	FOXG_11616	#N/A	ribosomal rna-processing protein 1 like protein	4.64729	1.10906e-08	7.8189e-07
FOXG_00307T0	FOXG_00307	#N/A	60s ribosomal protein l11	3.50709	1.13247e-08	7.91565e-07
FOXG_00490T0	FOXG_00490	#N/A	dna polymerase v	4.47472	1.16803e-08	8.07178e-07
FOXG_08293T0	FOXG_08293	#N/A	atp-dependent rna helicase dbp10	3.98048	1.19227e-08	8.07178e-07
FOXG_10538T0	FOXG_10538	#N/A	#N/A	3.96572	1.18658e-08	8.07178e-07
FOXG_12843T0	FOXG_12843	#N/A	nucleolar protein nop58-like protein	4.22865	1.19428e-08	8.07178e-07
FOXG_10210T0	FOXG_10210	#N/A	cation diffusion facilitator 1	5.67837	1.25892e-08	8.43889e-07
FOXG_02116T0	FOXG_02116	#N/A	atp-dependent rna helicase dbp8	4.18105	1.27494e-08	8.47679e-07
FOXG_00052T0	FOXG_00052	#N/A	ribosome biogenesis protein mak21	4.5779	1.395e-08	9.20022e-07
FOXG_01883T0	FOXG_01883	#N/A	dna-directed rna polymerase i and iii subunit rpac2	4.37423	1.5855e-08	1.0373e-06
FOXG_01751T0	FOXG_01751	#N/A	dip2-dom34p-interacting protein	4.26525	1.62644e-08	1.05564e-06
FOXG_10951T0	FOXG_10951	#N/A	organic hydroperoxide resistance protein	-3.61477	1.76615e-08	1.13729e-06
FOXG_16828T0	FOXG_16828	#N/A	oxidoreductase ordl	-3.21119	2.05326e-08	1.31184e-06
FOXG_00255T0	FOXG_00255	#N/A	protein arginine n-methyltransferase 1	3.88446	2.28587e-08	1.44914e-06
FOXG_07870T0	FOXG_07870	#N/A	nucleolar protein 16	4.04685	2.47319e-08	1.54395e-06
FOXG_12840T0	FOXG_12840	#N/A	40s ribosomal protein s0	3.63772	2.4716e-08	1.54395e-06
FOXG_00936T0	FOXG_00936	#N/A	atp-dependent rna helicase dbp6	4.04271	2.51789e-08	1.55995e-06
FOXG_03016T0	FOXG_03016	#N/A	antigen lsa-1	4.22728	2.64799e-08	1.62821e-06
FOXG_08574T0	FOXG_08574	#N/A	dead-like helicase	3.80768	2.68805e-08	1.63577e-06
FOXG_10350T0	FOXG_10350	#N/A	ribosome assembly protein rrb1	3.81797	2.70028e-08	1.63577e-06
FOXG_00684T0	FOXG_00684	#N/A	noc4 nucleolar protein	4.25249	2.75246e-08	1.64638e-06
FOXG_03537T0	FOXG_03537	#N/A	nadph-dependent aldehyde reductase	4.241	2.75807e-08	1.64638e-06
FOXG_06406T0	FOXG_06406	#N/A	atp-dependent rna helicase mak5	3.84986	2.83372e-08	1.66761e-06
FOXG_07670T0	FOXG_07670	#N/A	dimethyladenosine transferase	3.89802	2.83441e-08	1.66761e-06
FOXG_01075T0	FOXG_01075	#N/A	tyrosyl-trna synthetase	4.11913	2.91661e-08	1.70372e-06
FOXG_02358T0	FOXG_02358	#N/A	#N/A	-3.99873	3.01901e-08	1.74238e-06
FOXG_10578T0	FOXG_10578	#N/A	rrna-processing protein fcf2	4.64839	3.02541e-08	1.74238e-06
FOXG_10755T0	FOXG_10755	#N/A	aldehyde dehydrogenase	-3.42054	3.08049e-08	1.76169e-06
FOXG_12143T0	FOXG_12143	#N/A	phytoene dehydrogenase	-3.94628	3.18298e-08	1.80767e-06
FOXG_09245T0	FOXG_09245	RPS17B	40s ribosomal protein s17	3.39235	3.28119e-08	1.85059e-06
FOXG_01423T0	FOXG_01423	#N/A	dtmp kinase	3.73815	3.33266e-08	1.86675e-06
FOXG_13158T0	FOXG_13158	#N/A	#N/A	3.95659	3.43244e-08	1.90956e-06
FOXG_08019T0	FOXG_08019	#N/A	30s ribosomal protein s10e	3.44926	3.49377e-08	1.93055e-06
FOXG_09260T0	FOXG_09260	#N/A	dna-directed rna polymerase i subunit rpa2	3.98143	3.62624e-08	1.99029e-06
FOXG_00835T0	FOXG_00835	#N/A	lysyl-trna class ii	3.6906	3.73791e-08	2.02441e-06
FOXG_19100T0	FOXG_19100	#N/A	#N/A	-4.04099	3.7157e-08	2.02441e-06
FOXG_08549T0	FOXG_08549	#N/A	ribosomal rna-processing protein 8	4.09376	3.76984e-08	2.02827e-06
FOXG_12780T0	FOXG_12780	#N/A	#N/A	3.57407	3.8851e-08	2.07663e-06
FOXG_10535T0	FOXG_10535	#N/A	bifunctional purine biosynthetic protein ade1	4.08185	3.95025e-08	2.09773e-06
FOXG_01766T0	FOXG_01766	#N/A	#N/A	4.28652	4.01348e-08	2.10399e-06
FOXG_12883T0	FOXG_12883	#N/A	nucleolar protein 56	3.72045	3.99346e-08	2.10399e-06
FOXG_01476T0	FOXG_01476	#N/A	#N/A	3.91988	4.05039e-08	2.10981e-06
FOXG_13125T0	FOXG_13125	#N/A	#N/A	3.70679	4.40619e-08	2.28062e-06
FOXG_10455T0	FOXG_10455	#N/A	40s ribosomal protein s19	3.44392	4.45342e-08	2.29057e-06
FOXG_03336T0	FOXG_03336	#N/A	elongation factor 3	5.44059	4.7096e-08	2.4072e-06
FOXG_02754T0	FOXG_02754	#N/A	transport protein	4.10979	4.7568e-08	2.41622e-06
FOXG_01433T0	FOXG_01433	#N/A	et-dependent rrna methyltransferase spb-1	3.90675	4.84171e-08	2.44417e-06
FOXG_03977T0	FOXG_03977	#N/A	#N/A	4.07313	5.63299e-08	2.82617e-06
FOXG_01001T0	FOXG_01001	#N/A	40s ribosomal protein s11	3.43395	5.71542e-08	2.85004e-06
FOXG_13831T0	FOXG_13831	TSR1	tsr1 protein	4.09901	6.10232e-08	3.02453e-06
FOXG_09391T0	FOXG_09391	#N/A	protein kri1	4.17731	6.38447e-08	3.14531e-06
FOXG_01139T0	FOXG_01139	#N/A	60s ribosomal protein l23	3.53005	6.494e-08	3.18011e-06
FOXG_04217T0	FOXG_04217	#N/A	60s ribosomal protein l12	3.50522	7.07999e-08	3.44644e-06
FOXG_02068T0	FOXG_02068	#N/A	ribosomal protein l37ae	3.88453	7.17503e-08	3.45161e-06
FOXG_09399T0	FOXG_09399	#N/A	40s ribosomal protein s20	3.5159	7.15903e-08	3.45161e-06
FOXG_00884T0	FOXG_00884	#N/A	#N/A	3.86058	7.33183e-08	3.50642e-06
FOXG_16836T0	FOXG_16836	#N/A	catalase	-3.56444	7.62082e-08	3.62344e-06
FOXG_09961T0	FOXG_09961	#N/A	galactinol synthase	-4.63443	7.69693e-08	3.63847e-06
FOXG_09879T0	FOXG_09879	#N/A	transmembrane amino acid transporter	3.47908	7.83939e-08	3.68451e-06
FOXG_08092T0	FOXG_08092	#N/A	u3 small nucleolar rna-associated protein 22	4.12639	7.94362e-08	3.70243e-06
FOXG_09465T0	FOXG_09465	#N/A	40s ribosomal protein s3	3.41074	7.96806e-08	3.70243e-06
FOXG_02004T0	FOXG_02004	#N/A	ribosome biogenesis protein ytm-1	4.0525	8.02287e-08	3.70684e-06
FOXG_05495T0	FOXG_05495	#N/A	u3 small nucleolar ribonucleoprotein imp4	3.66661	8.53391e-08	3.9208e-06
FOXG_00472T0	FOXG_00472	#N/A	oxidoreductase	-3.52242	9.23426e-08	4.19543e-06
FOXG_03083T0	FOXG_03083	#N/A	40s ribosomal protein s4	3.32536	9.20151e-08	4.19543e-06
FOXG_12656T0	FOXG_12656	#N/A	4-hydroxybenzoate hexaprenyltransferase	4.15089	9.75905e-08	4.40937e-06
FOXG_00616T0	FOXG_00616	#N/A	rrna-processing protein utp23	4.11918	9.93416e-08	4.46382e-06
FOXG_00254T0	FOXG_00254	#N/A	ribosome biogenesis protein n	3.7313	1.1102e-07	4.9613e-06
FOXG_15721T0	FOXG_15721	#N/A	#N/A	-3.27789	1.14573e-07	5.09228e-06
FOXG_01578T0	FOXG_01578	#N/A	trna pseudouridine55 synthase	3.78251	1.16226e-07	5.1378e-06
FOXG_02121T0	FOXG_02121	#N/A	40s ribosomal protein s12	3.60233	1.18882e-07	5.19986e-06
FOXG_11106T0	FOXG_11106	#N/A	trna (adenine-n -)-methyltransferase non-catalytic subunit	3.88358	1.18901e-07	5.19986e-06
FOXG_05529T0	FOXG_05529	#N/A	isocitrate lyase	-3.71883	1.2146e-07	5.28352e-06
FOXG_10375T0	FOXG_10375	#N/A	#N/A	-4.31547	1.30664e-07	5.65382e-06
FOXG_05434T0	FOXG_05434	#N/A	#N/A	3.74958	1.33524e-07	5.74716e-06
FOXG_08255T0	FOXG_08255	#N/A	hsp70 hsp90 co-chaperone cns1	4.01922	1.41469e-07	6.05724e-06
FOXG_03218T0	FOXG_03218	#N/A	polyadenylate-binding protein	3.34705	1.51303e-07	6.44457e-06
FOXG_07886T0	FOXG_07886	#N/A	#N/A	3.59351	1.71387e-07	7.26218e-06
FOXG_03490T0	FOXG_03490	#N/A	50s ribosomal protein l13e	3.26555	1.72995e-07	7.29254e-06
FOXG_03124T0	FOXG_03124	#N/A	60s ribosomal protein l24	3.19579	1.77887e-07	7.46032e-06
FOXG_04442T0	FOXG_04442	RPL16A	60s ribosomal protein l16	3.45212	1.8348e-07	7.61676e-06
FOXG_05325T0	FOXG_05325	#N/A	50s ribosomal protein l22e	3.29547	1.8263e-07	7.61676e-06
FOXG_16634T0	FOXG_16634	#N/A	sterigmatocystin biosynthesis peroxidase stcc	4.20264	1.86733e-07	7.71263e-06
FOXG_04262T0	FOXG_04262	RPL17A	60s ribosomal protein l17	3.44532	1.89882e-07	7.8033e-06
FOXG_01344T0	FOXG_01344	#N/A	neutral amino acid permease	5.54114	2.02017e-07	8.26047e-06
FOXG_11449T0	FOXG_11449	EMW1	tpr repeat-containing protein	4.33213	2.03822e-07	8.29284e-06
FOXG_07823T0	FOXG_07823	#N/A	2fe-2s iron-sulfur cluster binding domain partial	3.27743	2.06467e-07	8.35884e-06
FOXG_11133T0	FOXG_11133	#N/A	acetylornithine mitochondrial	3.60731	2.08451e-07	8.36916e-06
FOXG_12684T0	FOXG_12684	#N/A	pre-mrna-splicing factor atp-dependent rna helicase prp43	3.72319	2.08768e-07	8.36916e-06
FOXG_07666T0	FOXG_07666	#N/A	trna (adenine57-n1 adenine58-n1)-methyltransferase	3.82419	2.10384e-07	8.3743e-06
FOXG_17483T0	FOXG_17483	#N/A	n1-acetylpolyamine oxidase	3.93241	2.10945e-07	8.3743e-06
FOXG_14529T0	FOXG_14529	#N/A	quinate permease	-3.79205	2.13915e-07	8.45121e-06
FOXG_09754T0	FOXG_09754	#N/A	#N/A	-3.39496	2.37463e-07	9.22975e-06
FOXG_10652T0	FOXG_10652	#N/A	s- glutathione dehydrogenase alcohol dehydrogenase	-3.82387	2.35288e-07	9.22975e-06
FOXG_13788T0	FOXG_13788	#N/A	l-ascorbate peroxidase peroxisomal	4.58419	2.38136e-07	9.22975e-06
FOXG_19006T0	FOXG_19006	#N/A	protein family upf0390	4.03278	2.35904e-07	9.22975e-06
FOXG_10285T0	FOXG_10285	#N/A	mitochondrial import inner membrane translocase subunit tim44	3.39453	2.49141e-07	9.61075e-06
FOXG_08313T0	FOXG_08313	#N/A	methyltransferase	4.06885	2.52578e-07	9.69757e-06
FOXG_01165T0	FOXG_01165	#N/A	nucleolar complex protein 2	3.92383	2.56663e-07	9.80837e-06
FOXG_12778T0	FOXG_12778	#N/A	60s ribosomal protein	3.01114	2.62229e-07	9.97444e-06
FOXG_07494T0	FOXG_07494	#N/A	#N/A	-3.28173	2.68236e-07	1.01557e-05
FOXG_01619T0	FOXG_01619	#N/A	40s ribosomal protein s29	3.22271	2.93857e-07	1.10745e-05
FOXG_02212T0	FOXG_02212	#N/A	50s ribosomal protein l24e	4.2859	3.01569e-07	1.1313e-05
FOXG_02129T0	FOXG_02129	#N/A	#N/A	3.62267	3.20377e-07	1.19093e-05
FOXG_03269T0	FOXG_03269	#N/A	methyltransferase mitochondrial	4.73376	3.19664e-07	1.19093e-05
FOXG_02241T0	FOXG_02241	#N/A	nucleolar pre-ribosomal-associated protein 2	4.16275	3.24026e-07	1.19904e-05
FOXG_04339T0	FOXG_04339	#N/A	#N/A	3.96316	3.29707e-07	1.20912e-05
FOXG_11324T0	FOXG_11324	#N/A	elongation factor mitochondrial	3.78476	3.29684e-07	1.20912e-05
FOXG_12657T0	FOXG_12657	#N/A	40s ribosomal protein s23	3.71515	3.3678e-07	1.22955e-05
FOXG_02044T0	FOXG_02044	#N/A	#N/A	3.36963	3.43034e-07	1.24682e-05
FOXG_01203T0	FOXG_01203	#N/A	solute carrier family 35 member f2	3.62197	3.51366e-07	1.26925e-05
FOXG_05032T0	FOXG_05032	#N/A	60s acidic ribosomal protein p1	3.23543	3.54365e-07	1.26925e-05
FOXG_08657T0	FOXG_08657	#N/A	microsomal epoxide hydrolase	4.37468	3.53192e-07	1.26925e-05
FOXG_09294T0	FOXG_09294	#N/A	#N/A	3.56285	3.55413e-07	1.26925e-05
FOXG_18156T0	FOXG_18156	#N/A	#N/A	-2.93492	3.6523e-07	1.29863e-05
FOXG_02354T0	FOXG_02354	#N/A	alcohol dehydrogenase	3.55124	3.67763e-07	1.30198e-05
FOXG_07531T0	FOXG_07531	#N/A	monoamine oxidase n	-3.68813	3.72443e-07	1.31286e-05
FOXG_03147T0	FOXG_03147	#N/A	short chain dehydrogenase	-3.35636	3.77942e-07	1.32653e-05
FOXG_04543T0	FOXG_04543	#N/A	choline transport protein	3.6091	3.85364e-07	1.3468e-05
FOXG_00237T0	FOXG_00237	#N/A	60s ribosomal protein l9-b	3.66534	3.90917e-07	1.36039e-05
FOXG_02459T0	FOXG_02459	#N/A	aat family amino acid transporter	4.03116	4.12463e-07	1.42352e-05
FOXG_08324T0	FOXG_08324	#N/A	nonsense-mediated mrna decay protein 3	3.37548	4.12538e-07	1.42352e-05
FOXG_03802T0	FOXG_03802	#N/A	hypothetical protein FOMG_03446	-4.26428	4.1812e-07	1.43461e-05
FOXG_05885T0	FOXG_05885	YEL047C	flavocytochrome c	-3.47623	4.19262e-07	1.43461e-05
FOXG_01073T0	FOXG_01073	#N/A	s-adenosylmethionine:diacylglycerol 3-amino-3-carboxypropyl transferase	-3.20079	4.23272e-07	1.4423e-05
FOXG_02280T0	FOXG_02280	#N/A	pre-rrna-processing protein	4.55309	4.27764e-07	1.45156e-05
FOXG_00054T0	FOXG_00054	#N/A	thioesterase family protein	3.85701	4.31091e-07	1.4568e-05
FOXG_02731T0	FOXG_02731	#N/A	nad h-dependent oxidoreductase	-4.391	4.65795e-07	1.56118e-05
FOXG_09282T0	FOXG_09282	#N/A	60s acidic ribosomal protein p2	3.29211	4.63943e-07	1.56118e-05
FOXG_02132T0	FOXG_02132	#N/A	d-lactate dehydrogenase	3.28815	4.83366e-07	1.61346e-05
FOXG_01607T0	FOXG_01607	#N/A	low-temperature viability protein ltv1	4.37504	4.87707e-07	1.62133e-05
FOXG_02186T0	FOXG_02186	#N/A	#N/A	3.68759	4.97564e-07	1.6474e-05
FOXG_01963T0	FOXG_01963	#N/A	trna-dihydrouridine synthase 2	3.58968	5.01399e-07	1.6534e-05
FOXG_01760T0	FOXG_01760	#N/A	40s ribosomal protein s13	3.24992	5.07486e-07	1.6638e-05
FOXG_03132T0	FOXG_03132	#N/A	60s ribosomal protein l37	3.35255	5.10654e-07	1.6638e-05
FOXG_12870T0	FOXG_12870	#N/A	hexaprenyl pyrophosphate mitochondrial	3.3436	5.09744e-07	1.6638e-05
FOXG_01541T0	FOXG_01541	#N/A	rrna-processing protein cgr1	3.59496	5.13674e-07	1.66699e-05
FOXG_01413T0	FOXG_01413	#N/A	40s ribosomal protein s1	3.23706	5.16853e-07	1.67068e-05
FOXG_09183T0	FOXG_09183	#N/A	dna-directed rna mitochondrial	3.21374	5.37371e-07	1.73016e-05
FOXG_03567T0	FOXG_03567	CMS1	dna rna dead deah box partial	3.60405	5.51874e-07	1.76989e-05
FOXG_01529T0	FOXG_01529	VPS75	nucleosome assembly protein	4.30944	5.60378e-07	1.78783e-05
FOXG_01927T0	FOXG_01927	RPS18B	40s ribosomal protein s18	3.22611	5.6184e-07	1.78783e-05
FOXG_08276T0	FOXG_08276	#N/A	atypical rio rio2 protein kinase	3.31881	5.7157e-07	1.81174e-05
FOXG_19852T0	FOXG_19852	#N/A	#N/A	-3.58382	5.85001e-07	1.84716e-05
FOXG_06327T0	FOXG_06327	#N/A	#N/A	4.9249	5.89435e-07	1.854e-05
FOXG_08023T0	FOXG_08023	#N/A	#N/A	3.7921	5.95531e-07	1.866e-05
FOXG_08505T0	FOXG_08505	#N/A	50s ribosomal protein l11	3.44104	6.04697e-07	1.88748e-05
FOXG_17767T0	FOXG_17767	#N/A	nuclear fragile x mental retardation-interacting protein 1	3.45365	6.6479e-07	2.06717e-05
FOXG_15642T0	FOXG_15642	#N/A	gluconate 5-dehydrogenase	-3.23055	7.42258e-07	2.29931e-05
FOXG_12178T0	FOXG_12178	#N/A	#N/A	-4.31602	7.60448e-07	2.34677e-05
FOXG_13475T0	FOXG_13475	#N/A	#N/A	5.26176	7.67822e-07	2.36062e-05
FOXG_04169T0	FOXG_04169	#N/A	ubiquitin-60s ribosomal protein l40	3.03463	8.70473e-07	2.66619e-05
FOXG_07704T0	FOXG_07704	#N/A	60s ribosomal protein l27-a	3.73787	8.82302e-07	2.69234e-05
FOXG_00285T0	FOXG_00285	#N/A	pin2-interacting protein x1	3.53455	9.06482e-07	2.75584e-05
FOXG_15435T0	FOXG_15435	#N/A	#N/A	-4.11164	9.52047e-07	2.88364e-05
FOXG_14832T0	FOXG_14832	#N/A	#N/A	-3.51904	9.8161e-07	2.96222e-05
FOXG_00837T0	FOXG_00837	#N/A	atp-dependent rna helicase rok1	3.45514	1.04938e-06	3.15508e-05
FOXG_20030T0	FOXG_20030	#N/A	sas10 involved in silencing	3.40013	1.10017e-06	3.29569e-05
FOXG_08892T0	FOXG_08892	#N/A	ornithine aminotransferase	-2.95918	1.10772e-06	3.30618e-05
FOXG_12144T1	FOXG_12144	#N/A	bifunctional lycopene cyclase phytoene synthase	-4.45069	1.1807e-06	3.5112e-05
FOXG_01605T0	FOXG_01605	#N/A	#N/A	-3.35144	1.19443e-06	3.53915e-05
FOXG_09791T0	FOXG_09791	#N/A	6-hydroxy-d-nicotine oxidase	3.48245	1.24337e-06	3.67085e-05
FOXG_06993T0	FOXG_06993	#N/A	vacuolar iron transporter like protein	4.93105	1.27002e-06	3.73604e-05
FOXG_10532T0	FOXG_10532	#N/A	ribosomal protein l28e	3.1166	1.28444e-06	3.75148e-05
FOXG_11049T0	FOXG_11049	#N/A	atp-dependent rna helicase dob1	3.33894	1.28153e-06	3.75148e-05
FOXG_12892T0	FOXG_12892	#N/A	mitochondrial	3.51423	1.34529e-06	3.90508e-05
FOXG_21619T0	FOXG_21619	#N/A	#N/A	-3.14262	1.34658e-06	3.90508e-05
FOXG_08555T0	FOXG_08555	#N/A	hsp70-like protein	3.2148	1.36294e-06	3.93855e-05
FOXG_00953T0	FOXG_00953	#N/A	diphthamide biosynthesis protein 1	4.31162	1.37725e-06	3.9525e-05
FOXG_01135T0	FOXG_01135	#N/A	40s ribosomal protein s21	3.0202	1.37743e-06	3.9525e-05
FOXG_02219T0	FOXG_02219	#N/A	duf1295 domain protein	-2.82039	1.43205e-06	4.09486e-05
FOXG_09028T0	FOXG_09028	ADH6	alcohol dehydrogenase (nadp+)	-3.66188	1.4639e-06	4.17136e-05
FOXG_03434T0	FOXG_03434	#N/A	hypothetical protein FOMG_12859	3.47785	1.54926e-06	4.37137e-05
FOXG_12911T0	FOXG_12911	#N/A	#N/A	2.70615	1.55013e-06	4.37137e-05
FOXG_15720T0	FOXG_15720	#N/A	related to oxidoreductase	-3.90949	1.5447e-06	4.37137e-05
FOXG_10620T0	FOXG_10620	#N/A	glucose transporter rco-3	-3.10637	1.56495e-06	4.39799e-05
FOXG_13500T0	FOXG_13500	#N/A	endothelin-converting enzyme 2	4.61614	1.59471e-06	4.46628e-05
FOXG_00107T0	FOXG_00107	RPL33B	60s ribosomal protein l33-a	2.97472	1.60919e-06	4.47617e-05
FOXG_00366T0	FOXG_00366	#N/A	#N/A	-2.91788	1.60554e-06	4.47617e-05
FOXG_01604T0	FOXG_01604	#N/A	related to endo-arabinase	-3.1199	1.65424e-06	4.5859e-05
FOXG_09692T0	FOXG_09692	#N/A	hydrolase or acyltransferase of alpha beta superfamily protein	4.41014	1.71005e-06	4.7246e-05
FOXG_08835T0	FOXG_08835	#N/A	omega-6 fatty acid desaturase (delta-12 desaturase)	3.21085	1.73838e-06	4.78669e-05
FOXG_09247T0	FOXG_09247	#N/A	#N/A	3.39093	1.74651e-06	4.79293e-05
FOXG_02056T0	FOXG_02056	#N/A	transcription factor tfiiib component b	3.69932	1.76094e-06	4.81639e-05
FOXG_04049T0	FOXG_04049	#N/A	isoamyl alcohol oxidase	3.12123	1.78691e-06	4.87112e-05
FOXG_15803T0	FOXG_15803	#N/A	#N/A	-3.57906	1.86409e-06	5.06463e-05
FOXG_09889T0	FOXG_09889	#N/A	histone-lysine n-methyltransferase ashr2	4.08954	1.87955e-06	5.08972e-05
FOXG_07649T0	FOXG_07649	#N/A	ankyrin repeat-containing yar1	3.67567	1.90176e-06	5.13286e-05
FOXG_20838T1	FOXG_20838	#N/A	mfs transporter	5.20625	1.95813e-06	5.26762e-05
FOXG_00928T0	FOXG_00928	#N/A	aldehyde dehydrogenase	-3.23345	2.03323e-06	5.44449e-05
FOXG_07622T0	FOXG_07622	#N/A	mitochondrial chaperone bcs1	-2.63206	2.03719e-06	5.44449e-05
FOXG_01441T0	FOXG_01441	#N/A	#N/A	3.34509	2.08779e-06	5.56154e-05
FOXG_07506T0	FOXG_07506	#N/A	sam-dependent methyltransferase	4.26214	2.12646e-06	5.62315e-05
FOXG_07711T0	FOXG_07711	#N/A	#N/A	3.61125	2.13154e-06	5.62315e-05
FOXG_20516T0	FOXG_20516	#N/A	3 exoribonuclease	3.32421	2.12981e-06	5.62315e-05
FOXG_03714T0	FOXG_03714	#N/A	zinc finger protein	3.21584	2.14277e-06	5.6346e-05
FOXG_05476T0	FOXG_05476	#N/A	arabinose 5-phosphate isomerase	-3.24991	2.19677e-06	5.75806e-05
FOXG_02201T0	FOXG_02201	#N/A	hypothetical protein FOMG_04853	4.48822	2.26616e-06	5.92098e-05
FOXG_02062T0	FOXG_02062	#N/A	#N/A	3.83782	2.28592e-06	5.95359e-05
FOXG_05733T0	FOXG_05733	#N/A	oxidoreductase yusz	4.62594	2.35179e-06	6.1057e-05
FOXG_18228T0	FOXG_18228	#N/A	cryptochrome	-3.69736	2.36803e-06	6.12841e-05
FOXG_11227T0	FOXG_11227	#N/A	40s ribosomal protein s2	3.03981	2.41291e-06	6.22485e-05
FOXG_02256T0	FOXG_02256	#N/A	transcription factor iiia	3.50411	2.42798e-06	6.24403e-05
FOXG_08697T0	FOXG_08697	#N/A	catalase	-3.30438	2.43767e-06	6.2493e-05
FOXG_16631T0	FOXG_16631	#N/A	3-oxoacyl-	3.26618	2.51077e-06	6.41658e-05
FOXG_00038T0	FOXG_00038	#N/A	translation initiation factor 3 subunit j	3.1824	2.5503e-06	6.47713e-05
FOXG_02200T0	FOXG_02200	#N/A	trna-dihydrouridine synthase 1	3.77606	2.54413e-06	6.47713e-05
FOXG_15711T0	FOXG_15711	#N/A	#N/A	-3.08973	2.64283e-06	6.69136e-05
FOXG_12197T0	FOXG_12197	#N/A	g-protein coupled receptor	4.32432	2.77529e-06	7.00505e-05
FOXG_08676T0	FOXG_08676	#N/A	#N/A	3.64215	2.81732e-06	7.08924e-05
FOXG_08309T0	FOXG_08309	#N/A	dna-directed rna polymerase and iii subunit rpabc1	3.0798	2.82839e-06	7.09528e-05
FOXG_12392T0	FOXG_12392	#N/A	salicylate 1-monooxygenase	-3.4964	2.94458e-06	7.36414e-05
FOXG_07725T0	FOXG_07725	#N/A	40s ribosomal protein s5	3.09028	2.9896e-06	7.45394e-05
FOXG_05414T0	FOXG_05414	#N/A	#N/A	-2.91466	3.02949e-06	7.53044e-05
FOXG_04784T0	FOXG_04784	#N/A	chaperone hcha	-3.26127	3.09014e-06	7.65794e-05
FOXG_00125T0	FOXG_00125	#N/A	40s ribosomal protein s28	4.68119	3.18947e-06	7.88021e-05
FOXG_03231T0	FOXG_03231	#N/A	regulatory protein amda	-3.75235	3.29091e-06	8.10636e-05
FOXG_00550T0	FOXG_00550	#N/A	trna threonylcarbamoyladenosine biosynthesis protein	3.26128	3.40639e-06	8.36561e-05
FOXG_13856T0	FOXG_13856	#N/A	transmembrane protein	-3.22849	3.45206e-06	8.45237e-05
FOXG_01535T0	FOXG_01535	#N/A	atpase	3.53038	3.48151e-06	8.47063e-05
FOXG_03585T0	FOXG_03585	#N/A	small unique nuclear receptor co-repressor	3.2037	3.4813e-06	8.47063e-05
FOXG_04061T0	FOXG_04061	#N/A	#N/A	3.93157	3.49059e-06	8.47063e-05
FOXG_13834T0	FOXG_13834	#N/A	kow motif containing protein	3.01056	3.5088e-06	8.48964e-05
FOXG_05227T0	FOXG_05227	#N/A	60s ribosomal protein l44	2.89454	3.7032e-06	8.93356e-05
FOXG_05326T0	FOXG_05326	#N/A	carrier protein mitochondrial	-2.53893	3.79031e-06	9.11682e-05
FOXG_02097T0	FOXG_02097	#N/A	#N/A	-3.14787	3.80958e-06	9.13629e-05
FOXG_04088T0	FOXG_04088	#N/A	#N/A	-2.84389	3.93774e-06	9.41602e-05
FOXG_00388T0	FOXG_00388	#N/A	#N/A	3.82612	3.9536e-06	9.42639e-05
FOXG_13566T0	FOXG_13566	#N/A	glucoamylase	-2.92228	4.13233e-06	9.8239e-05
FOXG_03574T0	FOXG_03574	#N/A	small nuclear ribonucleoprotein	3.34619	4.17762e-06	9.90276e-05
FOXG_11574T0	FOXG_11574	#N/A	ring finger domain partial	3.77598	4.19749e-06	9.92111e-05
FOXG_07590T0	FOXG_07590	#N/A	60s ribosomal protein l38	3.54124	4.21119e-06	9.92483e-05
FOXG_07977T0	FOXG_07977	#N/A	protein sok1	2.7005	4.32663e-06	0.000101676
FOXG_11485T0	FOXG_11485	#N/A	50s ribosomal protein l34e	3.1931	4.49398e-06	0.000105306
FOXG_00972T0	FOXG_00972	#N/A	fe s biogenesis protein	3.15796	4.59299e-06	0.000106568
FOXG_02217T0	FOXG_02217	#N/A	#N/A	2.67686	4.59995e-06	0.000106568
FOXG_13071T0	FOXG_13071	#N/A	#N/A	-3.45284	4.56758e-06	0.000106568
FOXG_15629T0	FOXG_15629	#N/A	sterol 24-c-methyltransferase	3.22502	4.58788e-06	0.000106568
FOXG_11451T0	FOXG_11451	#N/A	elongation factor 3	3.09411	4.63118e-06	0.000106984
FOXG_15733T0	FOXG_15733	#N/A	#N/A	-3.27116	4.6441e-06	0.000106984
FOXG_02118T0	FOXG_02118	#N/A	multisubstrate pseudouridine synthase 7	3.77504	4.75385e-06	0.000109205
FOXG_08405T0	FOXG_08405	#N/A	dna-directed rna polymerase iii complex subunit rpc37	3.44902	4.93628e-06	0.000113078
FOXG_01767T0	FOXG_01767	#N/A	glycoprotein partial	2.92326	4.97141e-06	0.000113499
FOXG_04307T0	FOXG_04307	#N/A	succinate dehydrogenase cytochrome b subunit	-3.16853	4.9824e-06	0.000113499
FOXG_00373T0	FOXG_00373	#N/A	mitochondrial atpase complex subunit atp10	3.40488	5.17419e-06	0.00011754
FOXG_11412T0	FOXG_11412	#N/A	pantothenate transporter liz1	-3.78688	5.26317e-06	0.000119231
FOXG_01693T0	FOXG_01693	#N/A	geranylgeranyl transferase type-2 subunit beta	2.92483	5.27895e-06	0.000119258
FOXG_13739T0	FOXG_13739	#N/A	40s ribosomal protein s24	2.95664	5.46618e-06	0.000123147
FOXG_08066T0	FOXG_08066	#N/A	apoptosis protein rp-8	4.00702	5.58175e-06	0.000125062
FOXG_08135T0	FOXG_08135	#N/A	haloacid type ii	-2.76886	5.57039e-06	0.000125062
FOXG_10077T0	FOXG_10077	#N/A	oxidoreductase dlte	-2.4793	5.61483e-06	0.000125459
FOXG_09760T0	FOXG_09760	#N/A	mfs-multidrug-resistance transporter	2.67427	5.72625e-06	0.0001276
FOXG_02104T0	FOXG_02104	#N/A	swr1-complex protein 5	3.28546	5.81296e-06	0.00012918
FOXG_01275T0	FOXG_01275	#N/A	hypothetical protein FOC4_g10014117	2.56254	5.97032e-06	0.000132318
FOXG_16514T0	FOXG_16514	#N/A	#N/A	4.20359	6.02559e-06	0.000133182
FOXG_11658T0	FOXG_11658	#N/A	#N/A	3.3718	6.27296e-06	0.000138276
FOXG_02367T0	FOXG_02367	#N/A	trna pseudouridine38-40 synthase	3.14643	6.75723e-06	0.00014855
FOXG_18720T0	FOXG_18720	#N/A	#N/A	-4.74912	6.85021e-06	0.00015019
FOXG_09628T0	FOXG_09628	#N/A	#N/A	-3.01332	7.1027e-06	0.00015531
FOXG_16589T0	FOXG_16589	#N/A	hypothetical protein FOXG_16589	3.05242	7.12903e-06	0.00015547
FOXG_03099T0	FOXG_03099	#N/A	malate glyoxysomal	-3.26093	7.25744e-06	0.000157675
FOXG_08090T0	FOXG_08090	TRM10	trna (guanine-n -)-methyltransferase	4.95588	7.2687e-06	0.000157675
FOXG_11632T0	FOXG_11632	#N/A	glu asp-trna amidotransferase subunit a	2.76748	7.3071e-06	0.000158089
FOXG_07726T0	FOXG_07726	#N/A	s25 ribosomal protein	3.37882	7.3477e-06	0.000158548
FOXG_05353T0	FOXG_05353	#N/A	ribonucleoprotein-associated protein	3.90722	7.41602e-06	0.000159601
FOXG_10284T0	FOXG_10284	#N/A	ribosomal protein mitochondrial	2.97495	7.5846e-06	0.000162374
FOXG_15471T0	FOXG_15471	#N/A	wd repeat-containing protein jip5	3.09438	7.56936e-06	0.000162374
FOXG_09222T0	FOXG_09222	#N/A	lactose regulatory protein	3.27126	7.65549e-06	0.000163464
FOXG_13201T0	FOXG_13201	#N/A	oxalate decarboxylase	-3.2832	7.78981e-06	0.000165899
FOXG_08287T0	FOXG_08287	LIA1	deoxyhypusine hydroxylase	3.0466	8.14114e-06	0.00017293
FOXG_03586T0	FOXG_03586	#N/A	2-dehydropantoate 2-reductase	2.96185	8.29404e-06	0.000175722
FOXG_02862T1	FOXG_02862	#N/A	#N/A	3.58276	8.47139e-06	0.000179015
FOXG_00199T0	FOXG_00199	#N/A	tim54 (component of the mitochondrial tim22 translocase)	3.01283	8.73644e-06	0.000183667
FOXG_12913T0	FOXG_12913	#N/A	#N/A	3.42655	8.72694e-06	0.000183667
FOXG_09478T0	FOXG_09478	#N/A	pentatricopeptide repeat-containing protein	3.05181	9.14866e-06	0.00019184
FOXG_01655T0	FOXG_01655	#N/A	kinesin family member 1 13 14	-3.36061	9.39516e-06	0.000196505
FOXG_02430T0	FOXG_02430	MRPL38	50s ribosomal protein l14	2.89184	9.72463e-06	0.000202878
FOXG_08475T0	FOXG_08475	HGH1	dna-binding protein hgh1 protein	3.45074	9.77237e-06	0.000203355
FOXG_16588T0	FOXG_16588	#N/A	altered inheritance rate of mitochondria protein 38 like protein	2.74236	9.80217e-06	0.000203457
FOXG_05310T0	FOXG_05310	#N/A	mfs-multidrug-resistance transporter	-3.45561	9.83138e-06	0.000203547
FOXG_08164T0	FOXG_08164	#N/A	ribosomal protein s17	3.28104	1.01144e-05	0.000208878
FOXG_08546T0	FOXG_08546	#N/A	orotate phosphoribosyltransferase	3.1337	1.04857e-05	0.000215687
FOXG_12807T0	FOXG_12807	#N/A	#N/A	-2.62626	1.04969e-05	0.000215687
FOXG_05086T0	FOXG_05086	#N/A	protein msf1	2.99302	1.07288e-05	0.000219901
FOXG_12814T0	FOXG_12814	#N/A	#N/A	3.20035	1.09426e-05	0.000223722
FOXG_21840T0	FOXG_21840	#N/A	#N/A	-2.93587	1.13442e-05	0.000231355
FOXG_12816T0	FOXG_12816	#N/A	ribosome biogenesis atpase rix7	3.3825	1.14513e-05	0.000232382
FOXG_16821T0	FOXG_16821	#N/A	#N/A	2.7791	1.14515e-05	0.000232382
FOXG_07985T0	FOXG_07985	#N/A	ribonuclease iii	3.59949	1.18491e-05	0.000239703
FOXG_08913T0	FOXG_08913	#N/A	#N/A	-3.445	1.18986e-05	0.000239703
FOXG_10374T0	FOXG_10374	#N/A	hard surface induced protein 3 (sterol glycosyl transferase)	-3.51548	1.19001e-05	0.000239703
FOXG_17293T0	FOXG_17293	#N/A	bloom syndrome protein	3.92797	1.24545e-05	0.000250254
FOXG_06242T0	FOXG_06242	SQT1	sqt1 suppresses dominant-negative mutants of the ribosomal protein qsr1	2.88682	1.25253e-05	0.000251056
FOXG_13796T0	FOXG_13796	#N/A	major facilitator superfamily transporter	-4.95161	1.25559e-05	0.000251056
FOXG_03229T0	FOXG_03229	#N/A	nicotinamide n-methyltransferase	3.26313	1.26876e-05	0.000253072
FOXG_03492T0	FOXG_03492	#N/A	mitochondrial import inner membrane translocase subunit tim16	2.86251	1.28398e-05	0.000255483
FOXG_02443T0	FOXG_02443	#N/A	#N/A	3.65276	1.30568e-05	0.000258543
FOXG_06139T0	FOXG_06139	#N/A	37s ribosomal protein rsm22	3.00115	1.3042e-05	0.000258543
FOXG_06002T0	FOXG_06002	#N/A	ubiquinone biosynthesis methyltransferase	2.67712	1.33219e-05	0.000263155
FOXG_01190T0	FOXG_01190	#N/A	u3 small nucleolar rna-associated protein 4	2.95134	1.3381e-05	0.000263687
FOXG_10485T0	FOXG_10485	#N/A	mitochondrial processing peptidase	2.77591	1.40687e-05	0.000276572
FOXG_12815T0	FOXG_12815	CYC7	cytochrome c	2.64003	1.44503e-05	0.000283393
FOXG_08106T0	FOXG_08106	#N/A	eukaryotic translation initiation factor 2a	2.89339	1.47502e-05	0.000288324
FOXG_15474T0	FOXG_15474	#N/A	glycerophosphoryl diester phosphodiesterase	-2.41599	1.47723e-05	0.000288324
FOXG_12923T0	FOXG_12923	#N/A	mpv17 pmp22 family protein	3.68772	1.49026e-05	0.000289997
FOXG_15748T0	FOXG_15748	#N/A	#N/A	3.04564	1.49289e-05	0.000289997
FOXG_02390T1	FOXG_02390	#N/A	succinate-fumarate transporter	-3.25562	1.49826e-05	0.00029035
FOXG_01618T0	FOXG_01618	#N/A	elongation factor mitochondrial	2.77644	1.5406e-05	0.000297179
FOXG_03912T0	FOXG_03912	#N/A	malic acid transport protein	2.75311	1.54077e-05	0.000297179
FOXG_01985T0	FOXG_01985	TIF1	atp-dependent rna helicase eif4a	2.9057	1.55467e-05	0.000299154
FOXG_03554T0	FOXG_03554	#N/A	atp synthase mitochondrial f1 complex assembly factor 2	2.86341	1.57131e-05	0.00030094
FOXG_16532T0	FOXG_16532	#N/A	rna helicase	2.93083	1.56951e-05	0.00030094
FOXG_20174T0	FOXG_20174	#N/A	#N/A	-4.09163	1.58154e-05	0.000302192
FOXG_13157T0	FOXG_13157	#N/A	aspartate aminotransferase	3.2425	1.60552e-05	0.000306059
FOXG_06129T0	FOXG_06129	#N/A	phosphoribosylformylglycinamidine synthase	3.33282	1.62097e-05	0.000308285
FOXG_11447T0	FOXG_11447	#N/A	ribonuclease p protein subunit pop4	3.17151	1.62848e-05	0.000308996
FOXG_11130T0	FOXG_11130	#N/A	#N/A	-2.85792	1.6481e-05	0.000311666
FOXG_21248T0	FOXG_21248	#N/A	#N/A	3.01461	1.65018e-05	0.000311666
FOXG_08328T0	FOXG_08328	#N/A	quinidine resistance protein 1	3.7206	1.66354e-05	0.000313466
FOXG_09867T0	FOXG_09867	#N/A	glutathione-dependent formaldehyde-activating gfa	-3.39255	1.7048e-05	0.000320502
FOXG_00800T0	FOXG_00800	#N/A	dna-directed rna polymerase iii subunit rpc2	3.07282	1.72806e-05	0.00032413
FOXG_01491T0	FOXG_01491	#N/A	mrps9-mitochondrial ribosomal small subunit	2.70349	1.73621e-05	0.000324913
FOXG_02405T0	FOXG_02405	#N/A	catalase-1	-3.22541	1.74876e-05	0.000326515
FOXG_00253T0	FOXG_00253	#N/A	ribosomal protein 49	2.91103	1.77835e-05	0.000331284
FOXG_00036T0	FOXG_00036	#N/A	pre-rrna-processing protein pno1	2.79615	1.79235e-05	0.000333052
FOXG_01492T0	FOXG_01492	#N/A	elongation factor 1-gamma	2.8553	1.79599e-05	0.000333052
FOXG_01290T0	FOXG_01290	#N/A	#N/A	2.75783	1.83327e-05	0.000339196
FOXG_02361T0	FOXG_02361	#N/A	#N/A	-2.74832	1.88591e-05	0.000348149
FOXG_11301T0	FOXG_11301	HOP2	#N/A	2.77104	1.97578e-05	0.000363916
FOXG_11015T0	FOXG_11015	#N/A	alcohol dehydrogenase (nadp+)	2.99458	1.98069e-05	0.000364001
FOXG_08022T0	FOXG_08022	#N/A	#N/A	2.98582	2.03297e-05	0.000372772
FOXG_11501T0	FOXG_11501	#N/A	40s ribosomal protein s16	3.42597	2.05457e-05	0.00037589
FOXG_00812T0	FOXG_00812	#N/A	#N/A	2.65539	2.08214e-05	0.000380083
FOXG_00341T0	FOXG_00341	#N/A	cytochrome p450	-2.87871	2.18533e-05	0.000398033
FOXG_13316T0	FOXG_13316	#N/A	primary-amine oxidase	-2.8118	2.19989e-05	0.000399793
FOXG_02159T0	FOXG_02159	#N/A	midasin (aaa atpase)	3.28194	2.23296e-05	0.000404903
FOXG_10282T0	FOXG_10282	OLA1	gtp-binding protein	2.98791	2.24425e-05	0.00040543
FOXG_12860T0	FOXG_12860	#N/A	ww domain-containing oxidoreductase	-2.48964	2.24578e-05	0.00040543
FOXG_08363T0	FOXG_08363	#N/A	n -dimethylguanosine trna mitochondrial	4.16621	2.29502e-05	0.000413407
FOXG_11321T0	FOXG_11321	#N/A	30s ribosomal protein s8	2.78498	2.30856e-05	0.000414932
FOXG_04025T0	FOXG_04025	#N/A	carboxymethylenebutenolidase	3.44887	2.40423e-05	0.00043118
FOXG_02130T0	FOXG_02130	#N/A	ribosomal protein partial	2.61421	2.42305e-05	0.000432885
FOXG_13329T0	FOXG_13329	#N/A	short chain alcohol dehydrogenase	-2.80347	2.42432e-05	0.000432885
FOXG_05423T0	FOXG_05423	YKL069W	gaf protein	3.60261	2.45807e-05	0.000437954
FOXG_03278T0	FOXG_03278	#N/A	cytoplasmic trna 2-thiolation protein 1	3.14921	2.47206e-05	0.000438893
FOXG_09089T0	FOXG_09089	#N/A	atp dependent rna helicase	2.99298	2.47407e-05	0.000438893
FOXG_09735T0	FOXG_09735	#N/A	oxidoreductase	-2.92728	2.51353e-05	0.000444928
FOXG_10522T0	FOXG_10522	#N/A	50s ribosomal protein l23ae	3.92918	2.53692e-05	0.000447131
FOXG_14604T0	FOXG_14604	#N/A	gtp-binding protein	3.63738	2.53501e-05	0.000447131
FOXG_09533T0	FOXG_09533	#N/A	60s ribosomal protein l29	3.12724	2.56774e-05	0.000451591
FOXG_01170T0	FOXG_01170	YAL044W-A	protein	2.95953	2.64632e-05	0.000463418
FOXG_20578T0	FOXG_20578	RPC10	dna-directed rna polymerase and iii subunit rpabc4	2.65292	2.64096e-05	0.000463418
FOXG_05995T0	FOXG_05995	#N/A	#N/A	2.8129	2.65314e-05	0.000463619
FOXG_00763T0	FOXG_00763	#N/A	molecular chaperone	2.69149	2.66426e-05	0.00046457
FOXG_13767T0	FOXG_13767	#N/A	light induced alcohol dehydrogenase bli-4	-3.25111	2.6705e-05	0.000464668
FOXG_13845T0	FOXG_13845	MGS1	atpase	3.5522	2.74764e-05	0.000477075
FOXG_04154T0	FOXG_04154	#N/A	54s ribosomal protein mitochondrial	2.67054	2.76004e-05	0.000478213
FOXG_03416T0	FOXG_03416	#N/A	fruit fly brahma transcriptional activator	3.22416	2.79726e-05	0.000483636
FOXG_05557T0	FOXG_05557	#N/A	guanine nucleotide-binding protein subunit beta-like protein	3.91832	2.82618e-05	0.000487606
FOXG_14656T0	FOXG_14656	#N/A	alcohol dehydrogenase (nadp+)	-2.94464	2.86594e-05	0.000493425
FOXG_00339T0	FOXG_00339	#N/A	#N/A	3.22397	2.87583e-05	0.000494087
FOXG_00754T0	FOXG_00754	#N/A	serine-rich protein	2.50555	2.90944e-05	0.000498317
FOXG_02048T0	FOXG_02048	#N/A	nol1r protein	3.17919	2.91264e-05	0.000498317
FOXG_03899T0	FOXG_03899	#N/A	choline transport protein	-2.98412	2.9263e-05	0.000499609
FOXG_15936T0	FOXG_15936	#N/A	#N/A	-3.48187	2.98113e-05	0.000507909
FOXG_09276T0	FOXG_09276	#N/A	s-adenosylmethionine mitochondrial carrier protein	-2.89846	3.04132e-05	0.000517087
FOXG_03376T0	FOXG_03376	#N/A	#N/A	-2.35198	3.06872e-05	0.000520664
FOXG_05465T0	FOXG_05465	#N/A	ribosomal protein partial	2.85674	3.1057e-05	0.000525848
FOXG_11415T0	FOXG_11415	#N/A	alcohol dehydrogenase	-3.042	3.14917e-05	0.000532105
FOXG_11328T0	FOXG_11328	#N/A	#N/A	2.7253	3.16545e-05	0.000533754
FOXG_01623T0	FOXG_01623	#N/A	#N/A	2.60683	3.21877e-05	0.000539583
FOXG_08107T0	FOXG_08107	#N/A	mfs-multidrug-resistance transporter	3.48586	3.22155e-05	0.000539583
FOXG_08190T0	FOXG_08190	#N/A	mitochondrial import inner membrane translocase subunit tim-17	2.46758	3.22641e-05	0.000539583
FOXG_08323T0	FOXG_08323	#N/A	pre-rrna-processing protein esf2	3.29138	3.21102e-05	0.000539583
FOXG_13271T0	FOXG_13271	#N/A	hypothetical protein FOXG_13271	-2.9315	3.2333e-05	0.000539632
FOXG_13854T0	FOXG_13854	#N/A	#N/A	-2.23059	3.28628e-05	0.000547357
FOXG_07578T0	FOXG_07578	#N/A	ribosomal protein l1	2.70643	3.29625e-05	0.000547901
FOXG_15678T0	FOXG_15678	#N/A	k(+) h(+) antiporter 1	-2.56639	3.337e-05	0.00055355
FOXG_00184T0	FOXG_00184	#N/A	mitochondrial integral membrane protein	-2.75903	3.40454e-05	0.000563539
FOXG_01679T0	FOXG_01679	#N/A	eukaryotic translation initiation factor 3 subunit m	2.66694	3.411e-05	0.000563539
FOXG_00023T0	FOXG_00023	#N/A	atp-dependent rna helicase prh1	2.87362	3.48306e-05	0.000571623
FOXG_03007T0	FOXG_03007	#N/A	pre-rrna-processing protein tsr2	2.96779	3.48075e-05	0.000571623
FOXG_05445T0	FOXG_05445	#N/A	delta-aminolevulinic acid dehydratase	2.80538	3.48789e-05	0.000571623
FOXG_19785T0	FOXG_19785	#N/A	dna-directed rna polymerase i subunit rpa12	4.05913	3.48075e-05	0.000571623
FOXG_06110T0	FOXG_06110	#N/A	long-chain fatty-acid- ligase	-2.5257	3.5929e-05	0.000587655
FOXG_03422T0	FOXG_03422	#N/A	transcription factor jumonji aspartyl beta- partial	2.8602	3.65475e-05	0.000596579
FOXG_00274T0	FOXG_00274	#N/A	upf0655 protein	-3.0112	3.74063e-05	0.000608168
FOXG_01452T0	FOXG_01452	TRM112	protein trm-112	2.71868	3.73705e-05	0.000608168
FOXG_01217T0	FOXG_01217	#N/A	catechol o-methyltransferase	-2.69779	3.90383e-05	0.000633444
FOXG_00561T0	FOXG_00561	MRPL44	ribosomal protein l44	2.78863	3.93801e-05	0.000636463
FOXG_01850T0	FOXG_01850	#N/A	rna mitochondrial	3.31655	3.93544e-05	0.000636463
FOXG_13178T0	FOXG_13178	#N/A	#N/A	-2.74013	3.99495e-05	0.000644392
FOXG_11202T0	FOXG_11202	#N/A	sugar transporter stl1	-3.3564	4.01303e-05	0.000646035
FOXG_01840T0	FOXG_01840	#N/A	rrna-processing protein efg-1	3.72065	4.08001e-05	0.000655527
FOXG_16510T0	FOXG_16510	#N/A	#N/A	-2.54835	4.09296e-05	0.000656318
FOXG_10079T0	FOXG_10079	#N/A	cocaine esterase	-5.13358	4.11484e-05	0.000658535
FOXG_13700T0	FOXG_13700	#N/A	extended synaptotagmin-3	-2.38374	4.13305e-05	0.000660158
FOXG_11512T0	FOXG_11512	#N/A	50s ribosomal protein l13	2.6407	4.22693e-05	0.000673837
FOXG_02777T0	FOXG_02777	#N/A	magnesium-translocating p-type atpase	2.89502	4.50233e-05	0.000716106
FOXG_11208T0	FOXG_11208	#N/A	ribonuclease p mrp protein subunit rpp1	2.92923	4.51569e-05	0.000716106
FOXG_17484T0	FOXG_17484	#N/A	#N/A	4.61031	4.51835e-05	0.000716106
FOXG_08968T0	FOXG_08968	#N/A	hypothetical protein FOC4_g10002084	-2.77451	4.57167e-05	0.000723154
FOXG_02861T0	FOXG_02861	#N/A	gdp gtp exchange factor for gsp1p gsp2p	2.52825	4.60386e-05	0.00072544
FOXG_08487T0	FOXG_08487	#N/A	ribosomal protein	2.71209	4.60228e-05	0.00072544
FOXG_05500T0	FOXG_05500	#N/A	gtpase	2.78016	4.6552e-05	0.00073212
FOXG_07740T0	FOXG_07740	MRPL32	ribosomal protein partial	2.85893	4.70822e-05	0.000739036
FOXG_00259T0	FOXG_00259	#N/A	tpr domain protein	2.84827	4.76664e-05	0.000746773
FOXG_04376T0	FOXG_04376	#N/A	elongator complex protein 3	2.86175	4.80613e-05	0.00075152
FOXG_20529T0	FOXG_20529	#N/A	#N/A	-3.37762	4.90499e-05	0.000765516
FOXG_20071T0	FOXG_20071	#N/A	tartrate transporter	-3.31623	4.95524e-05	0.000771885
FOXG_04552T0	FOXG_04552	#N/A	trans-aconitate 3-methyltransferase	-2.78122	4.97804e-05	0.000773962
FOXG_11036T0	FOXG_11036	#N/A	tyrosine-protein phosphatase siw14	2.53639	5.03959e-05	0.000782045
FOXG_02019T0	FOXG_02019	#N/A	atp-dependent rna helicase ded1	2.89332	5.19415e-05	0.000804504
FOXG_11729T0	FOXG_11729	#N/A	#N/A	-3.54149	5.39326e-05	0.000833764
FOXG_06354T0	FOXG_06354	#N/A	glycoside hydrolase family 76 protein	-2.42368	5.45367e-05	0.000841512
FOXG_05937T0	FOXG_05937	#N/A	23s rrna (-2 -o)-methyltransferase	2.86269	5.49815e-05	0.000846777
FOXG_08046T0	FOXG_08046	#N/A	#N/A	2.98967	5.53027e-05	0.000850123
FOXG_11553T0	FOXG_11553	#N/A	hypothetical protein FOZG_11650	2.28625	5.60689e-05	0.000860284
FOXG_09866T0	FOXG_09866	#N/A	nadh:flavin oxidoreductase nadh oxidase	2.82671	5.6604e-05	0.000865248
FOXG_13649T0	FOXG_13649	#N/A	#N/A	2.38693	5.66005e-05	0.000865248
FOXG_00966T0	FOXG_00966	#N/A	30s ribosomal protein s5	2.76159	5.6734e-05	0.000865618
FOXG_16924T0	FOXG_16924	#N/A	hypothetical protein FOXG_16924	-3.27814	5.74708e-05	0.000875225
FOXG_17189T0	FOXG_17189	#N/A	nadph2:quinone reductase	-2.83712	5.77801e-05	0.000878301
FOXG_05023T0	FOXG_05023	#N/A	tetrahydrofolylpolyglutamate synthase	2.90509	5.79512e-05	0.000879267
FOXG_08843T0	FOXG_08843	#N/A	translation initiation factor 3 subunit b	2.82081	5.95464e-05	0.000901797
FOXG_16850T0	FOXG_16850	DDI3	#N/A	-2.49418	6.03192e-05	0.000911812
FOXG_12841T0	FOXG_12841	#N/A	ribosomal protein s15 precursor-like protein	2.58489	6.2911e-05	0.000949236
FOXG_08154T0	FOXG_08154	#N/A	sgd1-involved in hog pathway	2.98866	6.38843e-05	0.000962146
FOXG_09645T0	FOXG_09645	#N/A	#N/A	3.04427	6.46811e-05	0.000972356
FOXG_22888T0	FOXG_22888	#N/A	zn -c6 fungal-type dna-binding domain partial	-3.26002	6.54856e-05	0.000982645
FOXG_07737T0	FOXG_07737	#N/A	cobyrinic acid -diamide synthase	2.78696	6.59697e-05	0.000988096
FOXG_14491T0	FOXG_14491	#N/A	gnat family acetyltransferase	2.45026	6.83645e-05	0.00102209
FOXG_09507T0	FOXG_09507	#N/A	#N/A	-2.98462	6.88414e-05	0.00102734
FOXG_01478T0	FOXG_01478	#N/A	#N/A	2.57431	6.97847e-05	0.00103805
FOXG_04002T0	FOXG_04002	#N/A	acid phosphatase	-2.60016	6.98123e-05	0.00103805
FOXG_01817T0	FOXG_01817	#N/A	component of non-clathrin vesicle coat	2.93467	7.05563e-05	0.0010472
FOXG_17234T0	FOXG_17234	#N/A	oxidoreductase	-2.97741	7.10797e-05	0.00105306
FOXG_09652T0	FOXG_09652	#N/A	alcohol oxidase	-2.89468	7.27829e-05	0.00107635
FOXG_21641T0	FOXG_21641	#N/A	#N/A	2.7155	7.47793e-05	0.00110387
FOXG_01696T0	FOXG_01696	#N/A	ribosomal protein	2.48446	7.6523e-05	0.00112758
FOXG_02418T0	FOXG_02418	#N/A	cystathionine beta-synthase	2.43349	7.73684e-05	0.00113798
FOXG_07585T0	FOXG_07585	#N/A	24-dehydrocholesterol reductase precursor	2.22246	8.00381e-05	0.00117514
FOXG_01738T0	FOXG_01738	#N/A	fe-mn family superoxide dismutase	2.49924	8.04202e-05	0.00117863
FOXG_09473T0	FOXG_09473	#N/A	translation initiation factor 5	2.40752	8.07585e-05	0.00118147
FOXG_03211T0	FOXG_03211	#N/A	beta-fructofuranosidase	-2.93418	8.11874e-05	0.00118563
FOXG_04161T0	FOXG_04161	#N/A	urb1 nucleolar protein	2.55921	8.18218e-05	0.00119276
FOXG_04351T0	FOXG_04351	#N/A	abc transporter atp-binding protein arb1	2.69698	8.22069e-05	0.00119624
FOXG_07455T0	FOXG_07455	#N/A	mfs transporter protein	2.97047	8.25788e-05	0.00119952
FOXG_04293T0	FOXG_04293	#N/A	trna (adenine-n -)-methyltransferase	3.07296	8.31117e-05	0.00120512
FOXG_20749T0	FOXG_20749	#N/A	#N/A	3.05348	8.3291e-05	0.00120558
FOXG_11980T0	FOXG_11980	#N/A	hypothetical protein FOXG_11980	-2.62015	8.38036e-05	0.00121086
FOXG_04695T0	FOXG_04695	#N/A	fumarylacetoacetate hydrolase domain-containing protein 2	-2.78097	8.42798e-05	0.00121559
FOXG_00082T0	FOXG_00082	#N/A	la family	2.77432	8.4577e-05	0.00121773
FOXG_03214T0	FOXG_03214	#N/A	37s ribosomal protein mitochondrial	2.63995	8.65587e-05	0.00124407
FOXG_20167T0	FOXG_20167	#N/A	hypothetical protein FOXG_20167	-2.89208	8.67595e-05	0.00124477
FOXG_09503T0	FOXG_09503	#N/A	#N/A	-2.87506	8.72539e-05	0.00124967
FOXG_11135T0	FOXG_11135	#N/A	hormone-sensitive lipase	-2.80252	8.74211e-05	0.00124988
FOXG_02232T0	FOXG_02232	#N/A	mitochondrial 54s ribosomal protein l51	2.28826	8.83085e-05	0.00126036
FOXG_01648T0	FOXG_01648	#N/A	emopamil-binding protein	-2.46553	9.11997e-05	0.0012971
FOXG_15360T0	FOXG_15360	#N/A	mfs sp sugar:h+ symporter	-3.10691	9.10634e-05	0.0012971
FOXG_09274T0	FOXG_09274	#N/A	translation initiation factor 3 subunit h	2.56322	9.31518e-05	0.00132256
FOXG_01608T0	FOXG_01608	#N/A	large subunit gtpase 1	2.57955	9.42919e-05	0.00133643
FOXG_03610T0	FOXG_03610	#N/A	#N/A	2.43374	9.59749e-05	0.00135793
FOXG_13326T0	FOXG_13326	#N/A	hypothetical protein FOXG_13326	-4.55229	9.61788e-05	0.00135846
FOXG_15704T0	FOXG_15704	#N/A	#N/A	2.50388	9.93045e-05	0.00139856
FOXG_16819T0	FOXG_16819	#N/A	prolyl 4-hydroxylase	2.36635	9.936e-05	0.00139856
FOXG_12669T0	FOXG_12669	#N/A	54s ribosomal protein mitochondrial	2.51373	9.95411e-05	0.00139871
FOXG_12122T0	FOXG_12122	#N/A	mfs monosaccharide protein	-4.27345	9.98434e-05	0.00140055
FOXG_08763T0	FOXG_08763	#N/A	deoxyribonuclease tat-d	-2.74042	0.000101302	0.00141858
FOXG_05939T0	FOXG_05939	#N/A	ribose-phosphate pyrophosphokinase 3	3.11858	0.00010249	0.00143031
FOXG_10574T0	FOXG_10574	#N/A	#N/A	3.09813	0.000102338	0.00143031
FOXG_20699T0	FOXG_20699	#N/A	#N/A	-3.3857	0.000103072	0.00143598
FOXG_16922T0	FOXG_16922	#N/A	fructosyl amino acid oxidase	-3.14886	0.000104219	0.00144949
FOXG_03683T0	FOXG_03683	#N/A	37s ribosomal protein mitochondrial	2.47685	0.000107608	0.00149408
FOXG_16916T0	FOXG_16916	#N/A	related to 3-oxoacyl-	-2.55798	0.000107817	0.00149445
FOXG_06133T0	FOXG_06133	#N/A	#N/A	2.46865	0.000110255	0.00152566
FOXG_01801T0	FOXG_01801	#N/A	#N/A	2.89719	0.000110712	0.0015294
FOXG_04891T0	FOXG_04891	#N/A	cnt family concentrative nucleoside transporter	3.25289	0.00011122	0.00153382
FOXG_02330T0	FOXG_02330	#N/A	alcohol dehydrogenase (nadp+)	-2.22308	0.000111987	0.0015418
FOXG_07782T0	FOXG_07782	#N/A	mitochondrial large ribosomal subunit l49	2.53553	0.000113147	0.00155255
FOXG_09792T0	FOXG_09792	#N/A	#N/A	2.96068	0.000113012	0.00155255
FOXG_04408T0	FOXG_04408	#N/A	5 -nucleotidase	-2.72981	0.000115945	0.00158828
FOXG_01567T0	FOXG_01567	#N/A	#N/A	2.18492	0.000116411	0.00159198
FOXG_11498T0	FOXG_11498	#N/A	prephenate dehydrogenase (nadp+)	2.68046	0.000117023	0.00159769
FOXG_03670T0	FOXG_03670	#N/A	mate efflux family protein	3.34369	0.000117633	0.00160334
FOXG_06111T0	FOXG_06111	#N/A	alpha -mannosyltransferase	2.53382	0.000118917	0.00161814
FOXG_15359T0	FOXG_15359	#N/A	transcriptional regulator	-1.99243	0.000121348	0.00164848
FOXG_07953T1	FOXG_07953	#N/A	retinol dehydrogenase 8	4.34534	0.000122114	0.00165614
FOXG_01297T1	FOXG_01297	#N/A	hypothetical protein FOXG_01297	-2.5431	0.000127351	0.0017243
FOXG_12028T0	FOXG_12028	#N/A	cytochrome p450 oxidoreductase	2.64232	0.000128654	0.0017362
FOXG_15398T0	FOXG_15398	#N/A	multidrug resistant protein	-2.68946	0.000128498	0.0017362
FOXG_18039T0	FOXG_18039	#N/A	#N/A	-2.3131	0.000136746	0.00184235
FOXG_04707T0	FOXG_04707	#N/A	iq calmodulin-binding motif protein	-2.55367	0.000139234	0.00187279
FOXG_00736T0	FOXG_00736	#N/A	60s ribosomal protein l16	2.61658	0.000140282	0.0018807
FOXG_09877T0	FOXG_09877	#N/A	#N/A	-2.92633	0.000140252	0.0018807
FOXG_13893T0	FOXG_13893	FBP26	fructose- -bisphosphatase	3.54958	0.00014338	0.00191909
FOXG_14499T0	FOXG_14499	#N/A	triacylglycerol lipase ii precursor	-2.58132	0.000144032	0.00192466
FOXG_00745T0	FOXG_00745	#N/A	deoxyhypusine synthase	2.87795	0.000144274	0.00192475
FOXG_09317T0	FOXG_09317	#N/A	gap1-general amino acid permease	-3.05071	0.000149148	0.00198382
FOXG_10340T0	FOXG_10340	#N/A	hypothetical protein FOMG_07098	-3.11717	0.000149186	0.00198382
FOXG_07910T0	FOXG_07910	#N/A	cytochrome p450 oxidoreductase	1.95179	0.000149482	0.00198452
FOXG_11030T0	FOXG_11030	#N/A	beta-glucosidase	-3.44148	0.000150571	0.00199573
FOXG_10039T0	FOXG_10039	#N/A	#N/A	3.99449	0.000150922	0.00199716
FOXG_09250T0	FOXG_09250	#N/A	histone deacetylase hos3	-2.39651	0.000154628	0.00204288
FOXG_13200T0	FOXG_13200	#N/A	#N/A	-3.46951	0.000161774	0.00213385
FOXG_01855T0	FOXG_01855	#N/A	mitochondrial inner membrane protease atp23	2.65252	0.000162734	0.00214306
FOXG_03887T0	FOXG_03887	#N/A	acyl- oxidase	-2.46903	0.000163139	0.00214494
FOXG_00723T0	FOXG_00723	#N/A	#N/A	4.05329	0.000166865	0.0021879
FOXG_05045T0	FOXG_05045	#N/A	54s ribosomal protein mitochondrial	2.34801	0.000167206	0.0021879
FOXG_07390T0	FOXG_07390	#N/A	l-sorbosone dehydrogenase	-2.57876	0.00016721	0.0021879
FOXG_06361T0	FOXG_06361	#N/A	#N/A	2.33883	0.000167851	0.00219279
FOXG_07934T0	FOXG_07934	#N/A	box c d snorna protein 1	3.02944	0.000169091	0.00220547
FOXG_12885T1	FOXG_12885	#N/A	40s ribosomal protein s26e	3.87314	0.000171139	0.00222862
FOXG_15658T0	FOXG_15658	#N/A	#N/A	-2.71782	0.000171668	0.00223195
FOXG_02109T0	FOXG_02109	#N/A	3-hydroxy acyl- dehydratase	2.64359	0.000172015	0.00223292
FOXG_07783T0	FOXG_07783	#N/A	eukaryotic translation initiation factor 3 subunit e	2.50607	0.000173897	0.00225377
FOXG_01527T0	FOXG_01527	#N/A	alkaline phosphatase	-2.78808	0.000174582	0.00225549
FOXG_04841T0	FOXG_04841	#N/A	phosphoribosylaminoimidazole carboxylase	3.11711	0.000174526	0.00225549
FOXG_22898T0	FOXG_22898	#N/A	ammonia transport outward protein 2	4.80294	0.000176915	0.00228204
FOXG_03238T0	FOXG_03238	#N/A	#N/A	-3.03006	0.000180194	0.00230615
FOXG_05706T0	FOXG_05706	RPS30B	40s ribosomal protein s30	2.65603	0.000179663	0.00230615
FOXG_07841T0	FOXG_07841	#N/A	formate dehydrogenase	-2.12642	0.000180024	0.00230615
FOXG_09556T0	FOXG_09556	#N/A	acylamide-delta3 -desaturase	2.55534	0.000179443	0.00230615
FOXG_11113T0	FOXG_11113	#N/A	mitochondrial phosphate carrier protein	2.28597	0.000179568	0.00230615
FOXG_09346T0	FOXG_09346	CAR2	ornithine aminotransferase	-2.10037	0.000181513	0.0023194
FOXG_02122T0	FOXG_02122	#N/A	40s ribosomal protein s22	4.74506	0.000182587	0.00232585
FOXG_03541T0	FOXG_03541	#N/A	atpase	1.91731	0.000182334	0.00232585
FOXG_18532T0	FOXG_18532	#N/A	#N/A	3.71346	0.000185644	0.00236112
FOXG_17292T0	FOXG_17292	#N/A	bloom syndrome protein	3.89177	0.000188597	0.00239495
FOXG_21878T0	FOXG_21878	#N/A	#N/A	-2.26705	0.000189629	0.00240432
FOXG_08851T0	FOXG_08851	#N/A	#N/A	-2.92794	0.000190517	0.00240811
FOXG_15741T0	FOXG_15741	#N/A	voltage-gated hydrogen channel 1	-2.44461	0.000190248	0.00240811
FOXG_11024T0	FOXG_11024	#N/A	ubiquitin metalloprotease fusion protein	2.50162	0.000191855	0.00242127
FOXG_01923T0	FOXG_01923	#N/A	fatty acid elongation protein	2.55593	0.000193015	0.00243217
FOXG_02071T0	FOXG_02071	#N/A	50s ribosomal subunit l30	2.52843	0.000193712	0.00243604
FOXG_13864T0	FOXG_13864	#N/A	mfs dha1 multidrug resistance protein	2.17592	0.000193918	0.00243604
FOXG_14958T0	FOXG_14958	#N/A	#N/A	-2.34381	0.00019447	0.00243613
FOXG_16578T0	FOXG_16578	#N/A	7-dehydrocholesterol reductase	-3.30943	0.000194521	0.00243613
FOXG_10698T0	FOXG_10698	#N/A	thioredoxin 1	2.14698	0.000196418	0.00245612
FOXG_19160T0	FOXG_19160	#N/A	glucosidase alpha subunit	-2.29906	0.000198108	0.00247347
FOXG_21143T0	FOXG_21143	#N/A	#N/A	4.73391	0.000200503	0.00249957
FOXG_09966T0	FOXG_09966	#N/A	linear gramicidin synthase subunit d	-3.14776	0.000207932	0.00258823
FOXG_09063T0	FOXG_09063	#N/A	transcription factor atf21	-2.52808	0.000209044	0.00259811
FOXG_16927T0	FOXG_16927	#N/A	lipase 4	-2.62482	0.00021194	0.00263011
FOXG_12029T0	FOXG_12029	#N/A	#N/A	2.95096	0.00021397	0.00265128
FOXG_06233T2	FOXG_06233	AHA1	aha1-stress-regulated cochaperone	2.87684	0.000214837	0.00265684
FOXG_17988T0	FOXG_17988	#N/A	#N/A	2.73395	0.000215068	0.00265684
FOXG_10063T0	FOXG_10063	#N/A	mfs sp major inositol transporter	-2.77911	0.000220786	0.00272336
FOXG_03032T0	FOXG_03032	#N/A	pre-mrna-splicing factor cwc24	2.65616	0.000222248	0.00273727
FOXG_11260T0	FOXG_11260	#N/A	required for respiratory growth protein mitochondrial	2.4035	0.000225068	0.00276783
FOXG_03391T0	FOXG_03391	MRS6	rab geranylgeranyl transferase component a	2.36292	0.000227885	0.00279826
FOXG_10251T0	FOXG_10251	#N/A	meiotic sister chromatid recombination protein 1	-2.1574	0.000230932	0.00283143
FOXG_13886T0	FOXG_13886	#N/A	atp-dependent rna helicase has1	2.89727	0.000236353	0.00289356
FOXG_02017T0	FOXG_02017	#N/A	#N/A	2.07624	0.000239412	0.00291356
FOXG_03562T0	FOXG_03562	#N/A	dna damage-responsive protein 48	-2.16491	0.000239294	0.00291356
FOXG_04001T0	FOXG_04001	#N/A	#N/A	-2.81505	0.000239164	0.00291356
FOXG_09989T0	FOXG_09989	#N/A	nadp-dependent leukotriene b4 12-hydroxydehydrogenase	3.28813	0.000239328	0.00291356
FOXG_00952T0	FOXG_00952	CTF8	#N/A	3.03537	0.00024205	0.00293692
FOXG_01643T0	FOXG_01643	#N/A	#N/A	3.01621	0.000241779	0.00293692
FOXG_08168T0	FOXG_08168	#N/A	ring finger protein	3.78906	0.000244061	0.00295693
FOXG_01999T0	FOXG_01999	#N/A	trna (guanine-n -)-methyltransferase subunit trm82	2.74082	0.000246543	0.00297379
FOXG_02467T0	FOXG_02467	#N/A	thioredoxin reductase	-2.48364	0.000246027	0.00297379
FOXG_05441T0	FOXG_05441	#N/A	mitochondrial ribosomal protein 8	3.02018	0.000246501	0.00297379
FOXG_11454T0	FOXG_11454	#N/A	calcium channel yvc1	-2.48879	0.000252028	0.00303547
FOXG_00981T0	FOXG_00981	#N/A	#N/A	2.5842	0.000254676	0.00306019
FOXG_15276T0	FOXG_15276	#N/A	#N/A	2.40097	0.000254829	0.00306019
FOXG_04587T0	FOXG_04587	#N/A	dihydrodipicolinate synthetase	-4.72507	0.000256407	0.00307463
FOXG_06078T0	FOXG_06078	#N/A	molybdopterin-converting factor chln	2.7303	0.000257224	0.00307991
FOXG_12712T0	FOXG_12712	#N/A	required for meiotic nuclear division protein 1 like protein	2.39522	0.000258868	0.00309506
FOXG_10408T0	FOXG_10408	#N/A	isoprenylcysteine carboxyl methyltransferase	-2.81611	0.000266184	0.00317788
FOXG_01998T0	FOXG_01998	#N/A	60s acidic ribosomal protein p0	2.64639	0.00026739	0.00318312
FOXG_11085T0	FOXG_11085	#N/A	nicotinamide mononucleotide permease	-2.22259	0.000268958	0.00318312
FOXG_11352T0	FOXG_11352	#N/A	dna-directed rna polymerase and iii subunit rpabc3	2.4998	0.000267602	0.00318312
FOXG_11358T0	FOXG_11358	#N/A	amyloid beta protein binding protein 1	-2.83677	0.000268722	0.00318312
FOXG_14952T0	FOXG_14952	#N/A	phosphatidylserine decarboxylase	-4.69086	0.000268815	0.00318312
FOXG_20111T0	FOXG_20111	#N/A	#N/A	-3.85268	0.000268283	0.00318312
FOXG_12107T0	FOXG_12107	#N/A	thioredoxin protein	-2.973	0.00027277	0.00322188
FOXG_12131T0	FOXG_12131	#N/A	polysaccharide deacetylase family protein	-2.60117	0.000273021	0.00322188
FOXG_12153T0	FOXG_12153	#N/A	aspartate cytoplasmic	-3.81009	0.000274078	0.0032297
FOXG_00385T0	FOXG_00385	#N/A	elongation factor 1-beta	2.38817	0.000275671	0.00323975
FOXG_06318T0	FOXG_06318	HOG1	cmgc mapk p38 protein kinase	-2.43507	0.000275723	0.00323975
FOXG_10472T0	FOXG_10472	#N/A	rna-binding protein sce3	2.37392	0.000277603	0.00325716
FOXG_04865T0	FOXG_04865	#N/A	alpha-glucosidase	-3.05767	0.000281951	0.0032919
FOXG_04898T0	FOXG_04898	#N/A	non-ribosomal peptide synthetase	-2.43861	0.000282368	0.0032919
FOXG_11038T0	FOXG_11038	#N/A	transcription factor	-2.52273	0.000281163	0.0032919
FOXG_17520T0	FOXG_17520	#N/A	acyl- dehydrogenase	-4.07561	0.000282068	0.0032919
FOXG_20786T0	FOXG_20786	#N/A	#N/A	2.448	0.000282577	0.0032919
FOXG_13650T0	FOXG_13650	#N/A	peptide chain release factor 1	2.92896	0.000283878	0.00330235
FOXG_04000T0	FOXG_04000	#N/A	duf895 domain membrane protein	4.66374	0.000284464	0.00330447
FOXG_03531T0	FOXG_03531	#N/A	hypothetical protein FOMG_12979	-2.2891	0.000284969	0.00330564
FOXG_17132T0	FOXG_17132	#N/A	atp-dependent zn protease	-2.04064	0.000287899	0.0033349
FOXG_02290T0	FOXG_02290	#N/A	hypothetical protein FOXG_02290	-2.09374	0.000289138	0.00334452
FOXG_11350T0	FOXG_11350	#N/A	trna-splicing endonuclease subunit sen-34	2.56675	0.00029075	0.00335841
FOXG_11641T0	FOXG_11641	#N/A	#N/A	-2.93199	0.000295866	0.00341268
FOXG_05439T0	FOXG_05439	#N/A	eukaryotic translation initiation factor 3 subunit f	2.40232	0.000299121	0.00344537
FOXG_05105T0	FOXG_05105	#N/A	#N/A	-2.2804	0.000303716	0.00349338
FOXG_02458T0	FOXG_02458	#N/A	linear gramicidin synthase subunit d	2.74955	0.000307358	0.0035303
FOXG_02309T0	FOXG_02309	#N/A	ribonuclease z	2.45077	0.000317314	0.00363954
FOXG_04121T0	FOXG_04121	#N/A	serine carboxypeptidase s28	-2.08915	0.000324317	0.00371466
FOXG_05741T0	FOXG_05741	#N/A	protein ted1	2.49123	0.000327104	0.00374134
FOXG_13029T0	FOXG_13029	#N/A	#N/A	-4.64101	0.000327624	0.00374206
FOXG_05682T0	FOXG_05682	#N/A	#N/A	3.7487	0.000330609	0.00377088
FOXG_00788T0	FOXG_00788	#N/A	mechanosensitive ion channel family protein	2.5532	0.000333205	0.00378991
FOXG_06158T1	FOXG_06158	#N/A	t-complex protein 1 subunit epsilon	3.50855	0.000332813	0.00378991
FOXG_08318T0	FOXG_08318	#N/A	atp-dependent rna helicase dbp7	2.26761	0.000335703	0.00381302
FOXG_09794T0	FOXG_09794	#N/A	mannitol 2-dehydrogenase	2.29002	0.000343297	0.00389388
FOXG_00864T0	FOXG_00864	#N/A	u3 small nucleolar rna-associated protein 17	4.14634	0.000347782	0.00393929
FOXG_05544T0	FOXG_05544	#N/A	cdp-alcohol phosphatidyltransferase class-i family protein	-1.96905	0.000350202	0.00396121
FOXG_05553T0	FOXG_05553	#N/A	50s ribosomal protein l19e	2.565	0.000355004	0.00400998
FOXG_04590T0	FOXG_04590	#N/A	glycosyl hydrolase	-3.98322	0.000355531	0.00401039
FOXG_08562T0	FOXG_08562	#N/A	tetracycline resistance protein tcr1	3.71378	0.000356902	0.0040203
FOXG_05254T0	FOXG_05254	#N/A	protein air2	4.5824	0.000358182	0.00402918
FOXG_05929T0	FOXG_05929	#N/A	3-methyl-2-oxobutanoate hydroxymethyltransferase	2.4322	0.000359021	0.00403307
FOXG_10511T0	FOXG_10511	#N/A	gdp-mannose transporter	2.06566	0.000363793	0.00408106
FOXG_08081T0	FOXG_08081	#N/A	puromycin n-acetyltransferase	2.40001	0.000364943	0.00408473
FOXG_08701T0	FOXG_08701	#N/A	ribosome assembly protein 4	2.4927	0.000365118	0.00408473
FOXG_02262T0	FOXG_02262	#N/A	like subfamily c member 7	2.31903	0.000367827	0.0041039
FOXG_03255T0	FOXG_03255	CTR86	copper transport protein 86	2.27108	0.000367836	0.0041039
FOXG_03005T0	FOXG_03005	#N/A	50s ribosomal protein 27	2.4724	0.000370943	0.00413034
FOXG_11592T0	FOXG_11592	#N/A	general amino acid permease	3.52783	0.000371215	0.00413034
FOXG_19488T0	FOXG_19488	#N/A	#N/A	-2.3987	0.000376939	0.00418833
FOXG_04257T0	FOXG_04257	#N/A	nicotinamide n-methyltransferase	2.68673	0.000379862	0.00421508
FOXG_01961T0	FOXG_01961	#N/A	mitochondrial intermediate peptidase	2.39237	0.000380947	0.00422138
FOXG_08258T0	FOXG_08258	#N/A	component of the tor signaling pathway	2.3645	0.00038364	0.00423974
FOXG_09821T0	FOXG_09821	#N/A	#N/A	3.01499	0.000383156	0.00423974
FOXG_04819T0	FOXG_04819	#N/A	#N/A	-4.61024	0.00038494	0.00424836
FOXG_08238T0	FOXG_08238	#N/A	fe-s oxidoreductase	2.58616	0.000385554	0.00424941
FOXG_17272T0	FOXG_17272	#N/A	amino acid adenylation domain protein	3.55449	0.000386282	0.0042517
FOXG_06342T0	FOXG_06342	#N/A	protein bli-3	-2.02217	0.000389657	0.00428309
FOXG_08756T0	FOXG_08756	#N/A	positive regulator of purine utilization	-2.8323	0.000392565	0.00430926
FOXG_03446T0	FOXG_03446	#N/A	cellular morphogenesis protein	2.45825	0.000395163	0.00432772
FOXG_09071T0	FOXG_09071	#N/A	d-mandelate dehydrogenase	-2.35191	0.000395305	0.00432772
FOXG_00017T0	FOXG_00017	#N/A	#N/A	2.06871	0.000396069	0.00433028
FOXG_08689T0	FOXG_08689	#N/A	related to phm7-similarity to hyp1 protein	-2.44547	0.000400508	0.00437297
FOXG_12721T0	FOXG_12721	#N/A	acyl- dehydrogenase	-2.15306	0.000402855	0.00439274
FOXG_10457T0	FOXG_10457	#N/A	px domain containing partial	-2.63346	0.000404141	0.00440089
FOXG_01314T0	FOXG_01314	#N/A	glycosyl hydrolase family 88	-3.64654	0.000409132	0.00444931
FOXG_08849T0	FOXG_08849	#N/A	transcription factor	2.50786	0.00041234	0.00447824
FOXG_01571T0	FOXG_01571	#N/A	ribosomal protein l5 mitochondrial	2.2604	0.000416037	0.00450047
FOXG_08067T0	FOXG_08067	#N/A	eukaryotic translation initiation factor 3 subunit k	2.29871	0.000415871	0.00450047
FOXG_16535T0	FOXG_16535	#N/A	hybrid signal transduction histidine kinase k	-3.43422	0.000414943	0.00450047
FOXG_12805T0	FOXG_12805	#N/A	transcriptional repressor rco-1	2.93174	0.000421537	0.00455393
FOXG_09957T0	FOXG_09957	#N/A	#N/A	-2.91963	0.000423918	0.00457361
FOXG_04356T0	FOXG_04356	#N/A	phosphatidic acid phosphatase beta	-2.65069	0.000428284	0.00461463
FOXG_03900T0	FOXG_03900	#N/A	primary-amine oxidase	-3.29315	0.000433245	0.00466194
FOXG_13506T0	FOXG_13506	#N/A	#N/A	3.85172	0.000438648	0.00471388
FOXG_00597T0	FOXG_00597	#N/A	2-heptaprenyl- -naphthoquinone	-2.36613	0.000441712	0.00473875
FOXG_12821T0	FOXG_12821	#N/A	iron-sulfur assembly protein 1	2.20885	0.000442121	0.00473875
FOXG_13117T0	FOXG_13117	#N/A	#N/A	2.50298	0.000443695	0.00474939
FOXG_10253T0	FOXG_10253	#N/A	ribosomal protein 11 mitochondrial	2.11801	0.000446342	0.00477148
FOXG_00906T0	FOXG_00906	#N/A	udp-glucuronosyltransferase 2c1	-2.66405	0.000447862	0.00478149
FOXG_09487T0	FOXG_09487	#N/A	cytoplasmic trna 2-thiolation protein 2	2.43542	0.000450775	0.0048063
FOXG_14138T0	FOXG_14138	#N/A	reverse partial	4.08453	0.000451866	0.00481167
FOXG_19575T0	FOXG_19575	#N/A	hypothetical protein FOXG_19575	2.32869	0.000453908	0.00482712
FOXG_19233T0	FOXG_19233	#N/A	rpp14 family	2.80318	0.000455277	0.00483539
FOXG_10430T0	FOXG_10430	#N/A	#N/A	-2.43221	0.00045668	0.004844
FOXG_02349T0	FOXG_02349	#N/A	beta-glucosidase	-3.96261	0.000460829	0.00488168
FOXG_12291T0	FOXG_12291	#N/A	urea active transporter	-2.31934	0.000471395	0.00498715
FOXG_07984T0	FOXG_07984	#N/A	mitochondral 37s ribosomal protein s27	2.60287	0.000477189	0.00503568
FOXG_10678T0	FOXG_10678	#N/A	#N/A	2.94774	0.000477214	0.00503568
FOXG_21095T0	FOXG_21095	#N/A	sterol 24-c-methyltransferase	2.88358	0.000478321	0.00504086
FOXG_10319T0	FOXG_10319	#N/A	30s ribosomal protein s6	2.2726	0.000479634	0.0050482
FOXG_02745T0	FOXG_02745	#N/A	succinate-semialdehyde dehydrogenase	-2.32572	0.000486772	0.00511674
FOXG_09162T0	FOXG_09162	#N/A	alcohol dehydrogenase	-2.16918	0.000487773	0.00512068
FOXG_04253T0	FOXG_04253	#N/A	carboxymuconolactone decarboxylase	2.74402	0.000488631	0.0051231
FOXG_04016T0	FOXG_04016	#N/A	#N/A	-2.45627	0.000499888	0.0052292
FOXG_14498T0	FOXG_14498	#N/A	pyruvate decarboxylase	-2.47874	0.000500029	0.0052292
FOXG_05413T0	FOXG_05413	#N/A	integral membrane protein	-2.87756	0.000504609	0.00526734
FOXG_10059T0	FOXG_10059	#N/A	family inorganic phosphate transporter	-3.02066	0.000504964	0.00526734
FOXG_05694T0	FOXG_05694	#N/A	#N/A	-2.23205	0.000518728	0.00539714
FOXG_19016T0	FOXG_19016	#N/A	hypothetical protein FOMG_06642	2.49725	0.000518146	0.00539714
[truncated: 26,561 more rows]

## Sheet: 50J_60min_vs_ctrl
TRANS	GENE_ID	MUT	DESC	log2FoldChange	pvalue	padj
[truncated: 27,347 more rows]

[truncated: 8 more sheets: 200J_0min_vs_ctrl, 200J_30min_vs_ctrl, 200J_60min_vs_ctrl, 8h_vs_14h_II, 8h_50j_30m_vs_8h_ctrl, 8h_200j_30m_vs_8h_ctrl, 14h_sun_vs_14h_ctrl, Sheet5]
