# Supplementary material for: Developmentally Regulated Oscillations in the Expression of UV Repair Genes in a Soilborne Plant Pathogen Dictate UV Repair Efficiency and Survival
Source: mBio. 2019 Dec 3;10(6):e02623-19. doi: 10.1128/mBio.02623-19 (PMC6890992; doi:10.1128/mBio.02623-19)
Supplement: TABLE S1 [file mBio.02623-19-st001.xlsx]

## Sheet: Sheet1
Gene	Locus_tag	Sequence	Orientation	Ref.	Comments
phr1	FOXG_01134	GTTGGAGGATGCATTTGGTC	forward
phr1	FOXG_01134	CGCTCAAGTCGTTTGCTATG	reverse-complementary
uvde	FOXG_09044	ACTTATGCCGACAAGCAAGC	forward
uvde	FOXG_09044	TGAACACTCCATGCGACATC	reverse-complementary
cul4	FOXG_09372	CCTTGCTATTTGCGAGCTTC	forward
cul4	FOXG_09372	ACGTCTGGAAACCAAAGCTG	reverse-complementary
rad14	FOXG_11041	GTTTGAGCCTTGGGTTTGG	forward
rad14	FOXG_11041	ATGCCTGATGATCCTTGAGC	reverse-complementary
rad2	FOXG_00873	GGAGGAAAGCGAAAAAGAGC	forward
rad2	FOXG_00873	TTCGTCGCCAACTTCTTCAG	reverse-complementary
xpc	FOXG_08438	TGCTGAATCTGAGGACGATG	forward
xpc	FOXG_08438	TCCCTGCAAACTGACAACTG	reverse-complementary
rad23	FOXG_02057	CGATGGGATGTCAAAATCAG	forward
rad23	FOXG_02057	AGGCTCGAATTCTTCTGGTG	reverse-complementary
csb	FOXG_05411	CACATGGATGGGCAAATTCGAG	forward
csb	FOXG_05411	TCGTCGACAGCCTTTCTCTTC	reverse-complementary
ddb1	FOXG_08454	TGCGCAACTTGATTGAGGAG	forward
ddb1	FOXG_08454	ACGTCTCGCAACCAACTAAC	reverse-complementary
mag1	FOXG_05318	TATCGCAACGCAAAGCTGAG	forward
mag1	FOXG_05318	TCACGGCAATCAGCTTTTCC	reverse-complementary
mgt1	FOXG_12820	TCACCGCGTTGTAGCTACTG	forward
mgt1	FOXG_12820	TCACTCCTTCGCCTCTCAAAAG	reverse-complementary
fwd-1	FOXG_02332	ATGGAGCACATTCGAGATCC	forward
fwd-1	FOXG_02332	GATGAGCGATCTGGATCACA	reverse-complementary
wc1	FOXG_03727	TTCGAATGCTAGTACGGTTCC	forward
wc1	FOXG_03727	GTAAGGGGCATGTGGATTTG	reverse-complementary
frh	FOXG_11049	AAGGCTCTTTGATCCGTCTC	forward
frh	FOXG_11049	GCAACGACGATCTAACGAAG	reverse-complementary
gapdh	FOXG_08006	GGCCTACACTGAGGACGATG	forward		HK gene for light experiments
gapdh	FOXG_08006	GGGAGTAACCCCACTCGTTG	reverse-complementary		HK gene for light experiments
ef1-a	FOXG_11451	GGTCAGGTCGGTGCTGGTTACG	forward	Taylor et al. 2016	HK gene for UV experiments
ef1-a	FOXG_11451	TGGATCTCGGCGAACTTGCAGG	reverse-complementary	Taylor et al. 2016	HK gene for UV experiments
actinL	FOXG_01449	GGTTTCCCTTCAGCCTTTTC	forward		HK gene for HU and benomyl experiments
actinL	FOXG_01449	CGGAGCTGGTTCATTTTCTC	reverse-complementary		HK gene for HU and benomyl experiments
